# Supplementary material for: Mitochondrial RNA modifications shape metabolic plasticity in metastasis
Source: Nature. 2022 Jun 29;607(7919):593–603. doi: 10.1038/s41586-022-04898-5 (PMC9300468; doi:10.1038/s41586-022-04898-5)
Supplement: Supplementary file 3 — Orthotopic transplantation assays – see Supplementary Information file for full description. [file 41586_2022_4898_MOESM3_ESM.xlsx]

## Sheet: Sheet1
Supplementary table 1: Total number of orthotopic transplantations assays performed in this study.
	Cancer line	Condition	No. of mice	No. primary tumour	No. Lymph node mets	Lymph node metastasis per primary tumour	Average LN	No. Lung mets	Lung metastasis per primary tumour	Average Lung
	VDH01	shCtr	7	7	5	0.714286	0.838095	0	0	0.333333
	SCC25	shCtr	10	10	9	0.9		4	0.4
	VDH15	shCtr	10	10	9	0.9		6	0.6
	VDH01	shNSUN3#1	6	6	1	0.166667	0.277778	0	0	0.0166667
	SCC25	shNSUN3#1	10	10	2	0.2		0	0
	VDH15	shNSUN3#1	10	10	4	0.4		0	0
	VDH01	shNSUN3#2	6	6	0	0		0	0
	SCC25	shNSUN3#2	10	10	4	0.4		0	0
	VDH15	shNSUN3#2	10	10	5	0.5		1	0.1
	VDH01	Ctr_empty vector	9	9	5	0.555556	0.577778	0	0	0
	VDH01	NSUN3-WT	10	10	6	0.6		0	0
	VDH01	NSUN3-MUT	10	10	1	0.1	0.1	0	0	0
	SCC25	CTR	8	8	6	0.75	0.815972	Not measured	Not measured	0
	VDH01	CTR	8	8	7	0.875		Not measured	Not measured
	SCC25	AMOX	9	9	8	0.888889		Not measured	Not measured
	VDH01	AMOX	8	8	6	0.75		Not measured	Not measured
	SCC25	DOX	8	8	2	0.25	0.208333	Not measured	Not measured	0
	VDH01	DOX	9	9	2	0.222222		Not measured	Not measured
	SCC25	TIG	9	9	1	0.111111		Not measured	Not measured
	VDH01	TIG	8	8	2	0.25		Not measured	Not measured
	SUM		175	175	85			11
