# Supplementary material for: Mitochondrial RNA modifications shape metabolic plasticity in metastasis
Source: Nature. 2022 Jun 29;607(7919):593–603. doi: 10.1038/s41586-022-04898-5 (PMC9300468; doi:10.1038/s41586-022-04898-5)
Supplement: Supplementary file 4 — RNA sequencing of primary tumours - see Supplementary Information document for full description. [file 41586_2022_4898_MOESM4_ESM.xlsx]

## Sheet: Sheet1
Supplementary table 2: Fold-change expression in VDH15-derived primary tumours transduced two different shRNA (#1, #2) targeting NSUN3 compared to control shRNA transduced tumours. Adjusted p-Value from Deseq2 using the Wald test are shown.
ID	Symbol_VDH_#2	LogFoldChange_VDH_#2	Padj-value_VDH_#2	ID_VDH_#1	Symbol_VDH_#1	LogFoldChange_VDH_#1	Padj-value_VDH_#1
ENSG00000166670	MMP10	2.32653	1.57566e-59	ENSG00000166670	MMP10	1.8925	7.42614e-38
ENSG00000149968	MMP3	2.17217	7.73215e-45	ENSG00000149968	MMP3	2.39011	2.14216e-42
ENSG00000137745	MMP13	2.34341	2.02132e-39	ENSG00000137745	MMP13	2.10517	3.9572e-59
ENSG00000095739	BAMBI	2.18097	5.67798e-38	ENSG00000095739	BAMBI	1.25776	4.72967e-10
ENSG00000255282	WTAPP1	1.72708	1.5074e-31	ENSG00000255282	WTAPP1	1.03609	5.43404e-11
ENSG00000259923	AC026461.2	-1.95513	6.25145e-25	ENSG00000259923	AC026461.2	-2.33122	1.74976e-39
ENSG00000196611	MMP1	1.52448	4.68611e-24	ENSG00000196611	MMP1	0.787539	2.64966e-07
ENSG00000185479	KRT6B	1.34269	5.91472e-23	ENSG00000185479	KRT6B	0.927804	4.43524e-13
ENSG00000125144	MT1G	-1.50641	4.87064e-21	ENSG00000125144	MT1G	-1.25321	4.4229e-20
ENSG00000204539	CDSN	1.39281	1.96762e-19	ENSG00000204539	CDSN	0.631472	0.000108133
ENSG00000169688	MT1B	-1.79086	2.66454e-18	ENSG00000169688	MT1B	-2.20448	4.94716e-41
ENSG00000117479	SLC19A2	1.96777	3.78751e-18	ENSG00000117479	SLC19A2	2.26559	4.11391e-35
ENSG00000169035	KLK7	1.92602	3.78751e-18	ENSG00000169035	KLK7	1.30815	8.9132e-10
ENSG00000100767	PAPLN	1.36425	6.4868e-18	ENSG00000100767	PAPLN	0.812737	3.91098e-06
ENSG00000205358	MT1H	-1.2258	8.23992e-17	ENSG00000205358	MT1H	-1.2175	3.30542e-18
ENSG00000162981	LRATD1	2.14813	5.04534e-16	ENSG00000162981	LRATD1	1.63386	6.31696e-07
ENSG00000163207	IVL	1.66588	1.48963e-15	ENSG00000163207	IVL	1.09493	7.23537e-08
ENSG00000222036	POTEM	1.77533	2.13491e-15	ENSG00000222036	POTEM	1.11236	7.72028e-08
ENSG00000169245	CXCL10	2.01694	2.69746e-15	ENSG00000169245	CXCL10	2.9629	4.44955e-48
ENSG00000127954	STEAP4	1.58312	2.826e-15	ENSG00000127954	STEAP4	1.92401	3.69508e-34
ENSG00000204434	POTEKP	1.94683	1.89156e-14	ENSG00000204434	POTEKP	1.07181	2.35506e-12
ENSG00000188505	NCCRP1	1.67268	2.37471e-14	ENSG00000188505	NCCRP1	1.64228	1.02675e-11
ENSG00000185215	TNFAIP2	1.1721	2.57434e-14	ENSG00000185215	TNFAIP2	0.89224	1.38964e-09
ENSG00000122861	PLAU	1.1785	6.51191e-14	ENSG00000122861	PLAU	0.918842	2.01917e-11
ENSG00000086548	CEACAM6	5.39993	7.98478e-14	ENSG00000086548	CEACAM6	4.41234	1.43684e-06
ENSG00000259827	AC026461.1	-1.18504	8.31145e-14	ENSG00000259827	AC026461.1	-1.21833	2.11643e-16
ENSG00000164692	COL1A2	1.98	8.6197e-14	ENSG00000164692	COL1A2	2.27543	2.63068e-17
ENSG00000187193	MT1X	-1.16108	9.63278e-14	ENSG00000187193	MT1X	-1.18668	9.88944e-16
ENSG00000129451	KLK10	1.29054	9.63278e-14	ENSG00000129451	KLK10	1.29115	1.41736e-15
ENSG00000170315	UBB	1.8237	2.22196e-13	ENSG00000170315	UBB	1.06419	3.48173e-17
ENSG00000265401	AC093484.3	1.82079	2.28682e-13	ENSG00000265401	AC093484.3	1.06314	4.31381e-17
ENSG00000170454	KRT75	1.60834	1.10612e-12	ENSG00000170454	KRT75	0.560805	0.030795
ENSG00000228113	AC003991.1	1.67384	1.31755e-12	ENSG00000228113	AC003991.1	2.02192	5.28769e-29
ENSG00000161849	KRT84	2.65091	1.31755e-12	ENSG00000161849	KRT84	1.14932	0.0139615
ENSG00000173391	OLR1	1.38584	1.5359e-12	ENSG00000173391	OLR1	0.904088	1.1469e-06
ENSG00000152578	GRIA4	-8.60368	1.72705e-12	ENSG00000152578	GRIA4	-6.13466	3.3396e-14
ENSG00000263563	UBBP4	1.81476	2.66124e-12	ENSG00000263563	UBBP4	1.00144	4.96148e-09
ENSG00000167757	KLK11	1.46937	2.7412e-12	ENSG00000167757	KLK11	1.58917	9.76205e-19
ENSG00000230581	ACTG1P14	2.11767	2.98626e-12	ENSG00000230581	ACTG1P14	1.04728	1.26283e-08
ENSG00000164949	GEM	1.70911	4.71279e-12	ENSG00000164949	GEM	1.81219	5.9661e-13
ENSG00000137193	PIM1	1.37752	5.53305e-12	ENSG00000137193	PIM1	0.800892	0.000126142
ENSG00000135919	SERPINE2	1.23149	7.127e-12	ENSG00000135919	SERPINE2	1.32762	2.96828e-25
ENSG00000230037	UBBP1	1.8973	7.32084e-12	ENSG00000230037	UBBP1	1.35924	1.6552e-12
ENSG00000170465	KRT6C	1.51304	7.56837e-12	ENSG00000170465	KRT6C	1.47636	6.39718e-11
ENSG00000222047	C10orf55	1.28787	1.17034e-11	ENSG00000222047	C10orf55	1.04092	2.23322e-09
ENSG00000085741	WNT11	1.58323	1.6911e-11	ENSG00000085741	WNT11	1.21759	2.13396e-05
ENSG00000198535	C2CD4A	1.48178	2.04753e-11	ENSG00000198535	C2CD4A	0.81133	0.000417502
ENSG00000139618	BRCA2	1.33784	2.80952e-11	ENSG00000139618	BRCA2	-0.28763	0.128485
ENSG00000147676	MAL2	1.23804	3.02648e-11	ENSG00000147676	MAL2	1.66786	1.39639e-28
ENSG00000167767	KRT80	1.54793	5.67458e-11	ENSG00000167767	KRT80	1.45091	2.38141e-09
ENSG00000144476	ACKR3	1.6515	6.24555e-11	ENSG00000144476	ACKR3	2.49033	9.81729e-27
ENSG00000250334	LINC00989	-8.32339	6.66475e-11	ENSG00000250334	LINC00989	-8.31395	1.62101e-09
ENSG00000222038	POTEJ	1.45324	7.19982e-11	ENSG00000222038	POTEJ	0.853492	2.32178e-05
ENSG00000263218	AC127496.6	-1.16295	9.41238e-11	ENSG00000263218	AC127496.6	-0.98826	2.66505e-07
ENSG00000262406	MMP12	2.80664	1.11243e-10	ENSG00000262406	MMP12	1.0038	0.148471
ENSG00000143217	NECTIN4	1.14133	1.27725e-10	ENSG00000143217	NECTIN4	1.50892	1.33784e-23
ENSG00000125430	HS3ST3B1	1.33793	1.27725e-10	ENSG00000125430	HS3ST3B1	0.664844	0.00399531
ENSG00000165072	MAMDC2	1.56992	1.2796e-10	ENSG00000165072	MAMDC2	1.53607	6.92098e-12
ENSG00000196834	POTEI	1.66007	1.31751e-10	ENSG00000196834	POTEI	0.923203	8.96461e-07
ENSG00000184357	HIST1H1B	-1.9545	1.59921e-10	ENSG00000184357	HIST1H1B	-2.33101	1.629e-16
ENSG00000134326	CMPK2	2.02358	1.64592e-10	ENSG00000134326	CMPK2	3.00493	6.60249e-28
ENSG00000145879	SPINK7	1.73798	1.93442e-10	ENSG00000145879	SPINK7	-0.482825	0.309227
ENSG00000182782	HCAR2	0.856139	3.11586e-10	ENSG00000182782	HCAR2	1.04088	4.16381e-18
ENSG00000255398	HCAR3	0.819925	4.48541e-10	ENSG00000255398	HCAR3	1.1928	9.9751e-23
ENSG00000176871	WSB2	-0.996228	4.83145e-10	ENSG00000176871	WSB2	-0.661305	2.29781e-05
ENSG00000285446	Z84488.2	1.39878	5.26407e-10	ENSG00000285446	Z84488.2	2.0542	2.014e-37
ENSG00000113384	GOLPH3	1.34884	5.8951e-10	ENSG00000113384	GOLPH3	1.63273	5.92107e-19
ENSG00000187537	POTEG	2.36986	5.95966e-10	ENSG00000187537	POTEG	1.4679	0.00100929
ENSG00000239622	AC005165.2	2.26777	7.44596e-10	ENSG00000239622	AC005165.2	1.85217	1.49519e-08
ENSG00000134321	RSAD2	2.22057	7.95211e-10	ENSG00000134321	RSAD2	3.03296	6.99326e-27
ENSG00000100234	TIMP3	1.05929	9.34739e-10	ENSG00000100234	TIMP3	1.07132	7.4138e-13
ENSG00000286155	FP671120.10	-3.71409	9.49064e-10	ENSG00000286155	FP671120.10	-0.40645	0.412529
ENSG00000268739	AC011473.2	0.96007	9.83586e-10	ENSG00000268739	AC011473.2	0.945497	7.93465e-12
ENSG00000117525	F3	1.25954	1.00215e-09	ENSG00000117525	F3	1.2715	3.7305e-10
ENSG00000138061	CYP1B1	1.4732	1.00215e-09	ENSG00000138061	CYP1B1	1.02803	3.6564e-05
ENSG00000233929	MT1XP1	-1.02201	1.08216e-09	ENSG00000233929	MT1XP1	-1.12389	5.95347e-15
ENSG00000176108	CHMP6	-0.996765	1.14902e-09	ENSG00000176108	CHMP6	-0.797718	2.09508e-06
ENSG00000184254	ALDH1A3	1.05955	1.17059e-09	ENSG00000184254	ALDH1A3	0.91223	9.91849e-09
ENSG00000130600	H19	-1.24824	1.24672e-09	ENSG00000130600	H19	-1.71258	3.3334e-35
ENSG00000128510	CPA4	0.99166	1.34557e-09	ENSG00000128510	CPA4	1.02901	5.3634e-11
ENSG00000243284	VSIG8	1.38862	1.36748e-09	ENSG00000243284	VSIG8	0.300063	0.282296
ENSG00000131473	ACLY	1.16565	1.51935e-09	ENSG00000131473	ACLY	1.42538	5.91846e-17
ENSG00000168298	HIST1H1E	-1.30156	1.63448e-09	ENSG00000168298	HIST1H1E	-1.4897	1.24998e-17
ENSG00000169469	SPRR1B	1.24881	1.65387e-09	ENSG00000169469	SPRR1B	1.02678	2.06607e-07
ENSG00000241838	AP000529.1	1.48914	3.04078e-09	ENSG00000241838	AP000529.1	1.07411	0.000121623
ENSG00000165195	PIGA	1.3805	3.08587e-09	ENSG00000165195	PIGA	1.92343	1.03651e-27
ENSG00000197329	PELI1	1.6023	3.44875e-09	ENSG00000197329	PELI1	2.07164	1.12592e-31
ENSG00000176624	MEX3C	1.46584	3.84954e-09	ENSG00000176624	MEX3C	1.71879	2.37351e-13
ENSG00000150687	PRSS23	0.764555	4.52195e-09	ENSG00000150687	PRSS23	0.347838	0.00666599
ENSG00000155090	KLF10	1.47207	4.58919e-09	ENSG00000155090	KLF10	1.40851	1.88502e-22
ENSG00000111335	OAS2	1.06638	4.68027e-09	ENSG00000111335	OAS2	1.78256	1.2048e-25
ENSG00000147394	ZNF185	1.1662	4.68027e-09	ENSG00000147394	ZNF185	1.26815	1.09624e-15
ENSG00000223749	MIR503HG	-1.26586	4.68027e-09	ENSG00000223749	MIR503HG	-1.43597	6.88051e-13
ENSG00000246859	STARD4-AS1	1.04014	5.97969e-09	ENSG00000246859	STARD4-AS1	1.07788	1.45946e-08
ENSG00000090339	ICAM1	1.20662	6.07021e-09	ENSG00000090339	ICAM1	1.22045	1.26859e-09
ENSG00000144744	UBA3	1.05838	6.16304e-09	ENSG00000144744	UBA3	1.23147	8.98042e-19
ENSG00000213626	LBH	1.28216	6.16304e-09	ENSG00000213626	LBH	1.28888	1.13941e-09
ENSG00000260798	AC099314.1	1.90724	6.19104e-09	ENSG00000260798	AC099314.1	2.36722	1.03294e-25
ENSG00000143507	DUSP10	1.26953	6.59919e-09	ENSG00000143507	DUSP10	1.39223	8.35238e-14
ENSG00000286267	FP236383.13	-3.61969	6.681e-09	ENSG00000286267	FP236383.13	-0.423201	0.396315
ENSG00000189182	KRT77	1.88111	7.05268e-09	ENSG00000189182	KRT77	1.49864	2.54091e-09
ENSG00000146072	TNFRSF21	1.2665	8.15002e-09	ENSG00000146072	TNFRSF21	1.1162	1.4503e-09
ENSG00000134986	NREP	0.967514	9.29493e-09	ENSG00000134986	NREP	1.0405	6.31758e-09
ENSG00000165794	SLC39A2	4.28638	1.00221e-08	ENSG00000165794	SLC39A2	3.43889	0.000339751
ENSG00000268104	SLC6A14	2.86322	1.01373e-08	ENSG00000268104	SLC6A14	2.99361	3.85653e-09
ENSG00000118242	MREG	1.01621	1.02543e-08	ENSG00000118242	MREG	1.57527	3.16185e-32
ENSG00000213236	YWHAZP2	1.26136	1.02543e-08	ENSG00000213236	YWHAZP2	1.4594	2.36996e-17
ENSG00000286149	FP236383.11	-3.62364	1.079e-08	ENSG00000286149	FP236383.11	-0.460975	0.364597
ENSG00000171867	PRNP	1.1145	1.25138e-08	ENSG00000171867	PRNP	1.49055	2.014e-37
ENSG00000164251	F2RL1	1.39465	1.41285e-08	ENSG00000164251	F2RL1	1.64596	5.27883e-16
ENSG00000275266	AC051649.3	-1.15726	1.5947e-08	ENSG00000275266	AC051649.3	-1.50474	1.7771e-20
ENSG00000136158	SPRY2	1.16881	1.65324e-08	ENSG00000136158	SPRY2	0.262294	0.33769
ENSG00000074527	NTN4	1.45393	1.69891e-08	ENSG00000074527	NTN4	1.57779	8.95057e-14
ENSG00000134285	FKBP11	-0.94488	1.69891e-08	ENSG00000134285	FKBP11	-0.904792	3.78623e-09
ENSG00000104312	RIPK2	1.15514	1.77705e-08	ENSG00000104312	RIPK2	1.31458	1.89449e-32
ENSG00000285976	AL135905.2	1.38662	1.77705e-08	ENSG00000285976	AL135905.2	1.82592	8.20014e-24
ENSG00000120889	TNFRSF10B	0.939274	1.77705e-08	ENSG00000120889	TNFRSF10B	0.961301	2.2471e-13
ENSG00000075223	SEMA3C	1.17663	1.83396e-08	ENSG00000075223	SEMA3C	1.51164	7.44487e-20
ENSG00000196604	POTEF	1.60035	1.90873e-08	ENSG00000196604	POTEF	0.926708	9.87669e-05
ENSG00000279806	AC018629.1	-1.34382	2.02783e-08	ENSG00000279806	AC018629.1	-1.21532	1.70255e-10
ENSG00000156875	MFSD14A	1.53529	2.03111e-08	ENSG00000156875	MFSD14A	2.13146	1.06755e-24
ENSG00000112245	PTP4A1	1.35312	2.03111e-08	ENSG00000112245	PTP4A1	1.79806	1.73169e-24
ENSG00000159388	BTG2	1.14023	2.03111e-08	ENSG00000159388	BTG2	1.03292	5.37993e-07
ENSG00000257500	AC055736.1	1.8289	2.03111e-08	ENSG00000257500	AC055736.1	0.566983	0.229154
ENSG00000124610	HIST1H1A	-1.27819	2.16728e-08	ENSG00000124610	HIST1H1A	-1.93474	1.17012e-28
ENSG00000116017	ARID3A	-0.801265	2.2836e-08	ENSG00000116017	ARID3A	-0.129725	0.43953
ENSG00000135821	GLUL	0.962683	2.39299e-08	ENSG00000135821	GLUL	1.55806	5.06827e-30
ENSG00000095203	EPB41L4B	0.94467	2.52837e-08	ENSG00000095203	EPB41L4B	0.974919	5.75616e-11
ENSG00000109814	UGDH	1.12391	3.11945e-08	ENSG00000109814	UGDH	1.16184	1.3441e-19
ENSG00000148175	STOM	0.905604	3.19712e-08	ENSG00000148175	STOM	1.47556	1.12651e-27
ENSG00000260808	AP003096.1	1.61446	3.31053e-08	ENSG00000260808	AP003096.1	1.86793	8.05377e-10
ENSG00000230571	AC113347.1	7.42887	3.31053e-08	ENSG00000230571	AC113347.1	NA	NA
ENSG00000180694	TMEM64	1.29151	3.3281e-08	ENSG00000180694	TMEM64	1.35025	1.94758e-10
ENSG00000163735	CXCL5	1.25169	3.33152e-08	ENSG00000163735	CXCL5	1.46506	1.40205e-14
ENSG00000283761	AC118553.2	1.4271	3.4878e-08	ENSG00000283761	AC118553.2	2.02691	1.83899e-28
ENSG00000165997	ARL5B	0.926493	4.7811e-08	ENSG00000165997	ARL5B	0.970438	9.85661e-17
ENSG00000159200	RCAN1	0.962218	4.82121e-08	ENSG00000159200	RCAN1	0.838002	1.25193e-08
ENSG00000256029	AL590560.2	1.2209	4.92878e-08	ENSG00000256029	AL590560.2	0.0614414	0.875646
ENSG00000131979	GCH1	1.12226	5.15673e-08	ENSG00000131979	GCH1	1.16927	3.56258e-09
ENSG00000197641	SERPINB13	1.37899	5.82613e-08	ENSG00000197641	SERPINB13	1.17308	9.70859e-07
ENSG00000275457	AL117332.1	-0.984381	6.44947e-08	ENSG00000275457	AL117332.1	-0.874084	1.83881e-07
ENSG00000120696	KBTBD7	1.1726	6.86723e-08	ENSG00000120696	KBTBD7	0.862368	1.13297e-06
ENSG00000111912	NCOA7	1.1107	7.89177e-08	ENSG00000111912	NCOA7	1.21282	4.10644e-15
ENSG00000134107	BHLHE40	1.06193	8.08634e-08	ENSG00000134107	BHLHE40	0.799399	4.12572e-05
ENSG00000197714	ZNF460	1.49946	8.95258e-08	ENSG00000197714	ZNF460	1.84775	9.29588e-13
ENSG00000172551	MUCL1	4.21298	1.22027e-07	ENSG00000172551	MUCL1	1.14338	0.587655
ENSG00000086062	B4GALT1	0.762622	1.3541e-07	ENSG00000086062	B4GALT1	1.0058	3.18076e-14
ENSG00000285016	AC017002.6	-1.07254	1.42286e-07	ENSG00000285016	AC017002.6	-1.60651	6.59423e-20
ENSG00000223374	AC005104.1	1.44965	1.45212e-07	ENSG00000223374	AC005104.1	1.76268	6.79657e-12
ENSG00000172548	NIPAL4	1.00655	1.60249e-07	ENSG00000172548	NIPAL4	2.14563	4.62897e-54
ENSG00000154914	USP43	0.989842	1.60249e-07	ENSG00000154914	USP43	0.586921	0.00191103
ENSG00000135069	PSAT1	1.0247	1.62723e-07	ENSG00000135069	PSAT1	1.1896	2.12499e-18
ENSG00000230847	OCLNP1	1.48889	1.73593e-07	ENSG00000230847	OCLNP1	1.94382	4.95587e-16
ENSG00000168672	LRATD2	1.02609	1.76356e-07	ENSG00000168672	LRATD2	1.0745	9.30532e-14
ENSG00000286252	FP671120.11	-4.40728	1.82166e-07	ENSG00000286252	FP671120.11	-0.622845	0.443433
ENSG00000185069	KRT76	1.27396	1.88174e-07	ENSG00000185069	KRT76	0.712623	1.20725e-05
ENSG00000274997	HIST1H2AH	-1.90228	1.88766e-07	ENSG00000274997	HIST1H2AH	-2.88401	1.10285e-17
ENSG00000169813	HNRNPF	0.846096	2.00897e-07	ENSG00000169813	HNRNPF	0.859738	1.02298e-08
ENSG00000253438	PCAT1	1.1822	2.08188e-07	ENSG00000253438	PCAT1	1.24054	5.87631e-13
ENSG00000124466	LYPD3	0.838389	2.13568e-07	ENSG00000124466	LYPD3	0.892207	1.85445e-09
ENSG00000169429	CXCL8	0.850666	2.45465e-07	ENSG00000169429	CXCL8	1.00392	3.35978e-15
ENSG00000128383	APOBEC3A	0.752405	2.45465e-07	ENSG00000128383	APOBEC3A	0.537844	4.84421e-05
ENSG00000119630	PGF	-0.92054	2.45465e-07	ENSG00000119630	PGF	0.0930604	0.693942
ENSG00000256249	AC026333.3	0.651598	2.61965e-07	ENSG00000256249	AC026333.3	0.99801	2.47343e-19
ENSG00000266402	SNHG25	-1.38541	3.01469e-07	ENSG00000266402	SNHG25	-1.70117	1.57319e-13
ENSG00000171100	MTM1	1.35207	3.03596e-07	ENSG00000171100	MTM1	1.52083	7.7408e-14
ENSG00000173848	NET1	0.972363	3.04198e-07	ENSG00000173848	NET1	1.22262	1.40635e-21
ENSG00000165474	GJB2	0.986881	3.20892e-07	ENSG00000165474	GJB2	1.40516	2.7858e-19
ENSG00000229932	YWHAZP3	1.01333	3.39095e-07	ENSG00000229932	YWHAZP3	1.21891	4.2346e-18
ENSG00000136114	THSD1	0.906063	3.40957e-07	ENSG00000136114	THSD1	0.798237	4.98254e-11
ENSG00000145623	OSMR	0.931467	3.44016e-07	ENSG00000145623	OSMR	1.58877	2.9983e-23
ENSG00000130518	IQCN	-1.61986	3.56796e-07	ENSG00000130518	IQCN	-1.59722	6.97893e-09
ENSG00000178096	BOLA1	-1.23423	3.61754e-07	ENSG00000178096	BOLA1	-0.938236	2.51989e-11
ENSG00000204385	SLC44A4	1.25695	3.94072e-07	ENSG00000204385	SLC44A4	0.968279	6.78615e-05
ENSG00000180730	SHISA2	1.01968	4.0241e-07	ENSG00000180730	SHISA2	0.565644	0.00577712
ENSG00000109881	CCDC34	-0.985176	4.08915e-07	ENSG00000109881	CCDC34	-1.41025	5.6737e-16
ENSG00000167775	CD320	-1.00712	4.41765e-07	ENSG00000167775	CD320	-0.994331	7.60414e-08
ENSG00000169594	BNC1	1.22073	4.64889e-07	ENSG00000169594	BNC1	1.47533	1.08035e-15
ENSG00000229732	AC019349.1	-0.780845	5.06052e-07	ENSG00000229732	AC019349.1	-0.939395	1.09657e-10
ENSG00000109182	CWH43	1.21838	5.09215e-07	ENSG00000109182	CWH43	1.53253	1.4614e-11
ENSG00000067955	CBFB	0.979965	5.35181e-07	ENSG00000067955	CBFB	1.19275	1.02156e-12
ENSG00000168385	SEPTIN2	0.837162	5.55984e-07	ENSG00000168385	SEPTIN2	1.299	7.13589e-30
ENSG00000136155	SCEL	2.39101	5.79283e-07	ENSG00000136155	SCEL	2.60763	8.34166e-08
ENSG00000113583	C5orf15	0.956947	5.99876e-07	ENSG00000113583	C5orf15	1.28318	1.02725e-17
ENSG00000198729	PPP1R14C	0.782472	5.99876e-07	ENSG00000198729	PPP1R14C	0.874041	3.01022e-11
ENSG00000164930	FZD6	1.31232	6.02561e-07	ENSG00000164930	FZD6	1.50312	1.12955e-19
ENSG00000115520	COQ10B	0.905561	6.06324e-07	ENSG00000115520	COQ10B	1.20989	8.20014e-24
ENSG00000155729	KCTD18	1.1559	6.49827e-07	ENSG00000155729	KCTD18	1.21297	2.99716e-09
ENSG00000159527	PGLYRP3	1.89352	6.54328e-07	ENSG00000159527	PGLYRP3	2.73996	2.68617e-13
ENSG00000159128	IFNGR2	0.825752	6.98367e-07	ENSG00000159128	IFNGR2	0.987119	6.70743e-16
ENSG00000121064	SCPEP1	0.695197	7.07414e-07	ENSG00000121064	SCPEP1	0.823154	9.09753e-14
ENSG00000175920	DOK7	-0.767372	7.09536e-07	ENSG00000175920	DOK7	-1.01999	1.46778e-16
ENSG00000106070	GRB10	1.40492	7.71078e-07	ENSG00000106070	GRB10	1.75568	2.95548e-10
ENSG00000169715	MT1E	-0.903863	7.84454e-07	ENSG00000169715	MT1E	-1.10637	8.04713e-18
ENSG00000170340	B3GNT2	1.04767	7.95002e-07	ENSG00000170340	B3GNT2	1.68182	2.78907e-25
ENSG00000284010	MIR675	-1.04539	7.97158e-07	ENSG00000284010	MIR675	-1.41547	3.63521e-20
ENSG00000175130	MARCKSL1	0.90367	7.97158e-07	ENSG00000175130	MARCKSL1	1.11004	1.824e-12
ENSG00000271127	AP000526.1	1.3685	7.97158e-07	ENSG00000271127	AP000526.1	1.34742	1.25368e-08
ENSG00000213316	LTC4S	-1.08801	8.87366e-07	ENSG00000213316	LTC4S	-1.36277	5.2625e-09
ENSG00000286146	FP236383.9	-3.96238	8.91844e-07	ENSG00000286146	FP236383.9	-0.28418	0.758423
ENSG00000163694	RBM47	1.18416	9.34644e-07	ENSG00000163694	RBM47	1.48363	1.70127e-19
ENSG00000198467	TPM2	-0.91079	9.34644e-07	ENSG00000198467	TPM2	-0.977336	1.17736e-10
ENSG00000256812	CAPNS2	1.32994	9.34644e-07	ENSG00000256812	CAPNS2	0.771438	0.00560507
ENSG00000277161	PIGW	1.05213	9.4201e-07	ENSG00000277161	PIGW	1.02356	5.10944e-11
ENSG00000198018	ENTPD7	1.02118	9.499e-07	ENSG00000198018	ENTPD7	1.72041	2.20947e-18
ENSG00000168374	ARF4	0.613227	9.499e-07	ENSG00000168374	ARF4	0.654714	1.01486e-08
ENSG00000278390	AL354696.2	1.48911	9.73257e-07	ENSG00000278390	AL354696.2	1.2997	7.65681e-06
ENSG00000112149	CD83	0.621426	9.73257e-07	ENSG00000112149	CD83	0.480543	1.45744e-05
ENSG00000170581	STAT2	0.782786	9.8496e-07	ENSG00000170581	STAT2	1.21657	2.58636e-13
ENSG00000127080	IPPK	0.770085	9.87334e-07	ENSG00000127080	IPPK	1.01098	6.20113e-17
ENSG00000115008	IL1A	0.820599	9.87334e-07	ENSG00000115008	IL1A	0.837602	6.97003e-10
ENSG00000211772	TRBC2	7.15018	9.87334e-07	ENSG00000211772	TRBC2	NA	NA
ENSG00000119862	LGALSL	0.725351	1.10084e-06	ENSG00000119862	LGALSL	0.169339	0.324211
ENSG00000041982	TNC	1.35268	1.12106e-06	ENSG00000041982	TNC	1.20776	1.00547e-05
ENSG00000107819	SFXN3	0.867646	1.19251e-06	ENSG00000107819	SFXN3	0.668777	0.000103773
ENSG00000182326	C1S	0.840637	1.19633e-06	ENSG00000182326	C1S	1.35993	1.26568e-25
ENSG00000197696	NMB	-1.01743	1.19633e-06	ENSG00000197696	NMB	-1.28073	2.34957e-10
ENSG00000154734	ADAMTS1	1.04384	1.19633e-06	ENSG00000154734	ADAMTS1	0.880706	3.41871e-09
ENSG00000110911	SLC11A2	1.13411	1.20519e-06	ENSG00000110911	SLC11A2	1.61159	1.91867e-21
ENSG00000180176	TH	-0.889595	1.20519e-06	ENSG00000180176	TH	-1.01549	4.4726e-12
ENSG00000115380	EFEMP1	1.03075	1.21142e-06	ENSG00000115380	EFEMP1	1.04304	1.09406e-13
ENSG00000276966	HIST1H4E	-1.10809	1.35448e-06	ENSG00000276966	HIST1H4E	-1.18578	1.33054e-08
ENSG00000160179	ABCG1	1.85945	1.39489e-06	ENSG00000160179	ABCG1	2.64449	6.07439e-13
ENSG00000198142	SOWAHC	0.762439	1.39489e-06	ENSG00000198142	SOWAHC	0.749416	1.78448e-08
ENSG00000073756	PTGS2	1.28795	1.44044e-06	ENSG00000073756	PTGS2	1.79161	5.45431e-17
ENSG00000170561	IRX2	-0.651525	1.46461e-06	ENSG00000170561	IRX2	-0.902766	3.02842e-15
ENSG00000147883	CDKN2B	0.82077	1.47615e-06	ENSG00000147883	CDKN2B	0.864738	1.13357e-07
ENSG00000177054	ZDHHC13	0.989777	1.50091e-06	ENSG00000177054	ZDHHC13	1.36118	7.6194e-26
ENSG00000092969	TGFB2	1.75517	1.53496e-06	ENSG00000092969	TGFB2	1.9612	2.14394e-07
ENSG00000136918	WDR38	-0.995901	1.57057e-06	ENSG00000136918	WDR38	-1.40093	8.98822e-19
ENSG00000148110	MFSD14B	1.12432	1.57194e-06	ENSG00000148110	MFSD14B	1.43302	1.18415e-16
ENSG00000273654	AC020904.2	1.34274	1.59724e-06	ENSG00000273654	AC020904.2	1.62374	1.55533e-09
ENSG00000101384	JAG1	1.05505	1.60122e-06	ENSG00000101384	JAG1	1.26893	2.85983e-17
ENSG00000247199	AC011346.1	1.18297	1.67735e-06	ENSG00000247199	AC011346.1	0.0535639	0.915847
ENSG00000197061	HIST1H4C	-1.20558	1.69399e-06	ENSG00000197061	HIST1H4C	-1.85259	3.22879e-20
ENSG00000176390	CRLF3	0.966727	1.69399e-06	ENSG00000176390	CRLF3	1.09594	4.51838e-09
ENSG00000196470	SIAH1	0.789158	1.69555e-06	ENSG00000196470	SIAH1	1.17649	2.92592e-24
ENSG00000215199	YWHAZP6	1.44179	1.69555e-06	ENSG00000215199	YWHAZP6	1.77751	3.05015e-11
ENSG00000276368	HIST1H2AJ	-1.20833	1.71808e-06	ENSG00000276368	HIST1H2AJ	-1.70866	2.70121e-23
ENSG00000144063	MALL	0.947802	1.71808e-06	ENSG00000144063	MALL	1.07398	4.46864e-09
ENSG00000140519	RHCG	0.702953	1.73579e-06	ENSG00000140519	RHCG	1.56327	4.94716e-41
ENSG00000155918	RAET1L	0.888828	1.76404e-06	ENSG00000155918	RAET1L	0.564759	0.0049904
ENSG00000197822	OCLN	1.03963	1.77718e-06	ENSG00000197822	OCLN	1.37077	1.57976e-13
ENSG00000277887	SNORA50C	-1.57427	1.83454e-06	ENSG00000277887	SNORA50C	-1.86103	1.76601e-08
ENSG00000281311	AC025362.1	-1.56302	1.88453e-06	ENSG00000281311	AC025362.1	-1.86119	1.9208e-08
ENSG00000112378	PERP	0.656852	1.92797e-06	ENSG00000112378	PERP	0.760692	2.96015e-13
ENSG00000164181	ELOVL7	1.04511	1.97705e-06	ENSG00000164181	ELOVL7	1.13382	2.32324e-08
ENSG00000253972	MAL2-AS1	1.63297	2.04894e-06	ENSG00000253972	MAL2-AS1	2.03839	1.55008e-11
ENSG00000101825	MXRA5	1.15421	2.07092e-06	ENSG00000101825	MXRA5	0.945882	0.000349588
ENSG00000136244	IL6	0.733912	2.11792e-06	ENSG00000136244	IL6	0.183117	0.292252
ENSG00000235605	AL355472.1	-1.10726	2.17775e-06	ENSG00000235605	AL355472.1	-1.19131	1.27903e-08
ENSG00000115170	ACVR1	1.02144	2.18904e-06	ENSG00000115170	ACVR1	1.36788	5.73059e-15
ENSG00000185009	AP3M1	0.99156	2.32467e-06	ENSG00000185009	AP3M1	1.21159	1.88901e-12
ENSG00000059728	MXD1	0.921087	2.47658e-06	ENSG00000059728	MXD1	1.58933	2.10191e-32
ENSG00000150961	SEC24D	1.70109	2.48424e-06	ENSG00000150961	SEC24D	2.11097	9.28804e-13
ENSG00000236358	AL355472.2	-1.08859	2.5261e-06	ENSG00000236358	AL355472.2	-1.20052	8.90453e-09
ENSG00000284121	MIR198	1.71287	2.5261e-06	ENSG00000284121	MIR198	1.7167	5.6361e-06
ENSG00000248664	AC010273.2	1.29425	2.57781e-06	ENSG00000248664	AC010273.2	1.58123	2.33642e-10
ENSG00000259583	AC015712.2	1.07966	2.57781e-06	ENSG00000259583	AC015712.2	1.02175	3.63854e-06
ENSG00000232810	TNF	0.994562	2.64713e-06	ENSG00000232810	TNF	0.936549	7.35962e-06
ENSG00000124275	MTRR	1.30283	2.68737e-06	ENSG00000124275	MTRR	1.64864	1.68968e-21
ENSG00000073282	TP63	1.12924	2.68737e-06	ENSG00000073282	TP63	1.40719	3.02356e-15
ENSG00000106268	NUDT1	-1.09525	2.74604e-06	ENSG00000106268	NUDT1	-1.38873	2.95104e-11
ENSG00000039068	CDH1	1.13251	2.75579e-06	ENSG00000039068	CDH1	1.46544	1.96797e-17
ENSG00000100097	LGALS1	-0.874011	2.82664e-06	ENSG00000100097	LGALS1	-0.999803	3.18879e-13
ENSG00000224167	LINC01357	-1.10613	2.82664e-06	ENSG00000224167	LINC01357	-0.936043	0.000226786
ENSG00000287037	AC097709.1	1.48291	2.85381e-06	ENSG00000287037	AC097709.1	1.55615	5.85907e-07
ENSG00000143753	DEGS1	0.93461	2.9443e-06	ENSG00000143753	DEGS1	0.841912	1.90316e-06
ENSG00000166908	PIP4K2C	1.04253	2.9501e-06	ENSG00000166908	PIP4K2C	1.2185	4.39887e-11
ENSG00000186493	C5orf38	-1.11406	2.9501e-06	ENSG00000186493	C5orf38	-1.39564	1.70327e-10
ENSG00000057704	TMCC3	0.990117	2.9501e-06	ENSG00000057704	TMCC3	1.28329	2.1936e-16
ENSG00000104635	SLC39A14	1.04992	3.16726e-06	ENSG00000104635	SLC39A14	1.17578	1.75593e-15
ENSG00000116675	DNAJC6	1.51895	3.16726e-06	ENSG00000116675	DNAJC6	1.48185	1.25412e-06
ENSG00000125968	ID1	-0.693143	3.16852e-06	ENSG00000125968	ID1	-0.577582	1.66612e-06
ENSG00000133103	COG6	1.35429	3.17111e-06	ENSG00000133103	COG6	1.52282	4.99249e-14
ENSG00000119280	C1orf198	1.12734	3.21033e-06	ENSG00000119280	C1orf198	1.47588	2.06303e-13
ENSG00000087053	MTMR2	1.15258	3.21033e-06	ENSG00000087053	MTMR2	1.27339	5.30702e-10
ENSG00000270823	AC007938.2	1.06876	3.21033e-06	ENSG00000270823	AC007938.2	1.01716	6.90291e-09
ENSG00000143333	RGS16	-1.59618	3.21033e-06	ENSG00000143333	RGS16	-1.11838	0.00244853
ENSG00000135245	HILPDA	-0.915941	3.21033e-06	ENSG00000135245	HILPDA	0.148722	0.529252
ENSG00000170525	PFKFB3	1.11807	3.28199e-06	ENSG00000170525	PFKFB3	1.26241	1.6357e-08
ENSG00000141448	GATA6	0.93211	3.28199e-06	ENSG00000141448	GATA6	0.189755	0.483957
ENSG00000174886	NDUFA11	-1.01752	3.41117e-06	ENSG00000174886	NDUFA11	-1.35801	3.25652e-12
ENSG00000205420	KRT6A	1.18938	3.41877e-06	ENSG00000205420	KRT6A	1.50602	4.31044e-09
ENSG00000283788	MIR936	1.68104	3.4326e-06	ENSG00000283788	MIR936	1.55085	1.09642e-05
ENSG00000104415	CCN4	-1.48047	3.44518e-06	ENSG00000104415	CCN4	-0.721182	0.0220331
ENSG00000284842	FAM91A2P	2.98572	3.54247e-06	ENSG00000284842	FAM91A2P	3.38124	3.67196e-08
ENSG00000137673	MMP7	1.42895	3.54999e-06	ENSG00000137673	MMP7	2.4365	2.81359e-18
ENSG00000167807	AC011511.1	-0.888821	3.54999e-06	ENSG00000167807	AC011511.1	-1.35043	1.20475e-15
ENSG00000184014	DENND5A	1.00128	3.54999e-06	ENSG00000184014	DENND5A	1.06663	2.02506e-08
ENSG00000240758	AC010655.2	-1.10471	3.54999e-06	ENSG00000240758	AC010655.2	0.0553699	0.871491
ENSG00000066557	LRRC40	1.09982	3.58104e-06	ENSG00000066557	LRRC40	1.37524	5.71381e-12
ENSG00000267673	FDX2	-0.892403	3.59737e-06	ENSG00000267673	FDX2	-1.34195	1.33507e-15
ENSG00000121691	CAT	0.863338	3.67228e-06	ENSG00000121691	CAT	1.0382	8.2038e-13
ENSG00000134758	RNF138	1.29751	3.69147e-06	ENSG00000134758	RNF138	1.49321	3.21899e-10
ENSG00000175567	UCP2	1.30343	3.71485e-06	ENSG00000175567	UCP2	0.713838	0.0183926
ENSG00000143363	PRUNE1	1.05791	3.75713e-06	ENSG00000143363	PRUNE1	1.10534	6.63439e-07
ENSG00000125726	CD70	-0.808418	3.75713e-06	ENSG00000125726	CD70	-0.452089	0.000241826
ENSG00000271869	AC026979.2	-1.27102	3.79263e-06	ENSG00000271869	AC026979.2	-1.43347	4.21586e-07
ENSG00000196507	TCEAL3	-0.787384	3.79389e-06	ENSG00000196507	TCEAL3	-0.867895	3.68149e-08
ENSG00000109320	NFKB1	0.955978	3.79867e-06	ENSG00000109320	NFKB1	0.983494	7.58022e-10
ENSG00000180233	ZNRF2	0.836483	3.79867e-06	ENSG00000180233	ZNRF2	0.872385	7.03003e-07
ENSG00000272398	CD24	0.602145	3.79867e-06	ENSG00000272398	CD24	0.25443	0.0580204
ENSG00000126821	SGPP1	1.44905	3.80446e-06	ENSG00000126821	SGPP1	1.88257	5.3249e-17
ENSG00000244020	MT1HL1	-1.46909	3.90761e-06	ENSG00000244020	MT1HL1	-1.27189	0.00010901
ENSG00000069764	PLA2G10	-1.35882	3.90761e-06	ENSG00000069764	PLA2G10	-0.997871	0.00720403
ENSG00000133835	HSD17B4	0.863472	3.95388e-06	ENSG00000133835	HSD17B4	1.1197	4.2346e-18
ENSG00000262814	MRPL12	-1.08608	3.95388e-06	ENSG00000262814	MRPL12	-1.3169	2.35638e-09
ENSG00000205364	MT1M	-0.861114	4.01152e-06	ENSG00000205364	MT1M	-1.03589	4.95834e-17
ENSG00000213857	AL080243.1	2.10588	4.01152e-06	ENSG00000213857	AL080243.1	1.37814	0.00150617
ENSG00000267740	AC024592.3	-1.01481	4.40248e-06	ENSG00000267740	AC024592.3	-1.36244	4.33669e-12
ENSG00000248426	AC113347.2	6.74132	4.40248e-06	ENSG00000248426	AC113347.2	NA	NA
ENSG00000156026	MCU	1.14037	4.43645e-06	ENSG00000156026	MCU	1.49174	9.20511e-13
ENSG00000168906	MAT2A	0.954306	4.50696e-06	ENSG00000168906	MAT2A	1.00373	1.9575e-16
ENSG00000124333	VAMP7	1.21884	4.60777e-06	ENSG00000124333	VAMP7	1.57868	1.48402e-21
ENSG00000183617	MRPL54	-0.971127	4.60777e-06	ENSG00000183617	MRPL54	-1.15293	2.15706e-09
ENSG00000167034	NKX3-1	1.07128	4.60777e-06	ENSG00000167034	NKX3-1	0.880511	0.000165907
ENSG00000121410	A1BG	-1.26537	4.614e-06	ENSG00000121410	A1BG	-1.49361	3.53964e-08
ENSG00000279399	AL356095.2	1.42068	4.62452e-06	ENSG00000279399	AL356095.2	1.15674	0.000641358
ENSG00000057657	PRDM1	0.964148	4.78548e-06	ENSG00000057657	PRDM1	1.12588	1.8956e-09
ENSG00000196866	HIST1H2AD	-0.960644	4.79066e-06	ENSG00000196866	HIST1H2AD	-1.09074	1.25972e-11
ENSG00000206075	SERPINB5	1.05215	4.85806e-06	ENSG00000206075	SERPINB5	1.31716	1.45967e-21
ENSG00000136720	HS6ST1	0.835231	5.08925e-06	ENSG00000136720	HS6ST1	0.274147	0.204997
ENSG00000143162	CREG1	0.753029	5.12263e-06	ENSG00000143162	CREG1	1.03974	6.20113e-17
ENSG00000199753	SNORD104	-1.05911	5.15085e-06	ENSG00000199753	SNORD104	-1.64189	3.36804e-14
ENSG00000113083	LOX	1.09911	5.22024e-06	ENSG00000113083	LOX	1.47592	4.98568e-12
ENSG00000172965	MIR4435-2HG	-0.638504	5.33797e-06	ENSG00000172965	MIR4435-2HG	-1.06044	6.05206e-18
ENSG00000266412	NCOA4	1.07561	5.40931e-06	ENSG00000266412	NCOA4	1.55174	8.613e-23
ENSG00000134970	TMED7	0.97644	5.42845e-06	ENSG00000134970	TMED7	1.30588	7.84564e-16
ENSG00000142046	TMEM91	-0.796564	5.42845e-06	ENSG00000142046	TMEM91	-0.375294	0.0627649
ENSG00000170477	KRT4	1.12494	5.46308e-06	ENSG00000170477	KRT4	0.808747	0.000221939
ENSG00000143889	HNRNPLL	0.812569	5.53812e-06	ENSG00000143889	HNRNPLL	0.96789	1.27452e-12
ENSG00000272763	AC103702.2	-1.01225	5.53812e-06	ENSG00000272763	AC103702.2	-1.27131	3.68923e-10
ENSG00000010219	DYRK4	-0.978603	5.55403e-06	ENSG00000010219	DYRK4	-0.913899	8.74874e-06
ENSG00000281593	AC006978.2	0.810447	5.57491e-06	ENSG00000281593	AC006978.2	0.990656	2.14932e-10
ENSG00000138413	IDH1	0.937636	5.57783e-06	ENSG00000138413	IDH1	1.34944	1.64766e-21
ENSG00000133678	TMEM254	0.972157	5.57783e-06	ENSG00000133678	TMEM254	0.814233	0.000167765
ENSG00000112584	FAM120B	0.935223	5.72652e-06	ENSG00000112584	FAM120B	0.97785	1.00573e-08
ENSG00000268230	AC012313.3	-1.18275	5.79477e-06	ENSG00000268230	AC012313.3	-1.4687	2.93946e-08
ENSG00000161981	SNRNP25	-0.904476	5.87013e-06	ENSG00000161981	SNRNP25	-1.1162	1.46828e-10
ENSG00000163932	PRKCD	0.912137	5.9677e-06	ENSG00000163932	PRKCD	1.01029	1.50784e-07
ENSG00000170484	KRT74	1.38801	5.96856e-06	ENSG00000170484	KRT74	1.45614	4.44866e-06
ENSG00000169474	SPRR1A	1.11835	6.00568e-06	ENSG00000169474	SPRR1A	0.915949	0.000130243
ENSG00000118503	TNFAIP3	0.987877	6.06309e-06	ENSG00000118503	TNFAIP3	1.22309	6.79874e-17
ENSG00000196562	SULF2	1.03178	6.07418e-06	ENSG00000196562	SULF2	1.33978	7.9347e-10
ENSG00000107159	CA9	-0.714259	6.16232e-06	ENSG00000107159	CA9	0.0657852	0.744852
ENSG00000119403	PHF19	-0.756959	6.42449e-06	ENSG00000119403	PHF19	-1.01289	7.77221e-14
ENSG00000256980	KHDC1L	-1.11188	6.46748e-06	ENSG00000256980	KHDC1L	-1.53226	1.24e-15
ENSG00000134910	STT3A	0.924692	6.47364e-06	ENSG00000134910	STT3A	1.17036	2.83512e-12
ENSG00000165030	NFIL3	0.843794	6.50024e-06	ENSG00000165030	NFIL3	1.18364	1.18435e-24
ENSG00000287431	AC027601.6	-1.40051	6.57818e-06	ENSG00000287431	AC027601.6	-1.32644	4.95897e-05
ENSG00000120217	CD274	0.82016	6.70947e-06	ENSG00000120217	CD274	1.07596	6.4724e-15
ENSG00000274204	AL138689.1	0.959272	6.70947e-06	ENSG00000274204	AL138689.1	1.32509	8.14968e-15
ENSG00000089116	LHX5	-1.08067	6.94611e-06	ENSG00000089116	LHX5	-1.38412	1.59342e-08
ENSG00000250461	AC122718.1	-0.871724	6.97836e-06	ENSG00000250461	AC122718.1	-0.996007	1.39252e-07
ENSG00000182890	GLUD2	1.04227	7.04064e-06	ENSG00000182890	GLUD2	1.4352	1.9947e-13
ENSG00000107164	FUBP3	0.986143	7.09393e-06	ENSG00000107164	FUBP3	1.16417	5.83573e-16
ENSG00000198816	ZNF358	-0.924287	7.09393e-06	ENSG00000198816	ZNF358	-1.23205	2.12221e-11
ENSG00000213047	DENND1B	1.15768	7.1667e-06	ENSG00000213047	DENND1B	1.2722	2.07587e-10
ENSG00000168827	GFM1	0.924483	7.17713e-06	ENSG00000168827	GFM1	0.957099	1.04304e-08
ENSG00000175582	RAB6A	0.963814	7.23712e-06	ENSG00000175582	RAB6A	1.39714	9.61733e-21
ENSG00000141458	NPC1	1.05566	7.3718e-06	ENSG00000141458	NPC1	1.34719	1.00465e-09
ENSG00000166004	CEP295	-0.802989	7.37292e-06	ENSG00000166004	CEP295	-0.896059	1.8674e-06
ENSG00000147065	MSN	0.938574	7.5001e-06	ENSG00000147065	MSN	1.27299	1.363e-14
ENSG00000205544	TMEM256	-1.09506	7.61879e-06	ENSG00000205544	TMEM256	-1.4958	4.39202e-12
ENSG00000206337	HCP5	0.846072	7.71411e-06	ENSG00000206337	HCP5	0.966931	1.10987e-07
ENSG00000232973	CYP1B1-AS1	1.8806	7.72582e-06	ENSG00000232973	CYP1B1-AS1	1.38478	0.00413385
ENSG00000204540	PSORS1C1	0.644618	7.72582e-06	ENSG00000204540	PSORS1C1	0.122481	0.465973
ENSG00000173905	GOLIM4	-0.848414	7.81347e-06	ENSG00000173905	GOLIM4	-0.833398	5.69057e-06
ENSG00000228318	AP001610.2	0.952242	7.87039e-06	ENSG00000228318	AP001610.2	1.80005	9.89757e-36
ENSG00000225178	RPSAP58	-1.30313	7.87039e-06	ENSG00000225178	RPSAP58	-1.6383	4.10318e-10
ENSG00000161980	POLR3K	-0.83001	7.90711e-06	ENSG00000161980	POLR3K	-1.13744	5.18571e-11
ENSG00000130748	TMEM160	-1.04558	8.13052e-06	ENSG00000130748	TMEM160	-1.44765	1.50954e-11
ENSG00000052802	MSMO1	1.04041	8.44233e-06	ENSG00000052802	MSMO1	1.58089	1.50231e-21
ENSG00000121236	TRIM6	1.34568	8.44233e-06	ENSG00000121236	TRIM6	1.80895	6.16835e-10
ENSG00000106723	SPIN1	1.02953	8.84544e-06	ENSG00000106723	SPIN1	1.3529	6.1663e-19
ENSG00000115414	FN1	1.05205	8.84544e-06	ENSG00000115414	FN1	1.47066	7.37198e-14
ENSG00000164128	NPY1R	6.87808	8.84544e-06	ENSG00000164128	NPY1R	5.12578	NA
ENSG00000159055	MIS18A	-0.86072	8.92391e-06	ENSG00000159055	MIS18A	-0.91933	3.42423e-07
ENSG00000128342	LIF	1.12681	9.12949e-06	ENSG00000128342	LIF	0.163174	0.647195
ENSG00000182154	MRPL41	-0.923799	9.21815e-06	ENSG00000182154	MRPL41	-1.09185	1.74768e-10
ENSG00000152894	PTPRK	0.724523	9.21815e-06	ENSG00000152894	PTPRK	0.811561	1.85005e-08
ENSG00000188508	KRTDAP	0.859347	9.22346e-06	ENSG00000188508	KRTDAP	1.30621	3.85533e-22
ENSG00000173334	TRIB1	0.939841	9.22346e-06	ENSG00000173334	TRIB1	1.17751	2.9829e-17
ENSG00000113615	SEC24A	1.18652	9.22881e-06	ENSG00000113615	SEC24A	1.57569	5.22028e-17
ENSG00000283196	AC006453.2	-0.803687	9.22881e-06	ENSG00000283196	AC006453.2	-1.08897	1.63075e-12
ENSG00000262074	SNORD3B-2	-1.11717	9.22881e-06	ENSG00000262074	SNORD3B-2	-1.52899	2.34171e-12
ENSG00000232682	AL592430.1	1.52147	9.22881e-06	ENSG00000232682	AL592430.1	1.48182	2.54203e-05
ENSG00000168028	RPSA	-1.2228	9.33329e-06	ENSG00000168028	RPSA	-1.51345	2.15513e-09
ENSG00000108479	GALK1	-0.871821	9.33473e-06	ENSG00000108479	GALK1	-1.03655	2.10282e-09
ENSG00000151726	ACSL1	1.17105	9.43609e-06	ENSG00000151726	ACSL1	1.49389	1.7653e-20
ENSG00000119139	TJP2	0.72021	9.61261e-06	ENSG00000119139	TJP2	0.668733	6.50404e-08
ENSG00000143398	PIP5K1A	0.827538	9.72431e-06	ENSG00000143398	PIP5K1A	1.5859	1.79295e-15
ENSG00000236801	RPL24P8	-0.986215	9.72431e-06	ENSG00000236801	RPL24P8	-1.34633	4.62527e-11
ENSG00000141441	GAREM1	1.17482	1.00438e-05	ENSG00000141441	GAREM1	2.07162	1.98725e-28
ENSG00000278677	HIST1H2AM	-0.983014	1.01748e-05	ENSG00000278677	HIST1H2AM	-1.4334	7.61918e-15
ENSG00000151881	TMEM267	1.03983	1.03218e-05	ENSG00000151881	TMEM267	1.14672	2.51349e-11
ENSG00000286614	AL589182.3	1.2332	1.06593e-05	ENSG00000286614	AL589182.3	1.30013	5.95538e-08
ENSG00000182107	TMEM30B	0.778236	1.08473e-05	ENSG00000182107	TMEM30B	1.06444	4.0615e-15
ENSG00000054793	ATP9A	0.993298	1.15047e-05	ENSG00000054793	ATP9A	1.22693	8.59499e-09
ENSG00000167526	RPL13	-0.988403	1.15047e-05	ENSG00000167526	RPL13	-1.07676	2.41462e-07
ENSG00000283818	MIR7844	2.02457	1.16936e-05	ENSG00000283818	MIR7844	2.30571	8.61761e-12
ENSG00000242352	FAM91A3P	2.18049	1.19106e-05	ENSG00000242352	FAM91A3P	2.71129	4.04989e-09
ENSG00000095261	PSMD5	0.982035	1.22935e-05	ENSG00000095261	PSMD5	1.2227	7.0899e-16
ENSG00000079215	SLC1A3	0.872114	1.22935e-05	ENSG00000079215	SLC1A3	1.01427	3.5598e-11
ENSG00000187840	EIF4EBP1	-0.812349	1.24466e-05	ENSG00000187840	EIF4EBP1	-0.68812	2.45775e-06
ENSG00000188219	POTEE	1.05795	1.30651e-05	ENSG00000188219	POTEE	0.780049	0.00225976
ENSG00000243501	AL365232.1	-0.991706	1.3234e-05	ENSG00000243501	AL365232.1	-1.3686	3.0774e-13
ENSG00000157653	C9orf43	-0.743536	1.34299e-05	ENSG00000157653	C9orf43	-0.710403	4.42636e-05
ENSG00000132256	TRIM5	0.989523	1.34859e-05	ENSG00000132256	TRIM5	0.895845	1.14233e-06
ENSG00000105186	ANKRD27	1.02806	1.35253e-05	ENSG00000105186	ANKRD27	1.50618	1.32657e-12
ENSG00000198561	CTNND1	1.03043	1.39782e-05	ENSG00000198561	CTNND1	1.44652	4.01749e-14
ENSG00000010810	FYN	1.06058	1.39782e-05	ENSG00000010810	FYN	0.908696	0.000242015
ENSG00000147123	NDUFB11	-0.949399	1.41153e-05	ENSG00000147123	NDUFB11	-1.15538	3.58598e-09
ENSG00000287515	AL929602.1	1.27281	1.42004e-05	ENSG00000287515	AL929602.1	1.32883	5.78647e-08
ENSG00000169976	SF3B5	-0.82161	1.45607e-05	ENSG00000169976	SF3B5	-1.00486	6.29272e-10
ENSG00000185305	ARL15	1.36447	1.48194e-05	ENSG00000185305	ARL15	1.36452	4.67883e-07
ENSG00000115268	RPS15	-0.915478	1.48993e-05	ENSG00000115268	RPS15	-1.27205	3.59505e-14
ENSG00000184500	PROS1	1.20122	1.48993e-05	ENSG00000184500	PROS1	1.19194	4.33669e-12
ENSG00000107798	LIPA	0.957283	1.49727e-05	ENSG00000107798	LIPA	1.3094	3.79112e-25
ENSG00000188186	LAMTOR4	-1.06325	1.49727e-05	ENSG00000188186	LAMTOR4	-1.45467	1.41977e-11
ENSG00000186049	KRT73	1.37683	1.53291e-05	ENSG00000186049	KRT73	1.26459	7.09702e-05
ENSG00000224594	RPL29P19	-0.990192	1.59015e-05	ENSG00000224594	RPL29P19	-0.965429	0.000110776
ENSG00000224877	NDUFAF8	-0.967418	1.6401e-05	ENSG00000224877	NDUFAF8	-1.40957	5.51092e-13
ENSG00000183283	DAZAP2	0.740772	1.65449e-05	ENSG00000183283	DAZAP2	0.935912	6.27337e-10
ENSG00000156136	DCK	1.4067	1.65549e-05	ENSG00000156136	DCK	1.58019	1.55647e-11
ENSG00000105855	ITGB8	0.724911	1.65549e-05	ENSG00000105855	ITGB8	0.85934	1.42046e-09
ENSG00000188021	UBQLN2	1.39008	1.70369e-05	ENSG00000188021	UBQLN2	1.85628	2.24213e-10
ENSG00000230956	AL024493.1	1.7203	1.71246e-05	ENSG00000230956	AL024493.1	2.04902	1.36868e-08
ENSG00000168273	SMIM4	-0.948863	1.72442e-05	ENSG00000168273	SMIM4	-1.38094	8.90758e-14
ENSG00000123095	BHLHE41	0.768173	1.7345e-05	ENSG00000123095	BHLHE41	0.68029	0.00017082
ENSG00000254609	AC136443.1	-1.27384	1.77605e-05	ENSG00000254609	AC136443.1	-0.906529	0.00928409
ENSG00000242114	MTFP1	-1.00406	1.78275e-05	ENSG00000242114	MTFP1	-0.792243	0.00133546
ENSG00000232527	LINC02802	-0.898476	1.80672e-05	ENSG00000232527	LINC02802	-1.05776	9.13139e-10
ENSG00000099795	NDUFB7	-1.04514	1.81156e-05	ENSG00000099795	NDUFB7	-1.41817	7.03395e-11
ENSG00000140105	WARS	0.859523	1.81406e-05	ENSG00000140105	WARS	1.06372	9.2201e-14
ENSG00000099624	ATP5F1D	-0.924104	1.81709e-05	ENSG00000099624	ATP5F1D	-1.19566	1.70182e-10
ENSG00000237550	AC243919.1	-1.24803	1.81709e-05	ENSG00000237550	AC243919.1	-1.43079	8.32884e-07
ENSG00000261684	AC018362.1	0.928675	1.83651e-05	ENSG00000261684	AC018362.1	1.25627	6.81144e-11
ENSG00000262660	AC139530.2	-0.94724	1.85319e-05	ENSG00000262660	AC139530.2	-1.16887	1.14358e-08
ENSG00000272173	U47924.2	-1.01217	1.88842e-05	ENSG00000272173	U47924.2	-1.24706	1.83738e-08
ENSG00000099840	IZUMO4	-1.08249	1.9072e-05	ENSG00000099840	IZUMO4	-0.588966	0.0317805
ENSG00000215866	LINC01356	-0.957634	1.91556e-05	ENSG00000215866	LINC01356	-0.851709	0.000162245
ENSG00000277268	LHX1-DT	-0.890129	1.92333e-05	ENSG00000277268	LHX1-DT	-1.17563	2.91223e-08
ENSG00000184612	RPL7P26	-1.44368	1.99563e-05	ENSG00000184612	RPL7P26	-1.76455	1.74481e-08
ENSG00000176658	MYO1D	0.93318	1.99563e-05	ENSG00000176658	MYO1D	1.09332	6.11745e-08
ENSG00000230149	AL021707.3	0.81819	1.99563e-05	ENSG00000230149	AL021707.3	0.209685	0.386171
ENSG00000198417	MT1F	-0.855731	2.03658e-05	ENSG00000198417	MT1F	-0.878458	8.34039e-08
ENSG00000169504	CLIC4	1.01383	2.04085e-05	ENSG00000169504	CLIC4	1.48031	1.32102e-22
ENSG00000182022	CHST15	0.757334	2.04085e-05	ENSG00000182022	CHST15	1.005	5.04036e-11
ENSG00000238103	RPL9P7	-1.24478	2.04085e-05	ENSG00000238103	RPL9P7	-1.44046	6.62937e-07
ENSG00000116489	CAPZA1	0.780546	2.09272e-05	ENSG00000116489	CAPZA1	0.994295	1.49782e-14
ENSG00000156599	ZDHHC5	0.962217	2.09541e-05	ENSG00000156599	ZDHHC5	1.11076	2.49281e-07
ENSG00000181458	TMEM45A	0.995635	2.09541e-05	ENSG00000181458	TMEM45A	0.986051	8.42204e-05
ENSG00000257125	KRT127P	1.94668	2.11628e-05	ENSG00000257125	KRT127P	1.15714	0.0165477
ENSG00000270372	AL162413.1	-1.26643	2.151e-05	ENSG00000270372	AL162413.1	-1.71931	7.18704e-11
ENSG00000250056	LINC01018	0.824177	2.1536e-05	ENSG00000250056	LINC01018	0.979358	2.68507e-09
ENSG00000136695	IL36RN	1.20723	2.16031e-05	ENSG00000136695	IL36RN	1.99756	6.57912e-17
ENSG00000134762	DSC3	0.840457	2.17843e-05	ENSG00000134762	DSC3	0.969788	3.64844e-07
ENSG00000250303	LINC02762	-0.95645	2.19563e-05	ENSG00000250303	LINC02762	-0.888869	0.000114595
ENSG00000274213	AC015912.3	-1.1137	2.1979e-05	ENSG00000274213	AC015912.3	-1.0503	3.50885e-06
ENSG00000230140	AC016738.2	4.29654	2.1979e-05	ENSG00000230140	AC016738.2	3.53407	0.0064043
ENSG00000144655	CSRNP1	1.01251	2.1979e-05	ENSG00000144655	CSRNP1	0.45155	0.0983106
ENSG00000270792	AL050403.2	1.55679	2.20492e-05	ENSG00000270792	AL050403.2	1.84479	4.27856e-09
ENSG00000135604	STX11	1.24955	2.22025e-05	ENSG00000135604	STX11	1.35267	6.4274e-06
ENSG00000183688	RFLNB	-0.782154	2.22641e-05	ENSG00000183688	RFLNB	-1.02317	5.78666e-10
ENSG00000163218	PGLYRP4	0.89184	2.2613e-05	ENSG00000163218	PGLYRP4	1.83657	2.70819e-21
ENSG00000164347	GFM2	0.828905	2.26135e-05	ENSG00000164347	GFM2	0.906725	2.92809e-08
ENSG00000225022	UBE2D3P1	0.909191	2.26152e-05	ENSG00000225022	UBE2D3P1	1.13406	2.59782e-09
ENSG00000166136	NDUFB8	-0.899346	2.26152e-05	ENSG00000166136	NDUFB8	-1.12231	6.59067e-09
ENSG00000063177	RPL18	-0.976142	2.31071e-05	ENSG00000063177	RPL18	-1.24698	1.31175e-09
ENSG00000152082	MZT2B	-0.933232	2.31537e-05	ENSG00000152082	MZT2B	-1.30097	5.19332e-13
ENSG00000172809	RPL38	-0.9483	2.31878e-05	ENSG00000172809	RPL38	-1.36525	3.23193e-14
ENSG00000213300	HNRNPA3P6	-0.737527	2.32438e-05	ENSG00000213300	HNRNPA3P6	-0.975944	3.09163e-13
ENSG00000109475	RPL34	-0.980198	2.32438e-05	ENSG00000109475	RPL34	-1.23005	3.77175e-10
ENSG00000232702	AL158050.1	0.750122	2.32811e-05	ENSG00000232702	AL158050.1	0.909096	1.55763e-12
ENSG00000131620	ANO1	1.10583	2.33246e-05	ENSG00000131620	ANO1	1.24526	1.174e-22
ENSG00000229119	AC026403.1	-1.05593	2.33722e-05	ENSG00000229119	AC026403.1	-1.3455	2.87534e-09
ENSG00000262165	AC233723.1	-1.22669	2.36206e-05	ENSG00000262165	AC233723.1	-1.40295	4.5164e-06
ENSG00000267007	AC012615.2	-1.23361	2.38024e-05	ENSG00000267007	AC012615.2	-1.43216	1.84051e-07
ENSG00000171492	LRRC8D	1.26467	2.38786e-05	ENSG00000171492	LRRC8D	1.67742	1.16749e-12
ENSG00000123091	RNF11	0.825473	2.38944e-05	ENSG00000123091	RNF11	1.27816	5.4905e-22
ENSG00000226084	AC113935.1	-1.04773	2.38944e-05	ENSG00000226084	AC113935.1	-1.3985	3.25446e-10
ENSG00000255339	AL133352.1	-0.889227	2.38944e-05	ENSG00000255339	AL133352.1	-1.10628	6.5258e-09
ENSG00000139318	DUSP6	0.691131	2.38944e-05	ENSG00000139318	DUSP6	0.538637	0.000606144
ENSG00000114023	FAM162A	-0.901842	2.39168e-05	ENSG00000114023	FAM162A	-0.568426	0.0141576
ENSG00000229644	NAMPTP1	1.06947	2.39472e-05	ENSG00000229644	NAMPTP1	1.72645	1.82968e-20
ENSG00000130332	LSM7	-0.870268	2.39472e-05	ENSG00000130332	LSM7	-1.23037	2.57021e-15
ENSG00000225828	FAM229A	-0.94086	2.39472e-05	ENSG00000225828	FAM229A	-0.883442	4.25877e-05
ENSG00000167207	NOD2	1.3435	2.40391e-05	ENSG00000167207	NOD2	2.37173	4.72512e-20
ENSG00000225616	AL138785.1	-0.962024	2.50594e-05	ENSG00000225616	AL138785.1	-1.14025	7.71886e-08
ENSG00000181467	RAP2B	0.725185	2.50818e-05	ENSG00000181467	RAP2B	0.596699	0.000307842
ENSG00000008988	RPS20	-1.01309	2.55139e-05	ENSG00000008988	RPS20	-1.35677	1.68218e-11
ENSG00000285155	AC092153.1	1.02437	2.56554e-05	ENSG00000285155	AC092153.1	1.68734	8.45212e-15
ENSG00000233762	AC007969.1	-0.955074	2.60342e-05	ENSG00000233762	AC007969.1	-1.34859	1.68709e-14
ENSG00000284564	MIR3064	1.14005	2.60342e-05	ENSG00000284564	MIR3064	1.2846	6.77474e-14
ENSG00000169020	ATP5ME	-0.968049	2.62506e-05	ENSG00000169020	ATP5ME	-1.45481	9.30532e-14
ENSG00000172936	MYD88	1.16679	2.62506e-05	ENSG00000172936	MYD88	1.63041	2.1976e-10
ENSG00000179271	GADD45GIP1	-1.03559	2.63241e-05	ENSG00000179271	GADD45GIP1	-1.24333	1.56637e-07
ENSG00000138759	FRAS1	1.49398	2.70581e-05	ENSG00000138759	FRAS1	0.341032	0.541283
ENSG00000168615	ADAM9	1.15534	2.71443e-05	ENSG00000168615	ADAM9	1.64195	1.62781e-23
ENSG00000189171	S100A13	-1.00379	2.71443e-05	ENSG00000189171	S100A13	-1.38591	1.60947e-11
ENSG00000273706	LHX1	-0.789441	2.71443e-05	ENSG00000273706	LHX1	-1.1811	1.69354e-10
ENSG00000116016	EPAS1	0.811381	2.76106e-05	ENSG00000116016	EPAS1	1.37785	3.57039e-18
ENSG00000147649	MTDH	-0.795293	2.76878e-05	ENSG00000147649	MTDH	-0.799935	5.18071e-06
ENSG00000163032	VSNL1	0.948176	2.79131e-05	ENSG00000163032	VSNL1	1.04266	7.37641e-08
ENSG00000213235	EEF1A1P16	1.54519	2.81914e-05	ENSG00000213235	EEF1A1P16	0.492912	0.218258
ENSG00000139370	SLC15A4	0.722178	2.82372e-05	ENSG00000139370	SLC15A4	0.874641	3.55309e-11
ENSG00000170889	RPS9	-0.952551	2.84644e-05	ENSG00000170889	RPS9	-1.2371	1.23546e-10
ENSG00000137449	CPEB2	0.998615	2.86528e-05	ENSG00000137449	CPEB2	0.851449	0.000449626
ENSG00000197153	HIST1H3J	-0.934641	2.90605e-05	ENSG00000197153	HIST1H3J	-1.39192	1.30191e-14
ENSG00000213026	CFL1P4	1.50871	2.92092e-05	ENSG00000213026	CFL1P4	0.719642	0.0462994
ENSG00000137038	DMAC1	-0.926167	2.9622e-05	ENSG00000137038	DMAC1	-1.16061	1.60597e-08
ENSG00000111678	C12orf57	-0.99219	2.99329e-05	ENSG00000111678	C12orf57	-1.25868	1.12433e-08
ENSG00000149256	TENM4	3.61926	3.03112e-05	ENSG00000149256	TENM4	2.95235	0.0118741
ENSG00000186468	RPS23	-0.869607	3.06814e-05	ENSG00000186468	RPS23	-1.15038	1.30281e-10
ENSG00000169902	TPST1	0.845936	3.06814e-05	ENSG00000169902	TPST1	1.10334	4.20854e-10
ENSG00000108106	UBE2S	-0.866243	3.06814e-05	ENSG00000108106	UBE2S	-1.05558	4.38698e-10
ENSG00000205423	CNEP1R1	1.06315	3.06814e-05	ENSG00000205423	CNEP1R1	1.3237	5.82473e-10
ENSG00000187051	RPS19BP1	-1.0101	3.06814e-05	ENSG00000187051	RPS19BP1	-1.24017	2.01486e-08
ENSG00000178896	EXOSC4	-0.867063	3.06814e-05	ENSG00000178896	EXOSC4	-0.90476	9.12813e-07
ENSG00000112837	TBX18	1.15195	3.10913e-05	ENSG00000112837	TBX18	1.26387	1.64904e-05
ENSG00000188313	PLSCR1	0.682761	3.11296e-05	ENSG00000188313	PLSCR1	1.11753	5.05539e-18
ENSG00000149503	INCENP	-0.754645	3.12786e-05	ENSG00000149503	INCENP	-1.14307	2.97544e-09
ENSG00000064115	TM7SF3	0.860913	3.13012e-05	ENSG00000064115	TM7SF3	1.04689	5.19138e-08
ENSG00000189001	SBSN	0.926005	3.15589e-05	ENSG00000189001	SBSN	1.07809	1.16458e-09
ENSG00000230593	PPIAP40	1.32959	3.15589e-05	ENSG00000230593	PPIAP40	0.26887	0.37012
ENSG00000105619	TFPT	-0.919376	3.16655e-05	ENSG00000105619	TFPT	-1.08754	1.11295e-08
ENSG00000283876	MIR4260	0.748072	3.16655e-05	ENSG00000283876	MIR4260	0.43855	0.00654135
ENSG00000105835	NAMPT	0.840498	3.1937e-05	ENSG00000105835	NAMPT	1.41066	7.11362e-21
ENSG00000007516	BAIAP3	-0.833437	3.1982e-05	ENSG00000007516	BAIAP3	-0.993209	2.91474e-07
ENSG00000176058	TPRN	-0.916313	3.26217e-05	ENSG00000176058	TPRN	-0.859123	2.23337e-06
ENSG00000162891	IL20	0.823106	3.27576e-05	ENSG00000162891	IL20	0.654756	0.000895881
ENSG00000233966	UBE2SP1	-0.828763	3.27948e-05	ENSG00000233966	UBE2SP1	-1.00931	5.17991e-11
ENSG00000174840	PDE12	1.13029	3.41189e-05	ENSG00000174840	PDE12	1.40903	2.73713e-10
ENSG00000117228	GBP1	0.694115	3.4219e-05	ENSG00000117228	GBP1	1.35523	1.12651e-27
ENSG00000265681	RPL17	-0.944829	3.43859e-05	ENSG00000265681	RPL17	-1.19574	2.32373e-09
ENSG00000173432	SAA1	-0.877246	3.43859e-05	ENSG00000173432	SAA1	0.446693	0.0149314
ENSG00000125304	TM9SF2	0.827803	3.49559e-05	ENSG00000125304	TM9SF2	1.07867	1.70399e-13
ENSG00000215472	RPL17-C18orf32	-0.941441	3.49559e-05	ENSG00000215472	RPL17-C18orf32	-1.18475	3.69134e-09
ENSG00000136942	RPL35	-0.89118	3.49715e-05	ENSG00000136942	RPL35	-1.28794	4.34844e-14
ENSG00000262903	AC027796.4	1.15307	3.56846e-05	ENSG00000262903	AC027796.4	1.11189	7.72591e-05
ENSG00000176853	FAM91A1	1.05389	3.56898e-05	ENSG00000176853	FAM91A1	1.52917	1.79907e-13
ENSG00000163162	RNF149	0.604527	3.56898e-05	ENSG00000163162	RNF149	0.83182	1.96032e-11
ENSG00000167671	UBXN6	-1.13449	3.60862e-05	ENSG00000167671	UBXN6	-1.42635	1.72826e-09
ENSG00000254741	AC067930.1	-0.944331	3.67317e-05	ENSG00000254741	AC067930.1	-1.13741	5.90758e-09
ENSG00000088002	SULT2B1	0.980554	3.69258e-05	ENSG00000088002	SULT2B1	1.27854	6.42236e-09
ENSG00000145494	NDUFS6	-1.10748	3.74462e-05	ENSG00000145494	NDUFS6	-1.5525	1.36015e-09
ENSG00000114019	AMOTL2	0.993396	3.80207e-05	ENSG00000114019	AMOTL2	0.458212	0.0823194
ENSG00000134255	CEPT1	0.930831	3.80952e-05	ENSG00000134255	CEPT1	1.14788	5.05829e-11
ENSG00000246922	UBAP1L	-2.2078	3.81997e-05	ENSG00000246922	UBAP1L	-1.23089	0.00807123
ENSG00000179428	AC073072.1	0.983297	3.83137e-05	ENSG00000179428	AC073072.1	0.328209	0.280543
ENSG00000165272	AQP3	0.722968	3.97131e-05	ENSG00000165272	AQP3	0.735889	5.08473e-10
ENSG00000162645	GBP2	0.741421	4.00397e-05	ENSG00000162645	GBP2	1.41717	2.27828e-23
ENSG00000224126	UBE2SP2	-0.743258	4.00397e-05	ENSG00000224126	UBE2SP2	-0.968435	3.88937e-13
ENSG00000140157	NIPA2	0.72805	4.01456e-05	ENSG00000140157	NIPA2	1.03643	9.17491e-16
ENSG00000153234	NR4A2	0.991657	4.01456e-05	ENSG00000153234	NR4A2	0.683622	0.0053375
ENSG00000156453	PCDH1	1.73067	4.01456e-05	ENSG00000156453	PCDH1	1.30512	0.00541222
ENSG00000182541	LIMK2	0.623585	4.04765e-05	ENSG00000182541	LIMK2	0.834712	1.30281e-10
ENSG00000253167	WASHC5-AS1	1.43581	4.07006e-05	ENSG00000253167	WASHC5-AS1	1.80632	1.96169e-09
ENSG00000213988	ZNF90	-0.929388	4.12025e-05	ENSG00000213988	ZNF90	-1.20128	4.66827e-09
ENSG00000162413	KLHL21	0.793668	4.12837e-05	ENSG00000162413	KLHL21	0.216522	0.345039
ENSG00000258253	AC078865.1	2.63183	4.12837e-05	ENSG00000258253	AC078865.1	0.0869974	0.956294
ENSG00000125449	ARMC7	-1.02066	4.15297e-05	ENSG00000125449	ARMC7	-1.17376	1.79734e-06
ENSG00000172590	MRPL52	-0.939644	4.23169e-05	ENSG00000172590	MRPL52	-1.34255	2.31024e-11
ENSG00000042753	AP2S1	-0.927179	4.23169e-05	ENSG00000042753	AP2S1	-1.12189	1.70312e-07
ENSG00000152147	GEMIN6	-1.14989	4.23169e-05	ENSG00000152147	GEMIN6	-1.2822	4.3107e-06
ENSG00000255198	SNHG9	-1.08871	4.24332e-05	ENSG00000255198	SNHG9	-1.48837	9.658e-11
ENSG00000052795	FNIP2	1.29873	4.256e-05	ENSG00000052795	FNIP2	1.88911	6.77368e-18
ENSG00000056558	TRAF1	0.763148	4.256e-05	ENSG00000056558	TRAF1	0.777574	1.23357e-05
ENSG00000186010	NDUFA13	-0.933755	4.27436e-05	ENSG00000186010	NDUFA13	-1.32675	6.09754e-12
ENSG00000224864	AC011447.1	-0.928609	4.27436e-05	ENSG00000224864	AC011447.1	-1.20049	5.19825e-09
ENSG00000264940	SNORD3C	-1.13367	4.27436e-05	ENSG00000264940	SNORD3C	-1.52345	6.63393e-09
ENSG00000244165	P2RY11	-0.879937	4.27436e-05	ENSG00000244165	P2RY11	-1.11252	8.05592e-09
ENSG00000215030	RPL13P12	-0.926308	4.27436e-05	ENSG00000215030	RPL13P12	-1.06057	4.79058e-07
ENSG00000204323	SMIM5	1.01614	4.27436e-05	ENSG00000204323	SMIM5	-0.101247	0.800839
ENSG00000260549	MT1L	-0.771387	4.31767e-05	ENSG00000260549	MT1L	-1.05022	2.57873e-17
ENSG00000151150	ANK3	1.06381	4.31767e-05	ENSG00000151150	ANK3	1.12414	6.99559e-08
ENSG00000255986	MT1JP	-0.81021	4.34167e-05	ENSG00000255986	MT1JP	-1.05623	3.55309e-11
ENSG00000258674	AC011448.1	-0.933037	4.39103e-05	ENSG00000258674	AC011448.1	-1.32757	5.16113e-12
ENSG00000167747	C19orf48	-0.766324	4.39103e-05	ENSG00000167747	C19orf48	-1.11982	2.55497e-09
ENSG00000168675	LDLRAD4	3.25897	4.39103e-05	ENSG00000168675	LDLRAD4	1.69802	0.142084
ENSG00000142188	TMEM50B	0.671944	4.41833e-05	ENSG00000142188	TMEM50B	0.863865	3.64803e-14
ENSG00000218537	MIF-AS1	-0.748563	4.41833e-05	ENSG00000218537	MIF-AS1	-0.918991	9.91038e-11
ENSG00000240972	MIF	-0.748608	4.41833e-05	ENSG00000240972	MIF	-0.919027	9.91038e-11
ENSG00000131143	COX4I1	-0.918069	4.41833e-05	ENSG00000131143	COX4I1	-1.0785	1.42585e-07
ENSG00000173210	ABLIM3	1.06952	4.41833e-05	ENSG00000173210	ABLIM3	1.09572	0.000109277
ENSG00000230751	AC007036.2	-1.59891	4.41833e-05	ENSG00000230751	AC007036.2	-0.933333	0.0116014
ENSG00000196747	HIST1H2AI	-1.02325	4.44469e-05	ENSG00000196747	HIST1H2AI	-1.65885	1.63771e-23
ENSG00000267383	AC011447.3	-0.922077	4.44469e-05	ENSG00000267383	AC011447.3	-1.19871	4.80701e-09
ENSG00000162585	FAAP20	-0.829961	4.44469e-05	ENSG00000162585	FAAP20	-0.937991	3.19385e-07
ENSG00000185262	UBALD2	-0.958326	4.44469e-05	ENSG00000185262	UBALD2	-0.814961	7.46863e-06
ENSG00000251357	AP000350.4	-0.744184	4.53687e-05	ENSG00000251357	AP000350.4	-0.914691	8.70961e-11
ENSG00000211459	MT-RNR1	-0.992659	4.53687e-05	ENSG00000211459	MT-RNR1	-1.26859	3.76155e-10
ENSG00000065154	OAT	0.745064	4.56486e-05	ENSG00000065154	OAT	1.08256	3.66732e-16
ENSG00000125995	ROMO1	-0.925226	4.56486e-05	ENSG00000125995	ROMO1	-1.38711	2.53236e-13
ENSG00000123983	ACSL3	1.01514	4.57539e-05	ENSG00000123983	ACSL3	1.50289	1.7771e-20
ENSG00000152348	ATG10	-0.868693	4.58372e-05	ENSG00000152348	ATG10	-1.16227	1.80652e-10
ENSG00000279605	AC067930.5	-0.897799	4.59454e-05	ENSG00000279605	AC067930.5	-1.07647	5.28882e-09
ENSG00000278324	AC084123.1	-0.806238	4.59454e-05	ENSG00000278324	AC084123.1	-0.621935	0.00240134
ENSG00000160298	C21orf58	-1.05519	4.60932e-05	ENSG00000160298	C21orf58	-1.62625	9.06529e-15
ENSG00000134202	GSTM3	-0.949655	4.60932e-05	ENSG00000134202	GSTM3	-1.35282	8.41876e-10
ENSG00000266171	AP001020.3	1.83741	4.60932e-05	ENSG00000266171	AP001020.3	2.31062	6.92172e-09
ENSG00000272070	AC005618.1	4.42326	4.62166e-05	ENSG00000272070	AC005618.1	3.90896	0.00199047
ENSG00000188460	ACTBP11	1.04974	4.62385e-05	ENSG00000188460	ACTBP11	0.66434	0.00859873
ENSG00000285130	AL358113.1	0.644289	4.63896e-05	ENSG00000285130	AL358113.1	0.589126	1.79384e-07
ENSG00000184163	C1QTNF12	-1.08393	4.66914e-05	ENSG00000184163	C1QTNF12	-1.3977	1.68709e-14
ENSG00000203778	FAM229B	-0.98033	4.68954e-05	ENSG00000203778	FAM229B	-1.42987	1.39474e-09
ENSG00000152475	ZNF837	-0.975869	4.70932e-05	ENSG00000152475	ZNF837	-0.999421	0.000157571
ENSG00000126391	FRMD8	0.761271	4.70932e-05	ENSG00000126391	FRMD8	0.563188	0.00564848
ENSG00000239672	NME1	-0.765348	4.76862e-05	ENSG00000239672	NME1	-1.12585	1.11561e-12
ENSG00000086598	TMED2	0.718576	4.85027e-05	ENSG00000086598	TMED2	0.945957	3.28302e-16
ENSG00000068305	MEF2A	0.713208	4.87795e-05	ENSG00000068305	MEF2A	0.897269	1.66427e-08
ENSG00000279009	AC005943.2	-1.15668	4.87913e-05	ENSG00000279009	AC005943.2	-1.62226	7.50109e-10
ENSG00000225420	AC104134.1	1.76028	4.87913e-05	ENSG00000225420	AC104134.1	2.19173	9.73109e-07
ENSG00000255438	AL354813.1	1.4466	4.90769e-05	ENSG00000255438	AL354813.1	1.75613	1.5298e-06
ENSG00000144566	RAB5A	0.881991	4.92864e-05	ENSG00000144566	RAB5A	1.32521	1.47693e-21
ENSG00000116691	MIIP	-0.598546	4.96189e-05	ENSG00000116691	MIIP	-0.769115	3.45233e-08
ENSG00000117691	NENF	-0.967027	4.96189e-05	ENSG00000117691	NENF	-1.14523	7.31745e-08
ENSG00000160446	ZDHHC12	-0.623261	4.9661e-05	ENSG00000160446	ZDHHC12	-0.782163	4.21755e-12
ENSG00000131469	RPL27	-0.897199	4.9661e-05	ENSG00000131469	RPL27	-1.20575	1.94758e-10
ENSG00000165923	AGBL2	1.00668	4.9661e-05	ENSG00000165923	AGBL2	0.893614	0.000502928
ENSG00000116285	ERRFI1	0.923214	5.0303e-05	ENSG00000116285	ERRFI1	1.52842	1.26584e-50
ENSG00000110200	ANAPC15	-0.742554	5.0303e-05	ENSG00000110200	ANAPC15	-1.01252	4.14816e-09
ENSG00000244716	BX679664.3	-0.942636	5.04671e-05	ENSG00000244716	BX679664.3	-1.24832	1.44524e-09
ENSG00000197312	DDI2	-0.613237	5.04671e-05	ENSG00000197312	DDI2	-0.409921	0.00494109
ENSG00000168032	ENTPD3	1.39746	5.06557e-05	ENSG00000168032	ENTPD3	0.986314	0.00247743
ENSG00000115350	POLE4	-0.956998	5.09302e-05	ENSG00000115350	POLE4	-1.23935	4.07925e-09
ENSG00000135926	TMBIM1	0.619698	5.14321e-05	ENSG00000135926	TMBIM1	1.0081	7.98863e-15
ENSG00000235776	AC000089.1	-0.77427	5.22763e-05	ENSG00000235776	AC000089.1	-1.06951	5.15089e-12
ENSG00000198898	CAPZA2	0.802604	5.26575e-05	ENSG00000198898	CAPZA2	1.1755	6.68042e-19
ENSG00000114391	RPL24	-0.905646	5.26575e-05	ENSG00000114391	RPL24	-1.17992	7.44642e-09
ENSG00000163235	TGFA	0.702001	5.26575e-05	ENSG00000163235	TGFA	0.782455	1.81331e-07
ENSG00000140718	FTO	0.951728	5.26575e-05	ENSG00000140718	FTO	1.10397	2.27001e-07
ENSG00000207980	MIR23A	0.988799	5.30514e-05	ENSG00000207980	MIR23A	0.673619	0.0218778
ENSG00000137154	RPS6	-0.946016	5.31954e-05	ENSG00000137154	RPS6	-1.05777	5.2911e-06
ENSG00000266283	AC091588.3	1.63484	5.32213e-05	ENSG00000266283	AC091588.3	1.09544	0.0213436
ENSG00000132854	KANK4	0.647475	5.3256e-05	ENSG00000132854	KANK4	0.602643	3.62787e-05
ENSG00000117009	KMO	0.775962	5.40655e-05	ENSG00000117009	KMO	0.70228	1.62502e-05
ENSG00000064726	BTBD1	1.14457	5.5412e-05	ENSG00000064726	BTBD1	1.59105	1.18165e-16
ENSG00000285103	AL451123.1	0.854733	5.58854e-05	ENSG00000285103	AL451123.1	0.39453	0.0981304
ENSG00000255717	SNHG1	-0.725324	5.65367e-05	ENSG00000255717	SNHG1	-0.896397	5.22487e-09
ENSG00000206527	HACD2	0.977061	5.68686e-05	ENSG00000206527	HACD2	1.15073	1.82978e-07
ENSG00000135441	BLOC1S1	-0.86519	5.69026e-05	ENSG00000135441	BLOC1S1	-1.33125	2.03806e-12
ENSG00000136754	ABI1	0.832243	5.69026e-05	ENSG00000136754	ABI1	1.08544	1.65193e-10
ENSG00000287929	AL354953.1	-0.922224	5.69026e-05	ENSG00000287929	AL354953.1	-0.795135	0.00121994
ENSG00000284387	MIR24-2	1.0547	5.69359e-05	ENSG00000284387	MIR24-2	0.954192	0.000543922
ENSG00000184260	HIST2H2AC	-0.841895	5.69646e-05	ENSG00000184260	HIST2H2AC	-0.877443	6.00068e-10
ENSG00000204922	UQCC3	-0.939526	5.7069e-05	ENSG00000204922	UQCC3	-1.21856	2.54125e-09
ENSG00000236266	Z98884.1	1.62835	5.7069e-05	ENSG00000236266	Z98884.1	1.42995	1.76366e-05
ENSG00000231006	RPL7P32	-1.03269	5.72234e-05	ENSG00000231006	RPL7P32	-1.3	4.65282e-08
ENSG00000243649	CFB	1.08563	5.72536e-05	ENSG00000243649	CFB	1.63767	2.82603e-15
ENSG00000269403	AC008750.8	-0.910174	5.74098e-05	ENSG00000269403	AC008750.8	-1.10081	4.44122e-08
ENSG00000248712	CCDC153	-0.956725	5.76545e-05	ENSG00000248712	CCDC153	-1.53545	1.45751e-11
ENSG00000111859	NEDD9	0.787876	5.79056e-05	ENSG00000111859	NEDD9	1.10931	7.4138e-13
ENSG00000285845	AL392086.1	-0.698809	5.79056e-05	ENSG00000285845	AL392086.1	-1.15234	8.43056e-13
ENSG00000230673	PABPC1P3	-1.06892	5.82352e-05	ENSG00000230673	PABPC1P3	-1.42898	2.05322e-10
ENSG00000253741	LNCOC1	-0.912522	5.85294e-05	ENSG00000253741	LNCOC1	-1.15703	5.91971e-08
ENSG00000108244	KRT23	0.771565	5.86304e-05	ENSG00000108244	KRT23	1.36622	6.80615e-19
ENSG00000126945	HNRNPH2	0.642162	5.86304e-05	ENSG00000126945	HNRNPH2	0.718125	4.91354e-09
ENSG00000168228	ZCCHC4	0.844129	5.86304e-05	ENSG00000168228	ZCCHC4	0.6258	0.00111803
ENSG00000279458	AC244230.1	0.86608	5.90281e-05	ENSG00000279458	AC244230.1	0.87036	5.18071e-06
ENSG00000131459	GFPT2	1.53179	5.93674e-05	ENSG00000131459	GFPT2	2.80156	9.36805e-17
ENSG00000197238	HIST1H4J	-0.806841	5.95705e-05	ENSG00000197238	HIST1H4J	-1.2959	2.50862e-13
ENSG00000142173	COL6A2	0.890599	5.95705e-05	ENSG00000142173	COL6A2	0.128323	0.669689
ENSG00000122882	ECD	0.75395	5.97062e-05	ENSG00000122882	ECD	1.02051	1.29139e-17
ENSG00000058085	LAMC2	0.791528	5.97062e-05	ENSG00000058085	LAMC2	1.04471	8.50533e-15
ENSG00000062582	MRPS24	-0.888943	5.97062e-05	ENSG00000062582	MRPS24	-1.19554	4.97388e-09
ENSG00000284829	AL662884.2	1.04659	5.97062e-05	ENSG00000284829	AL662884.2	0.688454	0.00413296
ENSG00000167644	C19orf33	-0.954661	5.9708e-05	ENSG00000167644	C19orf33	-1.34148	1.99228e-11
ENSG00000162444	RBP7	-1.21984	5.9708e-05	ENSG00000162444	RBP7	-1.36509	1.80245e-05
ENSG00000198121	LPAR1	0.806533	5.98636e-05	ENSG00000198121	LPAR1	1.03025	2.39413e-07
ENSG00000218208	RPS27AP11	-1.0214	6.11415e-05	ENSG00000218208	RPS27AP11	-1.40557	3.58608e-10
ENSG00000167515	TRAPPC2L	-0.863062	6.11778e-05	ENSG00000167515	TRAPPC2L	-1.11299	1.74481e-08
ENSG00000173272	MZT2A	-0.902947	6.14743e-05	ENSG00000173272	MZT2A	-1.26498	8.46593e-12
ENSG00000128590	DNAJB9	0.927651	6.1744e-05	ENSG00000128590	DNAJB9	1.4153	4.85784e-20
ENSG00000128791	TWSG1	1.18988	6.1744e-05	ENSG00000128791	TWSG1	1.66193	2.72635e-15
ENSG00000254452	AP001107.2	-0.726496	6.1744e-05	ENSG00000254452	AP001107.2	-0.734139	4.98005e-06
ENSG00000263934	SNORD3A	-1.10014	6.18229e-05	ENSG00000263934	SNORD3A	-1.50421	1.41173e-10
ENSG00000175756	AURKAIP1	-0.903144	6.18229e-05	ENSG00000175756	AURKAIP1	-1.12587	1.57598e-08
ENSG00000282304	AC140479.5	1.36695	6.18229e-05	ENSG00000282304	AC140479.5	1.60429	2.23073e-06
ENSG00000148346	LCN2	0.756781	6.23245e-05	ENSG00000148346	LCN2	1.7578	2.35776e-26
ENSG00000143793	C1orf35	-0.844911	6.23245e-05	ENSG00000143793	C1orf35	-1.02554	8.06941e-09
ENSG00000178971	CTC1	0.897736	6.23245e-05	ENSG00000178971	CTC1	0.930928	2.14499e-05
ENSG00000186998	EMID1	-0.932141	6.24618e-05	ENSG00000186998	EMID1	-1.94424	7.29986e-14
ENSG00000247626	MARS2	1.03085	6.24618e-05	ENSG00000247626	MARS2	1.20857	1.04255e-07
ENSG00000165359	INTS6L	1.2747	6.27781e-05	ENSG00000165359	INTS6L	1.42484	6.37829e-07
ENSG00000273542	HIST1H4K	-0.819041	6.35286e-05	ENSG00000273542	HIST1H4K	-1.30671	7.14811e-13
ENSG00000110660	SLC35F2	0.905499	6.43152e-05	ENSG00000110660	SLC35F2	1.19686	1.2427e-10
ENSG00000250602	AC093535.1	1.14851	6.51959e-05	ENSG00000250602	AC093535.1	1.59493	2.31024e-11
ENSG00000131495	NDUFA2	-0.892806	6.52486e-05	ENSG00000131495	NDUFA2	-1.26219	2.02897e-11
ENSG00000143429	LSP1P4	-0.784595	6.52486e-05	ENSG00000143429	LSP1P4	-1.07664	2.55784e-11
ENSG00000165572	KBTBD6	0.846475	6.52486e-05	ENSG00000165572	KBTBD6	0.713316	1.23892e-05
ENSG00000164932	CTHRC1	0.576322	6.52779e-05	ENSG00000164932	CTHRC1	0.0105715	0.963578
ENSG00000184979	USP18	0.779426	6.58152e-05	ENSG00000184979	USP18	1.37882	1.32496e-13
ENSG00000083845	RPS5	-0.850543	6.58152e-05	ENSG00000083845	RPS5	-1.13392	2.55393e-12
ENSG00000170006	TMEM154	0.977351	6.58152e-05	ENSG00000170006	TMEM154	1.34821	4.43428e-12
ENSG00000162910	MRPL55	-0.816381	6.58152e-05	ENSG00000162910	MRPL55	-1.11311	3.1027e-10
ENSG00000165312	OTUD1	0.86502	6.58152e-05	ENSG00000165312	OTUD1	0.497084	0.0320261
ENSG00000104529	EEF1D	-0.852319	6.63751e-05	ENSG00000104529	EEF1D	-1.03113	6.6132e-09
ENSG00000137133	HINT2	-0.922967	6.67841e-05	ENSG00000137133	HINT2	-1.2774	4.18357e-10
ENSG00000076685	NT5C2	1.02978	6.72995e-05	ENSG00000076685	NT5C2	1.65481	1.63158e-19
ENSG00000118564	FBXL5	1.01736	6.77288e-05	ENSG00000118564	FBXL5	1.31918	3.13883e-17
ENSG00000177556	ATOX1	-0.942296	6.77288e-05	ENSG00000177556	ATOX1	-1.33225	3.94213e-11
ENSG00000115919	KYNU	0.563801	6.79241e-05	ENSG00000115919	KYNU	1.20418	2.31071e-24
ENSG00000120685	PROSER1	1.18171	6.79241e-05	ENSG00000120685	PROSER1	1.36461	1.00192e-07
ENSG00000142546	NOSIP	-0.899607	6.83654e-05	ENSG00000142546	NOSIP	-0.93605	9.88102e-06
ENSG00000184330	S100A7A	1.2188	6.85261e-05	ENSG00000184330	S100A7A	3.1763	1.57835e-52
ENSG00000246228	CASC8	-1.04465	6.85946e-05	ENSG00000246228	CASC8	-1.26433	6.51761e-07
ENSG00000160886	LY6K	-0.809949	6.87028e-05	ENSG00000160886	LY6K	-1.0585	1.35011e-08
ENSG00000137713	PPP2R1B	0.839216	6.91776e-05	ENSG00000137713	PPP2R1B	1.22643	3.85245e-18
ENSG00000242951	AC007182.2	-1.03714	6.97428e-05	ENSG00000242951	AC007182.2	-1.43481	2.45134e-10
ENSG00000148841	ITPRIP	0.944644	6.98075e-05	ENSG00000148841	ITPRIP	1.29168	3.65645e-09
ENSG00000264230	ANXA8L1	0.646668	6.98389e-05	ENSG00000264230	ANXA8L1	0.644015	4.31077e-07
ENSG00000227471	AKR1B15	0.80758	7.01349e-05	ENSG00000227471	AKR1B15	1.38834	5.11609e-17
ENSG00000170881	RNF139	0.890204	7.01372e-05	ENSG00000170881	RNF139	1.06467	1.23196e-08
ENSG00000215375	MYL5	-0.892701	7.01704e-05	ENSG00000215375	MYL5	-1.37716	5.7602e-13
ENSG00000133961	NUMB	1.0016	7.01704e-05	ENSG00000133961	NUMB	1.35895	2.08045e-10
ENSG00000159199	ATP5MC1	-0.701275	7.02117e-05	ENSG00000159199	ATP5MC1	-1.11484	6.83949e-16
ENSG00000112667	DNPH1	-0.735996	7.02117e-05	ENSG00000112667	DNPH1	-0.993251	7.06363e-12
ENSG00000228158	TLE1P1	0.826102	7.02117e-05	ENSG00000228158	TLE1P1	1.15365	3.15533e-10
ENSG00000285645	AL133410.3	-0.918058	7.02117e-05	ENSG00000285645	AL133410.3	-1.27955	3.28278e-10
ENSG00000270617	URGCP-MRPS24	-0.887438	7.02117e-05	ENSG00000270617	URGCP-MRPS24	-1.18495	1.23138e-08
ENSG00000157625	TAB3	1.0354	7.02117e-05	ENSG00000157625	TAB3	1.30669	6.35568e-08
ENSG00000260206	AC105020.2	-1.14129	7.02117e-05	ENSG00000260206	AC105020.2	-1.35797	4.92323e-06
ENSG00000140465	CYP1A1	1.3969	7.02117e-05	ENSG00000140465	CYP1A1	-0.900681	0.0158641
ENSG00000260260	SNHG19	-1.29204	7.07505e-05	ENSG00000260260	SNHG19	-1.5111	6.8804e-07
ENSG00000282785	AC140479.6	1.42815	7.07874e-05	ENSG00000282785	AC140479.6	1.6681	4.24121e-06
ENSG00000151348	EXT2	0.715498	7.10331e-05	ENSG00000151348	EXT2	1.16793	6.81342e-15
ENSG00000124749	COL21A1	6.26237	7.11419e-05	ENSG00000124749	COL21A1	7.27598	5.22926e-07
ENSG00000145832	SLC25A48	1.18856	7.11419e-05	ENSG00000145832	SLC25A48	-0.169417	0.752615
ENSG00000065978	YBX1	-0.898034	7.11532e-05	ENSG00000065978	YBX1	-1.05698	1.12078e-07
ENSG00000080815	PSEN1	0.718059	7.1217e-05	ENSG00000080815	PSEN1	1.01549	3.86873e-12
ENSG00000106399	RPA3	-1.00334	7.19294e-05	ENSG00000106399	RPA3	-1.20999	4.76504e-07
ENSG00000244255	AL645922.1	1.04869	7.19848e-05	ENSG00000244255	AL645922.1	1.60907	3.17283e-15
ENSG00000255690	TRIL	1.12105	7.19848e-05	ENSG00000255690	TRIL	0.754532	0.00421346
ENSG00000281383	FP671120.7	-1.04764	7.25578e-05	ENSG00000281383	FP671120.7	-1.59322	2.81239e-17
ENSG00000187796	CARD9	-0.836783	7.25748e-05	ENSG00000187796	CARD9	-1.14361	5.11965e-13
ENSG00000213397	HAUS7	-0.922551	7.25908e-05	ENSG00000213397	HAUS7	-0.892732	0.000194939
ENSG00000203875	SNHG5	-0.884805	7.28531e-05	ENSG00000203875	SNHG5	-0.88086	3.59569e-05
ENSG00000196505	GDAP2	1.14154	7.30594e-05	ENSG00000196505	GDAP2	1.69967	3.8981e-11
ENSG00000198483	ANKRD35	1.52696	7.34571e-05	ENSG00000198483	ANKRD35	0.723453	0.189103
ENSG00000114354	TFG	0.756374	7.36678e-05	ENSG00000114354	TFG	0.911723	1.49782e-14
ENSG00000249786	EAF1-AS1	1.16558	7.36678e-05	ENSG00000249786	EAF1-AS1	1.53782	4.90062e-10
ENSG00000135956	TMEM127	0.849898	7.38532e-05	ENSG00000135956	TMEM127	0.776347	0.000248929
ENSG00000212664	AC064799.1	-1.00631	7.44533e-05	ENSG00000212664	AC064799.1	-1.37141	1.42595e-09
ENSG00000151131	C12orf45	-0.733673	7.455e-05	ENSG00000151131	C12orf45	-0.930103	1.0047e-06
ENSG00000184220	CMSS1	-0.854492	7.455e-05	ENSG00000184220	CMSS1	-0.796305	0.000160366
ENSG00000169826	CSGALNACT2	0.892671	7.59088e-05	ENSG00000169826	CSGALNACT2	1.3792	2.03259e-15
ENSG00000006015	REX1BD	-0.924623	7.8404e-05	ENSG00000006015	REX1BD	-1.29434	4.23301e-09
ENSG00000125652	ALKBH7	-0.873355	7.8554e-05	ENSG00000125652	ALKBH7	-1.05223	4.79293e-08
ENSG00000214185	XPOTP1	2.29721	7.8591e-05	ENSG00000214185	XPOTP1	2.83106	8.2619e-09
ENSG00000258334	AC125611.4	-0.860891	7.88917e-05	ENSG00000258334	AC125611.4	-1.39853	1.33407e-17
ENSG00000140365	COMMD4	-0.900133	7.88917e-05	ENSG00000140365	COMMD4	-1.35674	3.94213e-11
ENSG00000137747	TMPRSS13	0.874171	7.93177e-05	ENSG00000137747	TMPRSS13	1.08592	4.85184e-08
ENSG00000129636	ITFG1	0.863791	7.94157e-05	ENSG00000129636	ITFG1	1.1414	1.52227e-17
ENSG00000196656	AC004057.1	-0.848497	7.96819e-05	ENSG00000196656	AC004057.1	-1.29012	5.00222e-13
ENSG00000222041	CYTOR	-0.745484	7.97938e-05	ENSG00000222041	CYTOR	-1.31578	1.21157e-19
ENSG00000238271	IFNWP19	1.13069	8.01603e-05	ENSG00000238271	IFNWP19	1.24537	1.01073e-05
ENSG00000232176	AL161909.1	-0.97862	8.01843e-05	ENSG00000232176	AL161909.1	-1.11176	7.45304e-06
ENSG00000256034	AP002770.1	1.05796	8.02222e-05	ENSG00000256034	AP002770.1	1.45893	8.07323e-09
ENSG00000075420	FNDC3B	0.988901	8.02222e-05	ENSG00000075420	FNDC3B	1.24475	3.41016e-07
ENSG00000104889	RNASEH2A	-0.722114	8.03291e-05	ENSG00000104889	RNASEH2A	-0.905308	5.81809e-08
ENSG00000234354	RPS26P47	-0.840947	8.05672e-05	ENSG00000234354	RPS26P47	-1.22267	6.6631e-11
ENSG00000185608	MRPL40	-0.674786	8.05672e-05	ENSG00000185608	MRPL40	-0.892124	4.08943e-09
ENSG00000105379	ETFB	-0.914322	8.05672e-05	ENSG00000105379	ETFB	-1.12335	8.78701e-08
ENSG00000284491	THSD8	-0.721622	8.06243e-05	ENSG00000284491	THSD8	-0.905028	5.10951e-08
ENSG00000177700	POLR2L	-0.795256	8.06983e-05	ENSG00000177700	POLR2L	-1.10611	2.12221e-11
ENSG00000235552	RPL6P27	-0.879294	8.10586e-05	ENSG00000235552	RPL6P27	-1.19432	1.04267e-10
ENSG00000168653	NDUFS5	-0.936323	8.10586e-05	ENSG00000168653	NDUFS5	-1.27236	4.0897e-09
ENSG00000186684	CYP27C1	0.884864	8.10586e-05	ENSG00000186684	CYP27C1	0.804779	1.36255e-05
ENSG00000099385	BCL7C	-0.84736	8.14232e-05	ENSG00000099385	BCL7C	-1.21861	1.93462e-11
ENSG00000205138	SDHAF1	-0.801264	8.14232e-05	ENSG00000205138	SDHAF1	-0.605074	0.00146172
ENSG00000143337	TOR1AIP1	0.954298	8.2271e-05	ENSG00000143337	TOR1AIP1	1.24922	3.43547e-18
ENSG00000233554	B4GALT1-AS1	1.16023	8.22821e-05	ENSG00000233554	B4GALT1-AS1	1.45182	4.80682e-07
ENSG00000265185	SNORD3B-1	-1.04427	8.26254e-05	ENSG00000265185	SNORD3B-1	-1.42133	2.83554e-09
ENSG00000111775	COX6A1	-0.764827	8.27323e-05	ENSG00000111775	COX6A1	-1.03674	3.5603e-11
ENSG00000143367	TUFT1	0.647488	8.28014e-05	ENSG00000143367	TUFT1	0.811371	1.73421e-10
ENSG00000186854	TRABD2A	-1.24426	8.28014e-05	ENSG00000186854	TRABD2A	-1.25286	0.0105705
ENSG00000125611	CHCHD5	-0.818216	8.28029e-05	ENSG00000125611	CHCHD5	-1.18208	2.94519e-10
ENSG00000227945	AL590006.1	1.32138	8.33075e-05	ENSG00000227945	AL590006.1	1.54694	1.03355e-06
ENSG00000183479	TREX2	-0.912907	8.33075e-05	ENSG00000183479	TREX2	-0.886793	0.00023136
ENSG00000144802	NFKBIZ	0.84966	8.35044e-05	ENSG00000144802	NFKBIZ	0.866772	3.25364e-07
ENSG00000129195	PIMREG	-0.613036	8.35241e-05	ENSG00000129195	PIMREG	-0.818837	8.97636e-11
ENSG00000107874	CUEDC2	-0.814167	8.37751e-05	ENSG00000107874	CUEDC2	-0.75154	0.000280155
ENSG00000198931	APRT	-0.840727	8.3811e-05	ENSG00000198931	APRT	-0.963019	1.37937e-06
ENSG00000272141	AL390719.2	-0.920086	8.3905e-05	ENSG00000272141	AL390719.2	-1.41581	7.44715e-14
ENSG00000106484	MEST	0.758419	8.3905e-05	ENSG00000106484	MEST	0.640618	4.03782e-07
ENSG00000125458	NT5C	-0.836358	8.3905e-05	ENSG00000125458	NT5C	-1.01931	9.45413e-07
ENSG00000169908	TM4SF1	0.627434	8.3905e-05	ENSG00000169908	TM4SF1	0.454166	0.00104953
ENSG00000254933	AP000785.1	1.75098	8.47068e-05	ENSG00000254933	AP000785.1	1.17674	0.0353463
ENSG00000204542	C6orf15	1.91894	8.51955e-05	ENSG00000204542	C6orf15	0.351665	0.678997
ENSG00000105879	CBLL1	0.863053	8.52709e-05	ENSG00000105879	CBLL1	0.960149	1.08098e-09
ENSG00000232442	MHENCR	-0.801298	8.59628e-05	ENSG00000232442	MHENCR	-0.885579	1.08039e-06
ENSG00000226976	COX6A1P2	-0.727921	8.79691e-05	ENSG00000226976	COX6A1P2	-0.981134	5.98984e-12
ENSG00000162244	RPL29	-0.736579	8.83711e-05	ENSG00000162244	RPL29	-0.994802	6.72366e-12
ENSG00000270872	SRGAP2D	1.57254	8.84601e-05	ENSG00000270872	SRGAP2D	1.7734	6.61954e-08
ENSG00000146540	C7orf50	-0.861584	8.85881e-05	ENSG00000146540	C7orf50	-1.16231	5.40958e-09
ENSG00000174028	FAM3C2	0.779605	8.92512e-05	ENSG00000174028	FAM3C2	1.35437	6.13216e-30
ENSG00000225912	AL121871.1	-0.838572	8.92512e-05	ENSG00000225912	AL121871.1	-1.33799	1.33784e-23
ENSG00000011052	NME1-NME2	-0.809798	8.94264e-05	ENSG00000011052	NME1-NME2	-1.14636	8.46603e-11
ENSG00000196116	TDRD7	1.01866	8.9465e-05	ENSG00000196116	TDRD7	1.60262	1.2943e-21
ENSG00000106714	CNTNAP3	0.793996	8.9465e-05	ENSG00000106714	CNTNAP3	0.925453	1.46959e-06
ENSG00000080822	CLDND1	0.936711	8.94811e-05	ENSG00000080822	CLDND1	1.37916	2.00321e-10
ENSG00000237399	PITRM1-AS1	1.00294	8.95055e-05	ENSG00000237399	PITRM1-AS1	1.23091	1.45896e-08
ENSG00000265190	ANXA8	0.612541	8.95055e-05	ENSG00000265190	ANXA8	0.585863	1.69155e-06
ENSG00000164124	TMEM144	1.28329	8.98003e-05	ENSG00000164124	TMEM144	1.21992	3.68943e-05
ENSG00000038274	MAT2B	0.902074	9.02687e-05	ENSG00000038274	MAT2B	1.23115	4.27418e-11
ENSG00000267984	AC008750.4	-0.925835	9.09803e-05	ENSG00000267984	AC008750.4	-1.13252	4.60201e-08
ENSG00000277978	AC010542.5	-0.874193	9.10956e-05	ENSG00000277978	AC010542.5	-1.09041	1.71496e-09
ENSG00000254732	AP001931.1	-0.96395	9.32358e-05	ENSG00000254732	AP001931.1	-1.17005	6.29475e-07
ENSG00000162194	LBHD1	-0.906486	9.32925e-05	ENSG00000162194	LBHD1	-1.12078	1.12559e-07
ENSG00000219797	PPIAP9	1.41437	9.32925e-05	ENSG00000219797	PPIAP9	0.311769	0.379818
ENSG00000262202	AC007952.4	-0.923776	9.33303e-05	ENSG00000262202	AC007952.4	-1.27678	2.26709e-09
ENSG00000198937	CCDC167	-1.01678	9.33303e-05	ENSG00000198937	CCDC167	-1.48519	3.03611e-09
ENSG00000170485	NPAS2	1.1849	9.372e-05	ENSG00000170485	NPAS2	1.27655	0.000108684
ENSG00000134757	DSG3	0.830314	9.44576e-05	ENSG00000134757	DSG3	1.47865	1.12955e-19
ENSG00000138434	ITPRID2	0.790813	9.44576e-05	ENSG00000138434	ITPRID2	1.01192	3.21849e-11
ENSG00000127022	CANX	0.853428	9.44852e-05	ENSG00000127022	CANX	1.27485	1.4665e-19
ENSG00000071082	RPL31	-0.733716	9.45981e-05	ENSG00000071082	RPL31	-0.983308	2.85983e-17
ENSG00000284922	AP000812.5	-0.693884	9.50658e-05	ENSG00000284922	AP000812.5	-0.964813	4.38138e-09
ENSG00000158055	GRHL3	0.959607	9.57328e-05	ENSG00000158055	GRHL3	0.819026	0.0013004
ENSG00000066923	STAG3	0.917791	9.5867e-05	ENSG00000066923	STAG3	0.823593	0.00120332
ENSG00000163661	PTX3	0.862782	9.62589e-05	ENSG00000163661	PTX3	0.985204	1.54903e-06
ENSG00000286190	AC055839.2	-1.01221	9.65228e-05	ENSG00000286190	AC055839.2	-0.362733	0.215186
ENSG00000178202	POGLUT3	0.730831	9.7182e-05	ENSG00000178202	POGLUT3	0.845606	5.82473e-10
ENSG00000105983	LMBR1	1.1434	9.76826e-05	ENSG00000105983	LMBR1	1.34491	2.91147e-07
ENSG00000250186	AC091180.3	-0.659466	9.76826e-05	ENSG00000250186	AC091180.3	-0.753048	1.13297e-06
ENSG00000258199	AC073896.4	-1.32626	9.76826e-05	ENSG00000258199	AC073896.4	-1.19536	0.000213195
ENSG00000182223	ZAR1	-1.43546	9.77565e-05	ENSG00000182223	ZAR1	-1.40693	2.46096e-05
ENSG00000013288	MAN2B2	0.889435	9.83125e-05	ENSG00000013288	MAN2B2	0.943339	5.97296e-08
ENSG00000141858	SAMD1	-0.924255	9.88777e-05	ENSG00000141858	SAMD1	-0.980994	4.30919e-06
ENSG00000125743	SNRPD2	-0.766904	9.9126e-05	ENSG00000125743	SNRPD2	-1.1731	3.81201e-15
ENSG00000130203	APOE	-0.857396	9.9126e-05	ENSG00000130203	APOE	-1.12512	6.92918e-11
ENSG00000034510	TMSB10	-0.918212	9.9126e-05	ENSG00000034510	TMSB10	-1.10187	8.67296e-08
ENSG00000272668	AL590560.3	1.05182	9.9126e-05	ENSG00000272668	AL590560.3	-0.0164607	0.975028
ENSG00000076053	RBM7	0.742084	9.91388e-05	ENSG00000076053	RBM7	1.15591	4.04569e-17
ENSG00000185614	INKA1	-0.777024	9.91388e-05	ENSG00000185614	INKA1	-0.786038	4.95191e-05
ENSG00000168743	NPNT	0.801151	9.92872e-05	ENSG00000168743	NPNT	1.00254	3.22382e-09
ENSG00000256940	PPP1R14B-AS1	-0.827137	9.93579e-05	ENSG00000256940	PPP1R14B-AS1	-0.989758	8.10909e-09
ENSG00000183011	NAA38	-0.825515	9.98767e-05	ENSG00000183011	NAA38	-1.30787	3.81024e-18
ENSG00000260083	MIR762HG	-0.825835	9.98767e-05	ENSG00000260083	MIR762HG	-1.19155	6.40628e-10
ENSG00000153179	RASSF3	-1.24145	0.000100059	ENSG00000153179	RASSF3	-1.21729	0.000155141
ENSG00000160703	NLRX1	0.716693	0.000100547	ENSG00000160703	NLRX1	0.825428	1.34493e-06
ENSG00000172366	MCRIP2	-0.850131	0.000100547	ENSG00000172366	MCRIP2	-0.775835	0.00011453
ENSG00000228169	PPIAP19	1.21984	0.000100547	ENSG00000228169	PPIAP19	0.127679	0.748141
ENSG00000159377	PSMB4	-0.927132	0.000101038	ENSG00000159377	PSMB4	-1.20732	1.69494e-07
ENSG00000085382	HACE1	1.43499	0.000101394	ENSG00000085382	HACE1	1.75776	5.11051e-12
ENSG00000198034	RPS4X	-0.903137	0.000101483	ENSG00000198034	RPS4X	-1.15767	2.26446e-08
ENSG00000196683	TOMM7	-0.867555	0.00010181	ENSG00000196683	TOMM7	-1.35779	1.1575e-13
ENSG00000138801	PAPSS1	0.764692	0.000102334	ENSG00000138801	PAPSS1	0.955618	1.16359e-09
ENSG00000259595	AC025043.1	1.92812	0.000102334	ENSG00000259595	AC025043.1	2.04281	1.66764e-06
ENSG00000163209	SPRR3	3.36608	0.000102334	ENSG00000163209	SPRR3	3.05364	0.000654337
ENSG00000226360	RPL10AP6	-0.928326	0.00010255	ENSG00000226360	RPL10AP6	-1.28201	2.60663e-09
ENSG00000207808	MIR27A	1.1055	0.00010255	ENSG00000207808	MIR27A	0.925264	0.00291524
ENSG00000204055	AL158151.1	-0.866723	0.000102748	ENSG00000204055	AL158151.1	-0.877156	5.86731e-07
ENSG00000100242	SUN2	0.811976	0.000102782	ENSG00000100242	SUN2	0.338701	0.135253
ENSG00000137269	LRRC1	0.776876	0.000103477	ENSG00000137269	LRRC1	0.843137	1.45041e-06
ENSG00000198435	NRARP	0.935179	0.000103477	ENSG00000198435	NRARP	0.528152	0.0479135
ENSG00000165716	DIPK1B	-1.08885	0.000103767	ENSG00000165716	DIPK1B	-1.25778	4.8729e-05
ENSG00000231742	LINC01273	-1.07937	0.000104215	ENSG00000231742	LINC01273	-1.10458	0.000236826
ENSG00000213221	DNLZ	-0.829553	0.000104428	ENSG00000213221	DNLZ	-1.13904	2.01268e-13
ENSG00000223784	LINP1	-0.702711	0.000105668	ENSG00000223784	LINP1	-0.908789	9.61194e-10
ENSG00000172818	OVOL1	0.639728	0.000106986	ENSG00000172818	OVOL1	0.21468	0.231411
ENSG00000142684	ZNF593	-0.949561	0.000107542	ENSG00000142684	ZNF593	-1.20321	4.79293e-08
ENSG00000112306	RPS12	-0.983192	0.000107762	ENSG00000112306	RPS12	-1.36088	1.9303e-10
ENSG00000108298	RPL19	-0.694605	0.000108292	ENSG00000108298	RPL19	-1.00796	3.13003e-14
ENSG00000257495	KRT73-AS1	1.23701	0.000108363	ENSG00000257495	KRT73-AS1	1.28515	9.32762e-05
ENSG00000243678	NME2	-0.823447	0.000108826	ENSG00000243678	NME2	-1.15651	2.5982e-10
ENSG00000105372	RPS19	-0.904098	0.000108851	ENSG00000105372	RPS19	-1.25364	7.32343e-10
ENSG00000163682	RPL9	-0.988663	0.000108909	ENSG00000163682	RPL9	-1.04761	5.67728e-05
ENSG00000081189	MEF2C	6.24708	0.000109053	ENSG00000081189	MEF2C	4.71831	NA
ENSG00000059758	CDK17	0.992099	0.0001093	ENSG00000059758	CDK17	1.11346	4.16806e-09
ENSG00000234797	RPS3AP6	-1.08511	0.000110842	ENSG00000234797	RPS3AP6	-1.21486	2.52049e-05
ENSG00000111012	CYP27B1	0.620931	0.000111373	ENSG00000111012	CYP27B1	0.995779	3.40243e-12
ENSG00000118523	CCN2	0.701926	0.000111373	ENSG00000118523	CCN2	0.467459	0.00677335
ENSG00000258944	AC004846.2	0.915026	0.000111373	ENSG00000258944	AC004846.2	0.361816	0.225942
ENSG00000124614	RPS10	-0.848316	0.000112123	ENSG00000124614	RPS10	-1.23891	7.44658e-13
ENSG00000109586	GALNT7	1.06944	0.000112152	ENSG00000109586	GALNT7	1.54774	9.19772e-11
ENSG00000130595	TNNT3	-1.05403	0.000112152	ENSG00000130595	TNNT3	-1.26418	1.62297e-06
ENSG00000204217	BMPR2	0.764972	0.000112487	ENSG00000204217	BMPR2	1.08069	1.14966e-10
ENSG00000149932	TMEM219	-0.953279	0.00011264	ENSG00000149932	TMEM219	-0.928385	0.000266518
ENSG00000273802	HIST1H2BG	-0.913952	0.000113133	ENSG00000273802	HIST1H2BG	-0.825199	0.00044901
ENSG00000196937	FAM3C	0.67269	0.000113429	ENSG00000196937	FAM3C	1.17505	3.78664e-20
ENSG00000236782	AL391650.1	-0.943689	0.000113429	ENSG00000236782	AL391650.1	-1.19513	4.98046e-08
ENSG00000231345	BEND3P1	3.20352	0.000113429	ENSG00000231345	BEND3P1	2.63711	0.010052
ENSG00000249379	AL033397.2	1.01764	0.00011372	ENSG00000249379	AL033397.2	1.28301	3.27313e-09
ENSG00000078081	LAMP3	1.25714	0.00011372	ENSG00000078081	LAMP3	1.41539	1.34709e-06
ENSG00000033800	PIAS1	0.919009	0.000113736	ENSG00000033800	PIAS1	1.3434	1.26567e-10
ENSG00000079931	MOXD1	0.745564	0.000114275	ENSG00000079931	MOXD1	1.14751	7.09985e-26
ENSG00000269711	AC008763.3	-0.821397	0.00011431	ENSG00000269711	AC008763.3	-1.06547	2.25396e-08
ENSG00000181029	TRAPPC5	-0.822216	0.00011431	ENSG00000181029	TRAPPC5	-1.06513	2.38425e-08
ENSG00000126561	STAT5A	0.641009	0.00011431	ENSG00000126561	STAT5A	0.50691	0.00117598
ENSG00000148291	SURF2	-0.776197	0.00011525	ENSG00000148291	SURF2	-1.01761	1.94851e-08
ENSG00000245970	AP003352.1	-0.810461	0.000115646	ENSG00000245970	AP003352.1	-1.1328	7.52983e-11
ENSG00000107077	KDM4C	0.811937	0.000115826	ENSG00000107077	KDM4C	1.18079	3.33968e-08
ENSG00000105193	RPS16	-0.79886	0.000115945	ENSG00000105193	RPS16	-1.13979	2.07328e-12
ENSG00000086544	ITPKC	0.477482	0.000117226	ENSG00000086544	ITPKC	0.0316463	0.860427
ENSG00000107104	KANK1	0.856591	0.000117976	ENSG00000107104	KANK1	1.2464	4.78933e-11
ENSG00000099875	MKNK2	-0.574676	0.000118069	ENSG00000099875	MKNK2	0.00100915	0.996252
ENSG00000287691	AL031602.2	-0.761584	0.000120426	ENSG00000287691	AL031602.2	-1.08038	3.53573e-11
ENSG00000092531	SNAP23	0.759409	0.000121168	ENSG00000092531	SNAP23	1.07934	3.23298e-11
ENSG00000213757	AC020898.1	-1.12063	0.000121788	ENSG00000213757	AC020898.1	-1.27825	1.35107e-05
ENSG00000287952	AC105328.1	-0.806072	0.000121973	ENSG00000287952	AC105328.1	-1.13856	2.22954e-11
ENSG00000148671	ADIRF	-0.818524	0.00012199	ENSG00000148671	ADIRF	-1.32567	1.79153e-13
ENSG00000250634	LINC01182	6.44873	0.00012199	ENSG00000250634	LINC01182	4.14921	NA
ENSG00000285743	AL158210.1	-0.780294	0.00012269	ENSG00000285743	AL158210.1	-1.17099	1.34692e-09
ENSG00000103044	HAS3	0.718533	0.000123538	ENSG00000103044	HAS3	1.13138	1.14239e-11
ENSG00000060642	PIGV	0.642904	0.000124099	ENSG00000060642	PIGV	0.928635	3.98053e-09
ENSG00000141741	MIEN1	-0.797757	0.000124099	ENSG00000141741	MIEN1	-0.959911	3.06493e-07
ENSG00000125691	RPL23	-0.796082	0.000124902	ENSG00000125691	RPL23	-1.21879	2.07872e-13
ENSG00000103363	ELOB	-0.842998	0.000124902	ENSG00000103363	ELOB	-1.21054	2.29141e-10
ENSG00000169627	BOLA2B	-0.765344	0.000125457	ENSG00000169627	BOLA2B	-1.06978	2.53926e-12
ENSG00000134809	TIMM10	-0.873732	0.000125457	ENSG00000134809	TIMM10	-1.31549	3.4255e-11
ENSG00000166171	DPCD	-0.839157	0.000125457	ENSG00000166171	DPCD	-1.01367	9.15453e-07
ENSG00000166501	PRKCB	6.32762	0.000125457	ENSG00000166501	PRKCB	5.13621	NA
ENSG00000225573	RPL35P5	-0.896093	0.000126029	ENSG00000225573	RPL35P5	-1.34909	1.02215e-12
ENSG00000027697	IFNGR1	0.790239	0.0001261	ENSG00000027697	IFNGR1	1.57498	2.16704e-31
ENSG00000258311	AC009779.3	-0.816585	0.000126341	ENSG00000258311	AC009779.3	-1.29751	5.93582e-12
ENSG00000116586	LAMTOR2	-0.690922	0.000126535	ENSG00000116586	LAMTOR2	-0.99978	1.48009e-11
ENSG00000255725	TDGP1	-0.779638	0.000126535	ENSG00000255725	TDGP1	-0.889459	1.55467e-06
ENSG00000124429	POF1B	1.19583	0.000126535	ENSG00000124429	POF1B	1.10774	0.000468406
ENSG00000205213	LGR4	1.07776	0.000127254	ENSG00000205213	LGR4	1.63272	9.48397e-11
ENSG00000105993	DNAJB6	0.529823	0.000127376	ENSG00000105993	DNAJB6	0.587025	4.97595e-06
ENSG00000177943	MAMDC4	-0.762409	0.000127866	ENSG00000177943	MAMDC4	-1.08412	3.25134e-09
ENSG00000103254	ANTKMT	-0.991287	0.000127866	ENSG00000103254	ANTKMT	-1.20548	2.11662e-07
ENSG00000242457	RBBP4P2	1.15011	0.00012813	ENSG00000242457	RBBP4P2	1.26427	3.72173e-07
ENSG00000187837	HIST1H1C	-0.744815	0.00012813	ENSG00000187837	HIST1H1C	-0.743461	3.32872e-05
ENSG00000204652	RPS26P8	-0.828548	0.000128366	ENSG00000204652	RPS26P8	-1.24275	4.9814e-13
ENSG00000147684	NDUFB9	-0.950515	0.000129894	ENSG00000147684	NDUFB9	-1.20555	5.63856e-07
ENSG00000161970	RPL26	-0.733066	0.000129961	ENSG00000161970	RPL26	-1.17798	8.02191e-21
ENSG00000196659	TTC30B	1.2685	0.000129961	ENSG00000196659	TTC30B	1.15397	5.53778e-05
ENSG00000170745	KCNS3	1.52997	0.000129961	ENSG00000170745	KCNS3	1.41088	0.00064057
ENSG00000155324	GRAMD2B	0.836289	0.00012999	ENSG00000155324	GRAMD2B	1.15967	4.74175e-13
ENSG00000277972	CISD3	-0.870313	0.000130237	ENSG00000277972	CISD3	-1.271	1.09798e-11
ENSG00000225071	AC004552.1	-0.858206	0.000130283	ENSG00000225071	AC004552.1	-1.33749	9.7359e-13
ENSG00000062038	CDH3	0.744669	0.000130414	ENSG00000062038	CDH3	1.17237	3.7867e-11
ENSG00000109654	TRIM2	0.785069	0.000130902	ENSG00000109654	TRIM2	0.718489	0.000211387
ENSG00000168386	FILIP1L	0.579333	0.000130902	ENSG00000168386	FILIP1L	0.475637	0.000655253
ENSG00000007520	TSR3	-0.692326	0.000131176	ENSG00000007520	TSR3	-0.816079	5.23138e-08
ENSG00000007080	CCDC124	-0.734443	0.000131522	ENSG00000007080	CCDC124	-0.902515	1.0032e-09
ENSG00000163545	NUAK2	1.0489	0.000131522	ENSG00000163545	NUAK2	1.02521	0.000141019
ENSG00000284108	MIR611	-0.875248	0.000132514	ENSG00000284108	MIR611	-0.869964	5.08422e-05
ENSG00000235298	AL354733.3	0.674459	0.000133525	ENSG00000235298	AL354733.3	1.03603	9.73151e-14
ENSG00000196976	LAGE3	-0.786642	0.000133777	ENSG00000196976	LAGE3	-1.16082	1.96001e-13
ENSG00000235297	FAUP1	-0.833136	0.000133777	ENSG00000235297	FAUP1	-1.10801	2.51405e-10
ENSG00000064490	RFXANK	-0.806456	0.000134112	ENSG00000064490	RFXANK	-0.942528	5.05371e-06
ENSG00000218227	AC136632.1	-0.693993	0.000138107	ENSG00000218227	AC136632.1	-1.03557	2.4023e-14
ENSG00000128185	DGCR6L	-0.872742	0.000138107	ENSG00000128185	DGCR6L	-1.00372	9.65254e-06
ENSG00000204677	FAM153CP	-0.694384	0.000138317	ENSG00000204677	FAM153CP	-1.03576	2.48002e-14
ENSG00000148303	RPL7A	-0.707262	0.000138317	ENSG00000148303	RPL7A	-1.01666	9.2201e-14
ENSG00000230629	RPS23P8	-0.840487	0.000138663	ENSG00000230629	RPS23P8	-1.16723	1.15343e-10
ENSG00000100030	MAPK1	0.75479	0.000139675	ENSG00000100030	MAPK1	1.04047	1.30277e-11
ENSG00000171159	C9orf16	-0.743739	0.000139675	ENSG00000171159	C9orf16	-0.97512	2.78887e-09
ENSG00000226421	SLC25A5P5	1.60528	0.000139788	ENSG00000226421	SLC25A5P5	0.855875	0.0531192
ENSG00000107372	ZFAND5	0.67901	0.000140567	ENSG00000107372	ZFAND5	0.791638	4.46905e-13
ENSG00000145740	SLC30A5	0.72817	0.000140567	ENSG00000145740	SLC30A5	0.963944	7.3879e-09
ENSG00000286522	HIST1H3B	-1.46906	0.000140567	ENSG00000286522	HIST1H3B	-2.09314	5.28725e-08
ENSG00000198807	PAX9	1.08627	0.000140567	ENSG00000198807	PAX9	0.462952	0.106591
ENSG00000273413	AL136982.7	-0.809084	0.000140575	ENSG00000273413	AL136982.7	-1.32472	8.06676e-14
ENSG00000283103	AC010642.2	-0.571593	0.000140605	ENSG00000283103	AC010642.2	-0.655626	2.00776e-05
ENSG00000286032	FP236383.6	-3.39247	0.000140896	ENSG00000286032	FP236383.6	0.314038	0.746585
ENSG00000198755	RPL10A	-0.785177	0.000142856	ENSG00000198755	RPL10A	-1.00558	5.16945e-08
ENSG00000106278	PTPRZ1	1.18839	0.000143079	ENSG00000106278	PTPRZ1	1.43285	4.04894e-10
ENSG00000160818	GPATCH4	-0.643939	0.000143079	ENSG00000160818	GPATCH4	-0.874905	1.39252e-07
ENSG00000224420	ADM5	-1.20066	0.000143079	ENSG00000224420	ADM5	-1.32713	0.00159549
ENSG00000188015	S100A3	-0.66565	0.000143143	ENSG00000188015	S100A3	-1.20614	5.16116e-19
ENSG00000137393	RNF144B	0.823281	0.000143994	ENSG00000137393	RNF144B	1.47037	1.84361e-20
ENSG00000163347	CLDN1	0.65399	0.000143994	ENSG00000163347	CLDN1	0.792976	9.26005e-07
ENSG00000203499	IQANK1	0.851883	0.000144924	ENSG00000203499	IQANK1	0.610608	0.0105255
ENSG00000173077	DEC1	0.756465	0.00014495	ENSG00000173077	DEC1	0.695546	1.81759e-07
ENSG00000163806	SPDYA	1.04051	0.000145477	ENSG00000163806	SPDYA	1.48659	2.85475e-13
ENSG00000237991	RPL35P1	-0.891524	0.000145477	ENSG00000237991	RPL35P1	-1.41463	8.59661e-12
ENSG00000189409	MMP23B	-0.907416	0.000145507	ENSG00000189409	MMP23B	-0.615259	0.0159835
ENSG00000142937	RPS8	-0.77241	0.000145545	ENSG00000142937	RPS8	-1.06935	2.59254e-14
ENSG00000080824	HSP90AA1	-0.836887	0.000145545	ENSG00000080824	HSP90AA1	-0.985634	2.20165e-06
ENSG00000134070	IRAK2	0.896449	0.000145782	ENSG00000134070	IRAK2	1.21278	1.27374e-07
ENSG00000139648	KRT71	1.03315	0.000145782	ENSG00000139648	KRT71	1.19632	1.30711e-05
ENSG00000123009	NME2P1	-0.820761	0.000146745	ENSG00000123009	NME2P1	-1.14523	6.83711e-10
ENSG00000124593	AL365205.1	-0.738914	0.000146756	ENSG00000124593	AL365205.1	-1.06402	3.08951e-10
ENSG00000214736	TOMM6	-0.768463	0.000146899	ENSG00000214736	TOMM6	-1.11457	1.84283e-10
ENSG00000170430	MGMT	-0.997396	0.000146899	ENSG00000170430	MGMT	-1.152	8.99194e-06
ENSG00000027075	PRKCH	0.669132	0.000147293	ENSG00000027075	PRKCH	1.07203	3.08138e-11
ENSG00000133142	TCEAL4	-0.707017	0.000147293	ENSG00000133142	TCEAL4	-0.970119	8.82968e-09
ENSG00000163681	SLMAP	0.713742	0.000147293	ENSG00000163681	SLMAP	0.833184	6.58958e-07
ENSG00000156482	RPL30	-0.762385	0.000147535	ENSG00000156482	RPL30	-1.07475	1.27947e-10
ENSG00000197226	TBC1D9B	0.702945	0.000147535	ENSG00000197226	TBC1D9B	0.642386	0.000512181
ENSG00000091317	CMTM6	0.61693	0.000147728	ENSG00000091317	CMTM6	0.888321	7.69552e-10
ENSG00000262154	EIF1P4	2.06859	0.000148206	ENSG00000262154	EIF1P4	1.22391	0.0571688
ENSG00000197756	RPL37A	-0.897773	0.000148421	ENSG00000197756	RPL37A	-1.30627	4.99336e-13
ENSG00000172020	GAP43	3.55493	0.000149503	ENSG00000172020	GAP43	2.08485	0.232201
ENSG00000122218	COPA	0.872679	0.00015077	ENSG00000122218	COPA	1.33114	8.48952e-17
ENSG00000182196	ARL6IP4	-0.837142	0.00015077	ENSG00000182196	ARL6IP4	-1.06977	4.7887e-08
ENSG00000137135	ARHGEF39	-0.577234	0.00015077	ENSG00000137135	ARHGEF39	-0.0786047	0.697872
ENSG00000181472	ZBTB2	1.10274	0.000151268	ENSG00000181472	ZBTB2	1.50201	1.34606e-11
ENSG00000021355	SERPINB1	0.510787	0.000151271	ENSG00000021355	SERPINB1	0.696322	2.18126e-09
ENSG00000172071	EIF2AK3	1.0846	0.000151567	ENSG00000172071	EIF2AK3	1.69697	5.11051e-12
ENSG00000221983	UBA52	-0.826453	0.000151567	ENSG00000221983	UBA52	-1.19231	9.24034e-12
ENSG00000157778	PSMG3	-0.746941	0.000151567	ENSG00000157778	PSMG3	-1.10191	1.14379e-09
ENSG00000230532	AC091133.1	-0.689997	0.000151567	ENSG00000230532	AC091133.1	-0.866196	1.45447e-07
ENSG00000111780	AL021546.1	-0.646594	0.000151951	ENSG00000111780	AL021546.1	-0.89395	8.54829e-12
ENSG00000159186	AC007383.1	-3.87983	0.000152161	ENSG00000159186	AC007383.1	-4.25148	0.00015318
ENSG00000168701	TMEM208	-0.834099	0.000152216	ENSG00000168701	TMEM208	-1.02752	2.85042e-07
ENSG00000168061	SAC3D1	-0.843206	0.000152548	ENSG00000168061	SAC3D1	-1.07655	1.80231e-07
ENSG00000174917	MICOS13	-0.906373	0.000152631	ENSG00000174917	MICOS13	-1.25185	5.33124e-09
ENSG00000158467	AHCYL2	1.00238	0.000152631	ENSG00000158467	AHCYL2	1.21487	9.01203e-09
ENSG00000213638	ADAT3	-0.681037	0.000152631	ENSG00000213638	ADAT3	-0.883241	1.9208e-08
ENSG00000237214	AL080243.2	-0.921347	0.000152631	ENSG00000237214	AL080243.2	-1.11524	2.73263e-06
ENSG00000197483	ZNF628	-0.915934	0.000152631	ENSG00000197483	ZNF628	-1.0369	1.97317e-05
ENSG00000143947	RPS27A	-0.953012	0.000153514	ENSG00000143947	RPS27A	-1.22729	1.42164e-07
ENSG00000255432	AP001458.2	-0.735289	0.00015463	ENSG00000255432	AP001458.2	-0.880735	1.56936e-06
ENSG00000085978	ATG16L1	0.766215	0.000154885	ENSG00000085978	ATG16L1	1.02887	1.52173e-08
ENSG00000125901	MRPS26	-0.710455	0.000155279	ENSG00000125901	MRPS26	-0.816975	1.13707e-07
ENSG00000223803	RPS20P14	-1.01238	0.000156083	ENSG00000223803	RPS20P14	-1.45861	1.20264e-11
ENSG00000135392	DNAJC14	0.601359	0.00015609	ENSG00000135392	DNAJC14	0.733411	2.61069e-06
ENSG00000117595	IRF6	0.623104	0.000156392	ENSG00000117595	IRF6	0.985456	4.0615e-15
ENSG00000053747	LAMA3	0.893435	0.00015679	ENSG00000053747	LAMA3	1.20862	3.93568e-09
ENSG00000284697	AC006511.5	1.24186	0.00015679	ENSG00000284697	AC006511.5	1.47903	5.97268e-06
ENSG00000142192	APP	0.738294	0.000156815	ENSG00000142192	APP	1.04056	2.60758e-11
ENSG00000240087	RPSAP12	-0.983174	0.000156815	ENSG00000240087	RPSAP12	-1.26325	3.74724e-08
ENSG00000196878	LAMB3	0.540282	0.000156815	ENSG00000196878	LAMB3	0.290685	0.0416013
ENSG00000115286	NDUFS7	-0.662985	0.000156825	ENSG00000115286	NDUFS7	-0.82838	4.34326e-07
ENSG00000244313	AC024293.1	-0.852099	0.000157057	ENSG00000244313	AC024293.1	-1.25655	1.441e-12
ENSG00000148803	FUOM	-1.36366	0.000157167	ENSG00000148803	FUOM	-0.677584	0.066079
ENSG00000163527	STT3B	0.958348	0.000157449	ENSG00000163527	STT3B	1.35242	5.91208e-12
ENSG00000285245	AL162417.1	1.02667	0.000157449	ENSG00000285245	AL162417.1	1.24231	2.09171e-06
ENSG00000170486	KRT72	0.989116	0.000157449	ENSG00000170486	KRT72	1.15028	1.44815e-05
ENSG00000108826	MRPL27	-0.7819	0.000157643	ENSG00000108826	MRPL27	-1.09038	7.27113e-09
ENSG00000105669	COPE	-0.633182	0.000157941	ENSG00000105669	COPE	-0.642219	9.04584e-06
ENSG00000115109	EPB41L5	0.915043	0.000158465	ENSG00000115109	EPB41L5	1.24835	7.32076e-13
ENSG00000167772	ANGPTL4	-0.650885	0.000158465	ENSG00000167772	ANGPTL4	0.341188	0.0388717
ENSG00000242125	SNHG3	-0.66928	0.000158946	ENSG00000242125	SNHG3	-0.910862	4.3257e-09
ENSG00000160226	CFAP410	-0.706235	0.000159378	ENSG00000160226	CFAP410	-1.02233	1.05132e-08
ENSG00000137843	PAK6	0.691616	0.000159457	ENSG00000137843	PAK6	0.232662	0.318454
ENSG00000171606	ZNF274	0.832291	0.000159555	ENSG00000171606	ZNF274	0.902548	6.14573e-08
ENSG00000260836	AC245033.1	-0.832338	0.000159743	ENSG00000260836	AC245033.1	-1.14527	1.4444e-09
ENSG00000213648	SULT1A4	-1.06416	0.000160031	ENSG00000213648	SULT1A4	-0.902578	0.00373068
ENSG00000260621	AC092140.1	0.986049	0.000160781	ENSG00000260621	AC092140.1	1.41822	1.40316e-09
ENSG00000182774	RPS17	-0.818562	0.000160781	ENSG00000182774	RPS17	-1.12146	2.31364e-09
ENSG00000180801	ARSJ	0.704941	0.000161209	ENSG00000180801	ARSJ	0.722467	2.17317e-06
ENSG00000196668	LINC00173	-1.28806	0.000161288	ENSG00000196668	LINC00173	-1.13743	0.000450315
ENSG00000130706	ADRM1	-0.629192	0.000161545	ENSG00000130706	ADRM1	-0.751255	4.16309e-07
ENSG00000198355	PIM3	0.797481	0.000162044	ENSG00000198355	PIM3	0.0692155	0.824736
ENSG00000244363	RPL7P23	-0.931326	0.000163467	ENSG00000244363	RPL7P23	-1.02792	1.82893e-05
ENSG00000274864	AC004079.2	-0.876821	0.000163467	ENSG00000274864	AC004079.2	-0.853657	0.000207562
ENSG00000233927	RPS28	-0.880479	0.000163952	ENSG00000233927	RPS28	-1.2785	7.5937e-14
ENSG00000196933	RPS26P11	-1.01051	0.000163952	ENSG00000196933	RPS26P11	-1.56722	3.35707e-11
ENSG00000074071	MRPS34	-0.803147	0.000163952	ENSG00000074071	MRPS34	-1.04552	2.93789e-07
ENSG00000217555	CKLF	-0.830236	0.000164045	ENSG00000217555	CKLF	-1.081	1.29989e-09
ENSG00000260577	AC126773.4	0.785456	0.000164232	ENSG00000260577	AC126773.4	1.24338	5.9954e-10
ENSG00000108107	RPL28	-0.824778	0.000164288	ENSG00000108107	RPL28	-1.22582	1.40052e-16
ENSG00000179051	RCC2	0.58356	0.000164288	ENSG00000179051	RCC2	0.540353	5.01864e-05
ENSG00000112531	QKI	0.618093	0.000165159	ENSG00000112531	QKI	0.920921	4.81244e-09
ENSG00000142544	CTU1	-0.832814	0.000165537	ENSG00000142544	CTU1	-0.976325	1.28137e-06
ENSG00000105258	POLR2I	-0.778679	0.000165855	ENSG00000105258	POLR2I	-1.01363	1.69485e-09
ENSG00000157240	FZD1	1.48264	0.000165855	ENSG00000157240	FZD1	1.28138	0.00403535
ENSG00000029153	ARNTL2	0.835276	0.000166946	ENSG00000029153	ARNTL2	1.30963	1.00021e-12
ENSG00000278931	CR381670.1	-1.58952	0.000167151	ENSG00000278931	CR381670.1	-1.95064	7.62838e-05
ENSG00000111639	MRPL51	-0.950835	0.000167212	ENSG00000111639	MRPL51	-1.29105	3.69664e-08
ENSG00000184441	AP001062.1	-0.671206	0.000167426	ENSG00000184441	AP001062.1	-0.975877	1.21171e-09
ENSG00000140990	NDUFB10	-0.69917	0.000167426	ENSG00000140990	NDUFB10	-0.938391	3.05914e-08
ENSG00000099800	TIMM13	-0.863769	0.000170328	ENSG00000099800	TIMM13	-1.13685	2.40848e-08
ENSG00000102103	PQBP1	-0.708338	0.000170518	ENSG00000102103	PQBP1	-0.766853	2.23818e-07
ENSG00000185436	IFNLR1	0.723103	0.000171448	ENSG00000185436	IFNLR1	1.13468	4.80682e-07
ENSG00000180758	GPR157	0.922428	0.00017152	ENSG00000180758	GPR157	0.774439	0.000806847
ENSG00000244245	AC133134.1	-1.62692	0.000171903	ENSG00000244245	AC133134.1	-2.07144	3.288e-06
ENSG00000197728	RPS26	-0.767064	0.000172775	ENSG00000197728	RPS26	-1.18659	7.33303e-12
ENSG00000224858	RPL29P11	-0.694659	0.000173111	ENSG00000224858	RPL29P11	-1.01655	1.67944e-10
ENSG00000149646	CNBD2	-0.793967	0.000173111	ENSG00000149646	CNBD2	-0.982047	1.54715e-07
ENSG00000214389	RPS3AP26	-1.03886	0.000173111	ENSG00000214389	RPS3AP26	-1.18546	2.72656e-05
ENSG00000269893	SNHG8	-0.915295	0.000174105	ENSG00000269893	SNHG8	-1.1811	2.60766e-07
ENSG00000229273	BX664615.1	-0.657115	0.000174414	ENSG00000229273	BX664615.1	-0.911672	5.86731e-07
ENSG00000278615	C11orf98	-0.894135	0.000175024	ENSG00000278615	C11orf98	-1.08998	6.89046e-07
ENSG00000271853	AL162258.1	-0.85067	0.000175528	ENSG00000271853	AL162258.1	-1.22154	2.21894e-10
ENSG00000136149	RPL13AP25	-0.856558	0.000175766	ENSG00000136149	RPL13AP25	-1.25621	5.39693e-13
ENSG00000277702	AC239859.5	-0.860646	0.000176456	ENSG00000277702	AC239859.5	-1.28181	2.35825e-07
ENSG00000168077	SCARA3	0.735371	0.000177754	ENSG00000168077	SCARA3	0.35786	0.127556
ENSG00000283321	AC019117.3	1.00134	0.000178493	ENSG00000283321	AC019117.3	1.74433	2.42283e-14
ENSG00000236081	ELFN1-AS1	-0.813899	0.000178723	ENSG00000236081	ELFN1-AS1	-1.16288	9.17491e-16
ENSG00000196850	PPTC7	0.597891	0.000178723	ENSG00000196850	PPTC7	0.900653	2.10114e-11
ENSG00000161677	JOSD2	-0.859516	0.000178747	ENSG00000161677	JOSD2	-0.999225	9.15453e-07
ENSG00000175061	SNHG29	-1.19149	0.000179504	ENSG00000175061	SNHG29	-1.29304	0.00842922
ENSG00000243547	HNRNPKP4	0.664061	0.000180198	ENSG00000243547	HNRNPKP4	0.972981	6.49696e-11
ENSG00000283773	AL137798.3	-0.963067	0.000180198	ENSG00000283773	AL137798.3	-1.12717	5.10411e-08
ENSG00000100300	TSPO	-0.80343	0.000180198	ENSG00000100300	TSPO	-0.956339	3.52677e-07
ENSG00000196544	BORCS6	-0.673914	0.000180198	ENSG00000196544	BORCS6	-0.53873	0.00204187
ENSG00000095139	ARCN1	0.872226	0.000182759	ENSG00000095139	ARCN1	1.14645	4.70722e-11
ENSG00000259033	AL356804.1	-0.925516	0.000183074	ENSG00000259033	AL356804.1	-1.03726	1.48893e-05
ENSG00000111540	RAB5B	0.634969	0.000183758	ENSG00000111540	RAB5B	0.784574	3.76111e-06
ENSG00000170423	KRT78	1.31198	0.000183845	ENSG00000170423	KRT78	0.753455	0.0906536
ENSG00000141579	ZNF750	1.11509	0.000184082	ENSG00000141579	ZNF750	1.13108	0.0001547
ENSG00000255224	AC109322.1	-0.718905	0.000184398	ENSG00000255224	AC109322.1	-0.797361	8.53652e-06
ENSG00000138821	SLC39A8	0.955496	0.00018746	ENSG00000138821	SLC39A8	1.35237	2.06157e-14
ENSG00000051523	CYBA	-0.943506	0.000189213	ENSG00000051523	CYBA	-0.858591	0.000336871
ENSG00000105518	TMEM205	-0.687676	0.000190815	ENSG00000105518	TMEM205	-0.805937	8.03555e-08
ENSG00000131788	PIAS3	1.03793	0.000190815	ENSG00000131788	PIAS3	0.985523	0.000760985
ENSG00000172586	CHCHD1	-1.00193	0.000191166	ENSG00000172586	CHCHD1	-1.27506	1.80549e-06
ENSG00000081019	RSBN1	-0.78391	0.000191166	ENSG00000081019	RSBN1	-0.436489	0.00647645
ENSG00000012660	ELOVL5	0.813824	0.000191178	ENSG00000012660	ELOVL5	1.13607	8.45193e-16
ENSG00000175854	SWI5	-0.780041	0.000194218	ENSG00000175854	SWI5	-0.959147	1.62229e-06
ENSG00000177613	CSTF2T	0.717043	0.000194307	ENSG00000177613	CSTF2T	0.680347	0.000506847
ENSG00000164924	YWHAZ	0.649309	0.00019433	ENSG00000164924	YWHAZ	0.842519	1.62541e-12
ENSG00000260290	AC092115.1	0.703869	0.000195135	ENSG00000260290	AC092115.1	0.854187	1.5922e-08
ENSG00000159685	CHCHD6	-0.774922	0.000195934	ENSG00000159685	CHCHD6	-0.944165	4.13149e-06
ENSG00000261052	SULT1A3	-1.05369	0.000195934	ENSG00000261052	SULT1A3	-0.896313	0.00385025
ENSG00000101337	TM9SF4	0.890075	0.000196193	ENSG00000101337	TM9SF4	1.09149	1.06229e-06
ENSG00000160271	RALGDS	0.955337	0.000196193	ENSG00000160271	RALGDS	1.14432	3.24313e-06
ENSG00000282556	AC068733.3	-0.851308	0.000196282	ENSG00000282556	AC068733.3	-1.02348	1.70178e-06
ENSG00000149273	RPS3	-0.860971	0.000196952	ENSG00000149273	RPS3	-1.00954	2.31777e-06
ENSG00000109466	KLHL2	0.983663	0.000198005	ENSG00000109466	KLHL2	1.55566	1.02244e-15
ENSG00000280486	AC005329.3	-0.642107	0.000198005	ENSG00000280486	AC005329.3	-0.805508	6.29359e-06
ENSG00000254788	CKLF-CMTM1	-0.805242	0.000198015	ENSG00000254788	CKLF-CMTM1	-1.041	3.93568e-09
ENSG00000130255	RPL36	-0.777231	0.000198088	ENSG00000130255	RPL36	-1.21322	1.30432e-17
ENSG00000164587	RPS14	-0.830594	0.000198088	ENSG00000164587	RPS14	-1.11418	1.04392e-10
ENSG00000160190	SLC37A1	0.861204	0.000198409	ENSG00000160190	SLC37A1	0.626652	0.0151133
ENSG00000119401	TRIM32	0.815664	0.000199024	ENSG00000119401	TRIM32	1.05014	2.60122e-12
ENSG00000271781	AC026740.1	-1.09527	0.000199024	ENSG00000271781	AC026740.1	-1.46979	1.97678e-08
ENSG00000145912	NHP2	-0.749377	0.000199024	ENSG00000145912	NHP2	-0.871554	2.51745e-06
ENSG00000153246	PLA2R1	0.830561	0.000200062	ENSG00000153246	PLA2R1	1.08021	3.86551e-10
ENSG00000248015	AC005329.1	-0.681316	0.000200062	ENSG00000248015	AC005329.1	-0.850401	2.03021e-07
ENSG00000226332	AL354836.1	-0.623811	0.00020014	ENSG00000226332	AL354836.1	-0.725462	1.42415e-06
ENSG00000254902	ANO1-AS1	1.15672	0.000200248	ENSG00000254902	ANO1-AS1	1.28825	6.96509e-15
ENSG00000164329	TENT2	0.918413	0.000201243	ENSG00000164329	TENT2	1.37621	1.30267e-13
ENSG00000080561	MID2	1.05544	0.000201243	ENSG00000080561	MID2	1.20417	7.63047e-06
ENSG00000225138	SLC9A3-AS1	-0.697462	0.000201296	ENSG00000225138	SLC9A3-AS1	-0.783171	1.23994e-06
ENSG00000241728	AP001062.3	-0.832774	0.000202072	ENSG00000241728	AP001062.3	-1.13008	3.96178e-07
ENSG00000002822	MAD1L1	-0.55118	0.000202072	ENSG00000002822	MAD1L1	-0.439486	0.00375969
ENSG00000139263	LRIG3	1.30173	0.000202427	ENSG00000139263	LRIG3	1.6158	1.32249e-14
ENSG00000168036	CTNNB1	0.8101	0.000202745	ENSG00000168036	CTNNB1	1.24038	1.04853e-16
ENSG00000149806	FAU	-0.787293	0.000202976	ENSG00000149806	FAU	-1.12622	1.76097e-10
ENSG00000165487	MICU2	0.767518	0.000202976	ENSG00000165487	MICU2	0.910361	8.51467e-08
ENSG00000159210	SNF8	-0.672754	0.000202976	ENSG00000159210	SNF8	-0.846917	3.10446e-07
ENSG00000111684	LPCAT3	0.818266	0.000203071	ENSG00000111684	LPCAT3	0.909265	4.15e-05
ENSG00000227615	AP001324.1	-0.932701	0.000203337	ENSG00000227615	AP001324.1	-1.32253	2.24213e-10
ENSG00000251593	MSNP1	1.32944	0.000203337	ENSG00000251593	MSNP1	1.74296	5.22953e-09
ENSG00000270800	RPS10-NUDT3	-0.745578	0.000203575	ENSG00000270800	RPS10-NUDT3	-1.06309	1.95344e-10
ENSG00000214485	RPL7P1	-0.852352	0.00020365	ENSG00000214485	RPL7P1	-0.945458	3.22559e-05
ENSG00000105373	NOP53	-0.800266	0.000203859	ENSG00000105373	NOP53	-0.825178	5.10151e-05
ENSG00000283378	CNTNAP3C	0.846078	0.000205444	ENSG00000283378	CNTNAP3C	0.914383	5.4509e-05
ENSG00000182899	RPL35A	-0.805374	0.000205912	ENSG00000182899	RPL35A	-1.15636	3.18806e-10
ENSG00000173436	MICOS10	-0.79264	0.000206003	ENSG00000173436	MICOS10	-1.10018	1.30502e-09
ENSG00000251136	AF117829.1	0.609481	0.00020746	ENSG00000251136	AF117829.1	0.72652	1.23994e-06
ENSG00000145996	CDKAL1	0.877247	0.000207482	ENSG00000145996	CDKAL1	0.813833	2.58053e-05
ENSG00000147604	RPL7	-0.856904	0.000207482	ENSG00000147604	RPL7	-0.965171	2.68363e-05
ENSG00000249859	PVT1	-0.548037	0.000207482	ENSG00000249859	PVT1	-0.476036	0.00077448
ENSG00000164182	NDUFAF2	-0.783189	0.000207862	ENSG00000164182	NDUFAF2	-0.975757	1.2624e-07
ENSG00000101182	PSMA7	-0.695796	0.000208325	ENSG00000101182	PSMA7	-0.91273	8.45502e-08
ENSG00000168283	BMI1	0.769748	0.00020918	ENSG00000168283	BMI1	1.11088	7.28186e-10
ENSG00000232112	TMA7	-0.819927	0.000209605	ENSG00000232112	TMA7	-1.25221	6.39576e-11
ENSG00000167085	PHB	-0.582711	0.000209605	ENSG00000167085	PHB	-0.687789	3.06493e-07
ENSG00000223416	RPS26P15	-0.814702	0.000210391	ENSG00000223416	RPS26P15	-1.24352	2.36712e-10
ENSG00000137513	NARS2	0.665136	0.000211073	ENSG00000137513	NARS2	0.829004	3.83552e-06
ENSG00000164951	PDP1	0.994148	0.000211439	ENSG00000164951	PDP1	1.73302	2.68082e-15
ENSG00000104979	C19orf53	-0.641831	0.000211439	ENSG00000104979	C19orf53	-1.06376	1.75857e-13
ENSG00000212994	RPS26P6	-0.791596	0.000211439	ENSG00000212994	RPS26P6	-1.2484	4.71497e-13
ENSG00000164404	GDF9	-0.827622	0.000211439	ENSG00000164404	GDF9	-1.19992	3.82894e-11
ENSG00000212829	RPS26P3	-0.822558	0.000211439	ENSG00000212829	RPS26P3	-1.25266	5.59517e-11
ENSG00000236552	RPL13AP5	-0.761879	0.000211439	ENSG00000236552	RPL13AP5	-1.03254	8.15207e-11
ENSG00000115221	ITGB6	0.789542	0.000211439	ENSG00000115221	ITGB6	1.32425	3.39863e-10
ENSG00000101888	NXT2	0.972871	0.000211439	ENSG00000101888	NXT2	1.23987	9.14393e-09
ENSG00000142541	RPL13A	-0.777486	0.000211439	ENSG00000142541	RPL13A	-0.995717	1.36267e-08
ENSG00000114745	GORASP1	0.79813	0.000211439	ENSG00000114745	GORASP1	0.531767	0.0187935
ENSG00000185043	CIB1	-0.753631	0.0002118	ENSG00000185043	CIB1	-0.676571	0.000524748
ENSG00000137970	RPL7P9	-0.849956	0.000212256	ENSG00000137970	RPL7P9	-0.957557	2.5489e-05
ENSG00000124172	ATP5F1E	-0.941951	0.00021226	ENSG00000124172	ATP5F1E	-1.452	2.60186e-10
ENSG00000187630	DHRS4L2	-0.855186	0.00021226	ENSG00000187630	DHRS4L2	-0.896705	0.000162334
ENSG00000112697	TMEM30A	0.885165	0.000214299	ENSG00000112697	TMEM30A	1.22139	8.95057e-14
ENSG00000279035	AC022211.4	-0.759567	0.000214315	ENSG00000279035	AC022211.4	-0.957459	2.02107e-06
ENSG00000204706	MAMDC2-AS1	1.49654	0.00021513	ENSG00000204706	MAMDC2-AS1	1.28721	0.00370211
ENSG00000164379	FOXQ1	1.09517	0.000215409	ENSG00000164379	FOXQ1	1.3028	9.91042e-06
ENSG00000279152	AC129492.7	-0.684564	0.000215609	ENSG00000279152	AC129492.7	-0.507009	0.00524124
ENSG00000102572	STK24	0.570578	0.000216398	ENSG00000102572	STK24	0.66261	1.05233e-05
ENSG00000134248	LAMTOR5	-0.711916	0.000216643	ENSG00000134248	LAMTOR5	-0.721706	2.63666e-05
ENSG00000244380	AC134772.1	-0.803061	0.000216794	ENSG00000244380	AC134772.1	-1.27808	1.64485e-12
ENSG00000177971	IMP3	-0.655562	0.000217184	ENSG00000177971	IMP3	-0.838846	2.56709e-06
ENSG00000277947	SNORD3D	-0.967143	0.000217215	ENSG00000277947	SNORD3D	-1.42021	3.7586e-11
ENSG00000196352	CD55	0.644691	0.000218628	ENSG00000196352	CD55	0.779529	8.18535e-14
ENSG00000281000	SNORD3D	-0.965629	0.000218996	ENSG00000281000	SNORD3D	-1.41709	3.98907e-11
ENSG00000067167	TRAM1	0.682284	0.000219044	ENSG00000067167	TRAM1	1.00368	4.21755e-12
ENSG00000220583	RPL35P2	-0.74682	0.000219251	ENSG00000220583	RPL35P2	-1.21843	2.5726e-13
ENSG00000204628	RACK1	-0.657077	0.000219834	ENSG00000204628	RACK1	-0.736359	2.19245e-05
ENSG00000164976	MYORG	0.698083	0.000219834	ENSG00000164976	MYORG	0.611993	0.000190787
ENSG00000148362	PAXX	-0.8479	0.000219853	ENSG00000148362	PAXX	-1.08362	3.09746e-08
ENSG00000112514	CUTA	-0.778042	0.000220335	ENSG00000112514	CUTA	-1.065	1.64578e-08
ENSG00000163568	AIM2	1.53395	0.000220652	ENSG00000163568	AIM2	1.64579	0.000158722
ENSG00000167617	CDC42EP5	-0.807858	0.000221368	ENSG00000167617	CDC42EP5	-1.01227	9.73343e-09
ENSG00000165644	COMTD1	-0.773545	0.000221689	ENSG00000165644	COMTD1	-0.848773	1.00332e-05
ENSG00000242396	AC096536.2	1.19795	0.000222133	ENSG00000242396	AC096536.2	1.61073	6.53595e-08
ENSG00000170677	SOCS6	0.868863	0.000222437	ENSG00000170677	SOCS6	1.09103	8.16744e-11
ENSG00000169689	CENPX	-0.726974	0.000222437	ENSG00000169689	CENPX	-1.05905	1.32476e-09
ENSG00000116990	MYCL	0.899958	0.000224044	ENSG00000116990	MYCL	1.18286	4.7208e-07
ENSG00000167641	PPP1R14A	-1.18877	0.000224321	ENSG00000167641	PPP1R14A	-0.840484	0.0118862
ENSG00000165102	HGSNAT	0.857441	0.000225522	ENSG00000165102	HGSNAT	0.958316	2.72722e-06
ENSG00000181817	LSM10	-0.658088	0.000225522	ENSG00000181817	LSM10	-0.844079	4.69104e-06
ENSG00000054277	OPN3	0.604989	0.000225522	ENSG00000054277	OPN3	0.633272	1.71762e-05
ENSG00000100360	IFT27	-0.840433	0.000225522	ENSG00000100360	IFT27	-0.974626	1.90571e-05
ENSG00000165282	PIGO	0.812872	0.000225522	ENSG00000165282	PIGO	0.818384	0.000201938
ENSG00000272734	ADIRF-AS1	-0.713219	0.000225593	ENSG00000272734	ADIRF-AS1	-1.21429	7.7408e-14
ENSG00000082213	C5orf22	1.00367	0.000225729	ENSG00000082213	C5orf22	1.29327	1.08553e-11
ENSG00000087338	GMCL1	0.770972	0.000225729	ENSG00000087338	GMCL1	1.00284	1.83188e-10
ENSG00000239264	TXNDC5	0.696728	0.000225729	ENSG00000239264	TXNDC5	0.900288	1.16314e-09
ENSG00000089157	RPLP0	-0.792244	0.000225729	ENSG00000089157	RPLP0	-0.943768	6.01325e-06
ENSG00000099942	CRKL	0.714221	0.000226169	ENSG00000099942	CRKL	0.988644	8.88014e-10
ENSG00000132561	MATN2	0.820386	0.000226177	ENSG00000132561	MATN2	1.02717	1.563e-12
ENSG00000231767	AL136454.1	-0.92477	0.000227098	ENSG00000231767	AL136454.1	-1.17466	1.13898e-06
ENSG00000001167	NFYA	0.846339	0.000227098	ENSG00000001167	NFYA	0.824575	5.10151e-05
ENSG00000254893	AC113404.3	0.77783	0.000228002	ENSG00000254893	AC113404.3	1.14004	6.31888e-13
ENSG00000188060	RAB42	-0.819256	0.000229246	ENSG00000188060	RAB42	-0.795262	0.000587938
ENSG00000211450	SELENOH	-0.853898	0.000229287	ENSG00000211450	SELENOH	-1.09742	5.09188e-07
ENSG00000240509	RPL34P18	-0.876767	0.000229608	ENSG00000240509	RPL34P18	-1.1627	1.30808e-10
ENSG00000197779	ZNF81	-0.852551	0.00022976	ENSG00000197779	ZNF81	-0.730743	0.00304506
ENSG00000105327	BBC3	0.912328	0.00022976	ENSG00000105327	BBC3	0.700518	0.00448983
ENSG00000109079	TNFAIP1	0.658783	0.000229777	ENSG00000109079	TNFAIP1	0.94108	1.23546e-10
ENSG00000273749	CYFIP1	0.735667	0.000229777	ENSG00000273749	CYFIP1	1.10993	1.56996e-10
ENSG00000137818	RPLP1	-0.824103	0.000229777	ENSG00000137818	RPLP1	-1.18618	1.95344e-10
ENSG00000184154	LRTOMT	-0.638794	0.000229777	ENSG00000184154	LRTOMT	-0.912197	1.35098e-08
ENSG00000228300	FAM174C	-0.85338	0.000229777	ENSG00000228300	FAM174C	-1.13837	8.09773e-08
ENSG00000002330	BAD	-0.828835	0.000229777	ENSG00000002330	BAD	-0.922544	7.50357e-06
ENSG00000196421	C20orf204	-1.12458	0.000233016	ENSG00000196421	C20orf204	-1.13684	7.7037e-05
ENSG00000105404	RABAC1	-0.773027	0.000233147	ENSG00000105404	RABAC1	-0.901967	2.28866e-06
ENSG00000104915	STX10	-0.712383	0.000233147	ENSG00000104915	STX10	-0.75017	4.38101e-06
ENSG00000113657	DPYSL3	1.19726	0.000235451	ENSG00000113657	DPYSL3	2.06575	1.15343e-10
ENSG00000134755	DSC2	0.533786	0.000235659	ENSG00000134755	DSC2	0.569983	1.8169e-06
ENSG00000224032	EPB41L4A-AS1	-0.775059	0.000235659	ENSG00000224032	EPB41L4A-AS1	-0.922107	1.15941e-05
ENSG00000146918	NCAPG2	0.894293	0.000235969	ENSG00000146918	NCAPG2	1.0368	5.05797e-09
ENSG00000011422	PLAUR	0.729635	0.000235969	ENSG00000011422	PLAUR	0.514366	0.0105645
ENSG00000131153	GINS2	-0.857566	0.000236193	ENSG00000131153	GINS2	-1.08964	7.9639e-07
ENSG00000227097	RPS28P7	-0.801588	0.000239312	ENSG00000227097	RPS28P7	-1.25776	2.85983e-17
ENSG00000214026	MRPL23	-0.91353	0.000239312	ENSG00000214026	MRPL23	-1.15032	3.12253e-06
ENSG00000213281	NRAS	0.724122	0.000240216	ENSG00000213281	NRAS	1.10761	1.43019e-18
ENSG00000285991	AL355312.6	0.704552	0.000240216	ENSG00000285991	AL355312.6	1.03673	3.86738e-14
ENSG00000217130	AL139100.1	-1.00849	0.000240216	ENSG00000217130	AL139100.1	-1.39594	6.99884e-10
ENSG00000284803	AC245033.4	-0.801448	0.000241068	ENSG00000284803	AC245033.4	-1.12362	1.3421e-09
ENSG00000139579	NABP2	-0.81479	0.000241068	ENSG00000139579	NABP2	-1.21756	3.41603e-09
ENSG00000178999	AURKB	-0.580967	0.000241667	ENSG00000178999	AURKB	-0.762247	9.87484e-10
ENSG00000174775	HRAS	-0.73491	0.000241667	ENSG00000174775	HRAS	-0.878562	2.61323e-07
ENSG00000241255	AL136126.1	-1.53543	0.00024387	ENSG00000241255	AL136126.1	-1.50356	0.00108149
ENSG00000248275	TRIM52-AS1	-0.857264	0.000245058	ENSG00000248275	TRIM52-AS1	-1.17008	1.55952e-09
ENSG00000087510	TFAP2C	0.624146	0.000245313	ENSG00000087510	TFAP2C	0.960274	2.34929e-13
ENSG00000205336	ADGRG1	0.662101	0.000247583	ENSG00000205336	ADGRG1	0.477392	0.0112134
ENSG00000167645	YIF1B	-0.777722	0.000247648	ENSG00000167645	YIF1B	-1.05709	2.9066e-09
ENSG00000083896	YTHDC1	-0.780119	0.000248147	ENSG00000083896	YTHDC1	-0.761947	0.000156341
ENSG00000164919	COX6C	-0.841882	0.000248532	ENSG00000164919	COX6C	-1.1481	1.75909e-09
ENSG00000090054	SPTLC1	0.75858	0.000250145	ENSG00000090054	SPTLC1	1.09815	6.26094e-16
ENSG00000143324	XPR1	0.888898	0.000251742	ENSG00000143324	XPR1	1.62004	4.58549e-23
ENSG00000121858	TNFSF10	0.649874	0.000252348	ENSG00000121858	TNFSF10	1.074	1.50181e-10
ENSG00000178694	NSUN3	-1.00963	0.00025453	ENSG00000178694	NSUN3	-0.67259	0.0332525
ENSG00000272368	AC074032.1	-0.872783	0.000255036	ENSG00000272368	AC074032.1	-1.17984	4.45589e-07
ENSG00000253982	AC100810.1	-0.771878	0.000255192	ENSG00000253982	AC100810.1	-0.934651	6.90173e-06
ENSG00000267216	ZNF8-ERVK3-1	-0.512841	0.000255192	ENSG00000267216	ZNF8-ERVK3-1	-0.564406	0.000121307
ENSG00000154262	ABCA6	-2.83488	0.000255192	ENSG00000154262	ABCA6	-1.46255	0.19908
ENSG00000005893	LAMP2	0.790715	0.000255194	ENSG00000005893	LAMP2	1.14967	3.54725e-16
ENSG00000121481	RNF2	1.03901	0.000255935	ENSG00000121481	RNF2	1.33775	9.61072e-08
ENSG00000275874	PICSAR	-0.811595	0.000256329	ENSG00000275874	PICSAR	-1.02677	6.06954e-08
ENSG00000148680	HTR7	1.85821	0.000256329	ENSG00000148680	HTR7	1.56607	0.00507875
ENSG00000160799	CCDC12	-0.841552	0.000257332	ENSG00000160799	CCDC12	-0.975469	1.126e-06
ENSG00000142627	EPHA2	0.81517	0.00025757	ENSG00000142627	EPHA2	0.408309	0.10625
ENSG00000037474	NSUN2	0.663238	0.000257692	ENSG00000037474	NSUN2	0.911347	4.98141e-15
ENSG00000162521	RBBP4	0.732657	0.000257692	ENSG00000162521	RBBP4	0.974622	8.81474e-14
ENSG00000160284	SPATC1L	-0.485755	0.000257692	ENSG00000160284	SPATC1L	-0.865589	3.17883e-11
ENSG00000287394	AC244102.4	-4.37539	0.000257692	ENSG00000287394	AC244102.4	-3.3851	0.00032327
ENSG00000013588	GPRC5A	0.891445	0.000257692	ENSG00000013588	GPRC5A	0.83786	0.000727768
ENSG00000119681	LTBP2	0.856651	0.000257692	ENSG00000119681	LTBP2	0.6621	0.00414838
ENSG00000249590	AC004832.3	-0.767706	0.000257692	ENSG00000249590	AC004832.3	-0.529716	0.0218778
ENSG00000251537	AC005324.3	0.62593	0.000259016	ENSG00000251537	AC005324.3	0.872169	6.83296e-10
ENSG00000254501	AP003068.1	-0.921213	0.000259016	ENSG00000254501	AP003068.1	-0.984386	0.00011024
ENSG00000138032	PPM1B	0.842857	0.000259735	ENSG00000138032	PPM1B	1.25394	1.3931e-11
ENSG00000149218	ENDOD1	0.616947	0.000259998	ENSG00000149218	ENDOD1	0.57651	0.000105542
ENSG00000054148	PHPT1	-0.682471	0.000260686	ENSG00000054148	PHPT1	-0.955789	2.55701e-09
ENSG00000110429	FBXO3	0.778516	0.000260724	ENSG00000110429	FBXO3	1.16967	3.21577e-21
ENSG00000116679	IVNS1ABP	0.901253	0.000260765	ENSG00000116679	IVNS1ABP	1.54148	3.81817e-17
ENSG00000249485	RBBP4P1	1.14664	0.000260765	ENSG00000249485	RBBP4P1	1.43936	1.22071e-07
ENSG00000198743	SLC5A3	-0.606014	0.000260765	ENSG00000198743	SLC5A3	-0.402018	0.0240036
ENSG00000147457	CHMP7	0.536212	0.00026139	ENSG00000147457	CHMP7	0.610875	0.000113965
ENSG00000140988	RPS2	-0.744785	0.00026191	ENSG00000140988	RPS2	-0.888694	2.30256e-08
ENSG00000089009	RPL6	-0.771607	0.000263624	ENSG00000089009	RPL6	-1.05061	8.59304e-10
ENSG00000070214	SLC44A1	0.795952	0.000263624	ENSG00000070214	SLC44A1	0.964745	4.63885e-09
ENSG00000136504	KAT7	0.795449	0.000264434	ENSG00000136504	KAT7	1.01902	1.71775e-07
ENSG00000127540	UQCR11	-0.85888	0.000265216	ENSG00000127540	UQCR11	-1.22363	2.85834e-09
ENSG00000226221	RPL26P19	-0.732699	0.000266079	ENSG00000226221	RPL26P19	-1.18539	5.39919e-23
ENSG00000263809	AC135178.3	-0.691601	0.000266079	ENSG00000263809	AC135178.3	-1.14714	1.55561e-20
ENSG00000282988	AL031777.3	-0.674207	0.000266079	ENSG00000282988	AL031777.3	-0.658618	6.74975e-06
ENSG00000213442	RPL18AP3	-0.747348	0.000266345	ENSG00000213442	RPL18AP3	-1.0219	5.33592e-10
ENSG00000142227	EMP3	-0.617422	0.000267594	ENSG00000142227	EMP3	-0.57039	1.5709e-05
ENSG00000274021	AC024909.1	0.914657	0.000267594	ENSG00000274021	AC024909.1	0.781088	0.00284036
ENSG00000126353	CCR7	1.76615	0.000268509	ENSG00000126353	CCR7	1.01884	0.191373
ENSG00000147416	ATP6V1B2	0.728704	0.0002688	ENSG00000147416	ATP6V1B2	1.04907	3.84163e-15
ENSG00000144713	RPL32	-0.669726	0.000268937	ENSG00000144713	RPL32	-1.03839	2.6189e-15
ENSG00000126267	COX6B1	-0.731668	0.000268937	ENSG00000126267	COX6B1	-1.15343	3.29174e-13
ENSG00000275454	AC105020.6	-0.534097	0.000268937	ENSG00000275454	AC105020.6	-0.787737	7.0437e-08
ENSG00000285505	AC010616.1	-0.755424	0.000269042	ENSG00000285505	AC010616.1	-0.877269	2.74483e-06
ENSG00000229809	ZNF688	-0.786926	0.000272079	ENSG00000229809	ZNF688	-0.659735	0.00581004
ENSG00000253738	OTUD6B-AS1	-0.628438	0.000272408	ENSG00000253738	OTUD6B-AS1	-0.699675	2.05799e-05
ENSG00000198585	NUDT16	-0.752617	0.000272796	ENSG00000198585	NUDT16	-1.10124	2.50986e-11
ENSG00000132746	ALDH3B2	1.16157	0.000273407	ENSG00000132746	ALDH3B2	1.61552	4.26259e-07
ENSG00000279483	AC090498.1	-0.770273	0.000273729	ENSG00000279483	AC090498.1	-1.13858	6.70907e-14
ENSG00000119705	SLIRP	-0.742787	0.000273729	ENSG00000119705	SLIRP	-1.0793	4.4123e-10
ENSG00000061676	NCKAP1	0.808309	0.00027518	ENSG00000061676	NCKAP1	1.17122	8.33913e-13
ENSG00000213178	RPL22P1	-0.925873	0.00027518	ENSG00000213178	RPL22P1	-1.25305	6.35651e-08
ENSG00000171222	SCAND1	-0.884309	0.00027518	ENSG00000171222	SCAND1	-1.11695	2.68169e-07
ENSG00000172301	COPRS	-0.867425	0.00027518	ENSG00000172301	COPRS	-1.11059	2.63242e-06
ENSG00000185565	LSAMP	-1.14088	0.00027518	ENSG00000185565	LSAMP	-1.59376	7.42182e-06
ENSG00000196154	S100A4	-1.02079	0.000275786	ENSG00000196154	S100A4	-1.16418	3.77541e-05
ENSG00000273269	AC073283.3	-0.772437	0.000276952	ENSG00000273269	AC073283.3	-0.6343	0.0057651
ENSG00000088280	ASAP3	0.635672	0.000278332	ENSG00000088280	ASAP3	0.691455	0.00305117
ENSG00000173264	GPR137	-0.726837	0.000281661	ENSG00000173264	GPR137	-0.826347	1.4019e-06
ENSG00000102109	PCSK1N	-0.777547	0.000281956	ENSG00000102109	PCSK1N	-1.3069	3.2475e-14
ENSG00000138119	MYOF	0.695764	0.000281956	ENSG00000138119	MYOF	0.968858	3.75195e-08
ENSG00000170955	CAVIN3	-0.80827	0.000281956	ENSG00000170955	CAVIN3	-0.969548	3.91556e-06
ENSG00000223617	LINC00370	-1.63174	0.000281956	ENSG00000223617	LINC00370	-0.796064	0.152126
ENSG00000145860	RNF145	-0.751796	0.000283342	ENSG00000145860	RNF145	-0.532926	0.00816052
ENSG00000259040	BLOC1S5-TXNDC5	0.670828	0.000283734	ENSG00000259040	BLOC1S5-TXNDC5	0.875283	1.3102e-09
ENSG00000242071	RPL7AP6	-0.69305	0.000283813	ENSG00000242071	RPL7AP6	-1.01273	2.92475e-12
ENSG00000134882	UBAC2	0.515983	0.00028473	ENSG00000134882	UBAC2	0.526075	2.57937e-05
ENSG00000150593	PDCD4	0.690633	0.000284956	ENSG00000150593	PDCD4	1.20602	4.0615e-15
ENSG00000270084	GAS5-AS1	-1.05408	0.000284956	ENSG00000270084	GAS5-AS1	-1.43013	6.70595e-07
ENSG00000145425	RPS3A	-0.983142	0.000286455	ENSG00000145425	RPS3A	-1.11886	6.76285e-05
ENSG00000005100	DHX33	-0.708594	0.000286455	ENSG00000005100	DHX33	-0.634916	0.000663307
ENSG00000239246	AC008026.1	-0.816332	0.000287258	ENSG00000239246	AC008026.1	-1.23571	2.21242e-09
ENSG00000196503	ARL9	-1.09288	0.000287258	ENSG00000196503	ARL9	-1.30258	0.000108536
ENSG00000100628	ASB2	-0.675001	0.000287258	ENSG00000100628	ASB2	0.290553	0.135466
ENSG00000105889	STEAP1B	0.568048	0.000287258	ENSG00000105889	STEAP1B	-0.00487838	0.985547
ENSG00000065618	COL17A1	0.622073	0.00028853	ENSG00000065618	COL17A1	0.507129	0.000543293
ENSG00000168175	MAPK1IP1L	0.728613	0.000288723	ENSG00000168175	MAPK1IP1L	0.841126	1.84178e-06
ENSG00000138131	LOXL4	1.71973	0.00028899	ENSG00000138131	LOXL4	1.78862	0.000201938
ENSG00000198258	UBL5	-0.890868	0.000289938	ENSG00000198258	UBL5	-1.3186	1.61571e-09
ENSG00000103365	GGA2	0.606064	0.000291001	ENSG00000103365	GGA2	0.74106	2.57166e-10
ENSG00000276663	AC009090.3	0.806017	0.000292564	ENSG00000276663	AC009090.3	0.986132	1.94315e-07
ENSG00000115457	IGFBP2	-0.688613	0.000292719	ENSG00000115457	IGFBP2	-1.57014	2.57962e-28
ENSG00000114978	MOB1A	0.620336	0.000293782	ENSG00000114978	MOB1A	0.663933	7.87213e-06
ENSG00000161016	RPL8	-0.853084	0.00029379	ENSG00000161016	RPL8	-1.33581	1.89826e-09
ENSG00000225663	MCRIP1	-0.713239	0.000294298	ENSG00000225663	MCRIP1	-1.05779	5.47006e-14
ENSG00000159461	AMFR	0.623179	0.00029434	ENSG00000159461	AMFR	0.879633	7.88057e-09
ENSG00000172594	SMPDL3A	1.05505	0.00029434	ENSG00000172594	SMPDL3A	1.18951	2.90761e-05
ENSG00000142676	RPL11	-0.866934	0.000294409	ENSG00000142676	RPL11	-1.17175	3.53688e-09
ENSG00000120675	DNAJC15	-0.674927	0.000296087	ENSG00000120675	DNAJC15	-0.807756	1.27374e-07
ENSG00000229044	AL451070.1	-0.605388	0.000296931	ENSG00000229044	AL451070.1	-0.628672	0.000133731
ENSG00000220884	MESTP1	0.999904	0.000297179	ENSG00000220884	MESTP1	0.843257	0.000190108
ENSG00000278217	AP000769.5	-1.99313	0.000298001	ENSG00000278217	AP000769.5	-1.86627	0.000796581
ENSG00000132128	LRRC41	0.893587	0.000298238	ENSG00000132128	LRRC41	0.93478	0.000237847
ENSG00000148248	SURF4	0.588726	0.000298267	ENSG00000148248	SURF4	0.714118	2.23232e-06
ENSG00000170906	NDUFA3	-0.733409	0.000299236	ENSG00000170906	NDUFA3	-1.18751	8.39354e-12
ENSG00000115084	SLC35F5	0.769923	0.000299236	ENSG00000115084	SLC35F5	1.15276	2.14151e-11
ENSG00000083857	FAT1	0.842774	0.000300214	ENSG00000083857	FAT1	1.03866	5.58889e-11
ENSG00000227063	RPL41P1	-0.764601	0.000300519	ENSG00000227063	RPL41P1	-1.13498	2.20814e-14
ENSG00000120162	MOB3B	0.826673	0.000300519	ENSG00000120162	MOB3B	0.71518	0.00153087
ENSG00000236671	PRKG1-AS1	0.804033	0.000300833	ENSG00000236671	PRKG1-AS1	0.568601	0.0111172
ENSG00000184076	UQCR10	-0.729989	0.000301188	ENSG00000184076	UQCR10	-1.13917	8.34793e-12
ENSG00000264364	DYNLL2	-1.12991	0.000301188	ENSG00000264364	DYNLL2	-1.33127	7.71531e-06
ENSG00000181789	COPG1	0.829971	0.000301188	ENSG00000181789	COPG1	0.755249	0.000238968
ENSG00000116711	PLA2G4A	1.20679	0.000301988	ENSG00000116711	PLA2G4A	1.31401	0.000199138
ENSG00000142156	COL6A1	0.810646	0.000302514	ENSG00000142156	COL6A1	0.205209	0.465865
ENSG00000213465	ARL2	-0.614406	0.000302961	ENSG00000213465	ARL2	-0.726183	8.33175e-09
ENSG00000089818	NECAP1	0.979311	0.000304947	ENSG00000089818	NECAP1	1.28756	7.79352e-08
ENSG00000276250	AC127024.6	0.969638	0.00030831	ENSG00000276250	AC127024.6	0.988942	0.000260764
ENSG00000141456	PELP1	-0.621139	0.000310999	ENSG00000141456	PELP1	-0.877304	1.47254e-10
ENSG00000138326	RPS24	-0.727582	0.00031221	ENSG00000138326	RPS24	-1.06998	9.59365e-11
ENSG00000171208	NETO2	0.625735	0.000313396	ENSG00000171208	NETO2	0.737717	1.84245e-08
ENSG00000154102	C16orf74	-0.757521	0.000315112	ENSG00000154102	C16orf74	-0.812636	8.24658e-05
ENSG00000111371	SLC38A1	0.750914	0.000316173	ENSG00000111371	SLC38A1	1.13278	4.60596e-13
ENSG00000146409	SLC18B1	0.940003	0.000317431	ENSG00000146409	SLC18B1	1.23105	1.00464e-13
ENSG00000182220	ATP6AP2	0.739361	0.000317758	ENSG00000182220	ATP6AP2	0.961117	2.86903e-10
ENSG00000164611	PTTG1	-0.826026	0.000319031	ENSG00000164611	PTTG1	-1.08911	1.60763e-06
ENSG00000234477	AC004231.1	0.79029	0.000319672	ENSG00000234477	AC004231.1	1.35063	2.44381e-14
ENSG00000233144	AL512656.1	0.619982	0.000320276	ENSG00000233144	AL512656.1	0.885733	6.46053e-09
ENSG00000157800	SLC37A3	0.92218	0.00032055	ENSG00000157800	SLC37A3	1.23771	1.68764e-15
ENSG00000204220	PFDN6	-0.602023	0.000322718	ENSG00000204220	PFDN6	-0.894459	1.34943e-13
ENSG00000205105	COX17P1	-0.759721	0.000323546	ENSG00000205105	COX17P1	-1.04715	2.62567e-07
ENSG00000213339	QTRT1	-0.504988	0.000324304	ENSG00000213339	QTRT1	-0.459654	0.00105223
ENSG00000280416	AC009084.3	-1.03853	0.000325201	ENSG00000280416	AC009084.3	-1.33399	2.60627e-10
ENSG00000264982	AC015563.2	2.50875	0.000325201	ENSG00000264982	AC015563.2	3.4669	0.00385251
ENSG00000131023	LATS1	0.985216	0.000325344	ENSG00000131023	LATS1	1.29292	1.3717e-09
ENSG00000256690	AP001160.1	-0.81221	0.000325344	ENSG00000256690	AP001160.1	-0.819757	0.000434549
ENSG00000204315	FKBPL	-0.801812	0.000328145	ENSG00000204315	FKBPL	-0.715765	0.00143004
ENSG00000145220	LYAR	-0.673352	0.000328691	ENSG00000145220	LYAR	-0.716909	0.000138684
ENSG00000105640	RPL18A	-0.750837	0.000328906	ENSG00000105640	RPL18A	-0.998341	9.26959e-09
ENSG00000184990	SIVA1	-0.676105	0.000329149	ENSG00000184990	SIVA1	-1.06176	1.57187e-13
ENSG00000272639	AC015712.5	1.06084	0.000329964	ENSG00000272639	AC015712.5	0.773832	0.00976353
ENSG00000138642	HERC6	0.66533	0.000330246	ENSG00000138642	HERC6	1.04923	1.60413e-12
ENSG00000155066	PROM2	0.518948	0.00033099	ENSG00000155066	PROM2	0.233588	0.152532
ENSG00000176868	AL358781.1	-0.702026	0.00033153	ENSG00000176868	AL358781.1	-0.887411	4.792e-07
ENSG00000198840	MT-ND3	-1.12366	0.000331945	ENSG00000198840	MT-ND3	-1.54248	2.63531e-09
ENSG00000142507	PSMB6	-0.670268	0.000331945	ENSG00000142507	PSMB6	-0.924403	3.25059e-08
ENSG00000221955	SLC12A8	0.790694	0.000331945	ENSG00000221955	SLC12A8	0.727622	0.00328409
ENSG00000143390	RFX5	0.716928	0.000332182	ENSG00000143390	RFX5	0.742012	1.5825e-05
ENSG00000145687	SSBP2	1.02228	0.000332339	ENSG00000145687	SSBP2	0.987748	0.000296203
ENSG00000226287	TMEM191A	-0.719605	0.000333554	ENSG00000226287	TMEM191A	-1.04901	6.75325e-10
ENSG00000258989	AL355916.3	1.38451	0.000333554	ENSG00000258989	AL355916.3	1.80956	2.23232e-06
ENSG00000230562	FAM133DP	-0.811479	0.000333878	ENSG00000230562	FAM133DP	-1.03328	3.14906e-07
ENSG00000178921	PFAS	0.739343	0.000333892	ENSG00000178921	PFAS	0.476788	0.0484097
ENSG00000128709	HOXD9	-0.666	0.000333925	ENSG00000128709	HOXD9	-0.621241	0.000670331
ENSG00000231948	HS1BP3-IT1	-0.960486	0.000334043	ENSG00000231948	HS1BP3-IT1	-1.44048	3.99776e-06
ENSG00000172819	RARG	0.803451	0.000334071	ENSG00000172819	RARG	0.642189	0.00754819
ENSG00000172336	POP7	-0.63935	0.000336447	ENSG00000172336	POP7	-0.847023	6.08173e-08
ENSG00000255139	AP000442.1	1.10498	0.000336562	ENSG00000255139	AP000442.1	1.51406	3.94305e-07
ENSG00000157601	MX1	0.638753	0.000337191	ENSG00000157601	MX1	1.43339	7.04881e-29
ENSG00000149927	DOC2A	-1.09253	0.000337625	ENSG00000149927	DOC2A	-1.12137	7.09624e-05
ENSG00000227379	PPIAP2	1.7152	0.000337625	ENSG00000227379	PPIAP2	0.58978	0.421905
ENSG00000135940	COX5B	-0.869613	0.0003401	ENSG00000135940	COX5B	-1.1577	6.12874e-08
ENSG00000180211	FO393411.1	-0.838796	0.000341286	ENSG00000180211	FO393411.1	-1.33194	3.8036e-11
ENSG00000086504	MRPL28	-0.809001	0.00034634	ENSG00000086504	MRPL28	-0.987166	5.32852e-06
ENSG00000197142	ACSL5	0.989131	0.000346984	ENSG00000197142	ACSL5	1.42223	1.95344e-10
ENSG00000187498	COL4A1	0.612477	0.000346984	ENSG00000187498	COL4A1	0.0615969	0.747374
ENSG00000136379	ABHD17C	0.954288	0.00034983	ENSG00000136379	ABHD17C	1.58664	1.31895e-14
ENSG00000232573	RPL3P4	-0.872111	0.000350982	ENSG00000232573	RPL3P4	-1.11999	9.88562e-07
ENSG00000229117	RPL41	-0.781626	0.000352407	ENSG00000229117	RPL41	-1.18751	3.66382e-15
ENSG00000102699	PARP4	0.896705	0.000352518	ENSG00000102699	PARP4	1.23893	3.2642e-15
ENSG00000125148	MT2A	-0.739089	0.000352566	ENSG00000125148	MT2A	-0.929723	4.41911e-13
ENSG00000283795	MIR4426	-0.881938	0.000352566	ENSG00000283795	MIR4426	-1.14731	1.18756e-06
ENSG00000253276	CCDC71L	0.617598	0.000352566	ENSG00000253276	CCDC71L	0.541897	0.000362519
ENSG00000261064	LINC02256	-0.865931	0.000352566	ENSG00000261064	LINC02256	-0.75661	0.000901893
ENSG00000163734	CXCL3	0.769953	0.000352566	ENSG00000163734	CXCL3	0.561277	0.0141421
ENSG00000145592	RPL37	-0.723636	0.000356475	ENSG00000145592	RPL37	-1.16838	2.62037e-14
ENSG00000171858	RPS21	-0.801287	0.000357135	ENSG00000171858	RPS21	-1.35119	7.38582e-18
ENSG00000139734	DIAPH3	-0.578103	0.000357135	ENSG00000139734	DIAPH3	-0.554257	0.000162367
ENSG00000166133	RPUSD2	-0.689107	0.000357353	ENSG00000166133	RPUSD2	-0.633273	0.000725794
ENSG00000152078	TLCD4	1.25304	0.000357353	ENSG00000152078	TLCD4	0.911133	0.0267873
ENSG00000198918	RPL39	-0.863369	0.000358305	ENSG00000198918	RPL39	-1.23536	8.63443e-09
ENSG00000169299	PGM2	0.762764	0.000358504	ENSG00000169299	PGM2	1.5414	3.19367e-25
ENSG00000162889	MAPKAPK2	-1.02691	0.000358504	ENSG00000162889	MAPKAPK2	-1.09142	1.68505e-05
ENSG00000109790	KLHL5	0.684901	0.000360408	ENSG00000109790	KLHL5	1.03546	9.82106e-10
ENSG00000117475	BLZF1	0.864639	0.000360947	ENSG00000117475	BLZF1	1.34102	1.12592e-31
ENSG00000148730	EIF4EBP2	0.583598	0.000361185	ENSG00000148730	EIF4EBP2	0.713233	6.12826e-06
ENSG00000184207	PGP	-0.709251	0.000362165	ENSG00000184207	PGP	-0.943024	1.37252e-07
ENSG00000265840	AC010761.5	-0.929804	0.000363316	ENSG00000265840	AC010761.5	-1.38491	3.42911e-08
ENSG00000153832	FBXO36	1.02117	0.00036384	ENSG00000153832	FBXO36	0.814176	0.00905045
ENSG00000108786	HSD17B1	-0.754837	0.000364353	ENSG00000108786	HSD17B1	-1.02753	7.36005e-11
ENSG00000146535	GNA12	0.785446	0.000366532	ENSG00000146535	GNA12	0.790713	0.00030055
ENSG00000203760	CENPW	-0.747327	0.000366983	ENSG00000203760	CENPW	-1.18021	6.59593e-14
ENSG00000185745	IFIT1	0.677195	0.000367244	ENSG00000185745	IFIT1	1.57586	9.53822e-26
ENSG00000242970	AC068522.1	-1.17111	0.000367494	ENSG00000242970	AC068522.1	-1.64098	2.63768e-06
ENSG00000242110	AMACR	0.683276	0.000369331	ENSG00000242110	AMACR	0.608091	0.000204842
ENSG00000283515	AC020915.4	-0.511026	0.000370212	ENSG00000283515	AC020915.4	-0.570319	9.42892e-05
ENSG00000240809	AC026877.1	0.994506	0.00037076	ENSG00000240809	AC026877.1	1.51717	1.3421e-09
ENSG00000138587	MNS1	-0.946911	0.00037144	ENSG00000138587	MNS1	-1.33575	1.18028e-05
ENSG00000148672	GLUD1	0.650369	0.000371536	ENSG00000148672	GLUD1	0.94308	2.4853e-10
ENSG00000232043	AL133230.1	0.820094	0.00037543	ENSG00000232043	AL133230.1	0.77993	0.000803965
ENSG00000070540	WIPI1	0.624738	0.000375517	ENSG00000070540	WIPI1	0.82211	1.72097e-06
ENSG00000135387	CAPRIN1	0.732991	0.0003757	ENSG00000135387	CAPRIN1	1.18287	1.61572e-14
ENSG00000151366	NDUFC2	-0.828893	0.000376131	ENSG00000151366	NDUFC2	-1.11521	5.8858e-07
ENSG00000171631	P2RY6	0.794584	0.000376231	ENSG00000171631	P2RY6	1.50612	2.95281e-16
ENSG00000169738	DCXR	-0.82846	0.000376302	ENSG00000169738	DCXR	-0.98909	4.83843e-06
ENSG00000168542	COL3A1	5.52977	0.000377248	ENSG00000168542	COL3A1	4.74683	0.0107307
ENSG00000148834	GSTO1	-0.913296	0.00037798	ENSG00000148834	GSTO1	-1.05297	4.16788e-05
ENSG00000142396	ERVK3-1	-0.512293	0.000379547	ENSG00000142396	ERVK3-1	-0.568079	0.000111632
ENSG00000180263	FGD6	0.706951	0.000380592	ENSG00000180263	FGD6	1.38058	2.67928e-13
ENSG00000177600	RPLP2	-0.823412	0.000380657	ENSG00000177600	RPLP2	-1.15735	1.84576e-08
ENSG00000183978	COA3	-0.769459	0.000380657	ENSG00000183978	COA3	-1.09794	1.0803e-07
ENSG00000148943	LIN7C	0.744071	0.000380657	ENSG00000148943	LIN7C	1.024	2.24589e-07
ENSG00000141933	TPGS1	-0.888245	0.000381084	ENSG00000141933	TPGS1	-1.30141	7.53055e-08
ENSG00000185728	YTHDF3	0.898064	0.000381784	ENSG00000185728	YTHDF3	1.31779	3.86733e-09
ENSG00000108771	DHX58	0.648966	0.000381784	ENSG00000108771	DHX58	0.785326	5.78362e-06
ENSG00000188243	COMMD6	-0.798402	0.00038408	ENSG00000188243	COMMD6	-1.06965	6.92472e-08
ENSG00000170876	TMEM43	0.772753	0.000386835	ENSG00000170876	TMEM43	0.90807	6.53607e-06
ENSG00000242692	RPS27AP1	-0.989516	0.000388678	ENSG00000242692	RPS27AP1	-1.16648	1.10126e-05
ENSG00000225951	ODF2-AS1	0.787154	0.000390098	ENSG00000225951	ODF2-AS1	1.1409	4.35019e-09
ENSG00000120868	APAF1	-0.753867	0.000390489	ENSG00000120868	APAF1	-0.513747	0.033751
ENSG00000168268	NT5DC2	-0.655806	0.000390554	ENSG00000168268	NT5DC2	-0.982342	2.2939e-12
ENSG00000159592	GPBP1L1	0.90245	0.000391755	ENSG00000159592	GPBP1L1	1.30702	1.64382e-14
ENSG00000213280	AC090114.1	-0.794698	0.000391952	ENSG00000213280	AC090114.1	-1.2226	2.8945e-10
ENSG00000153006	SREK1IP1	-0.786428	0.000392046	ENSG00000153006	SREK1IP1	-0.774901	0.000622394
ENSG00000224631	RPS27AP16	-0.879721	0.000393396	ENSG00000224631	RPS27AP16	-1.17924	5.72048e-07
ENSG00000256028	AC026362.1	-0.772302	0.000395486	ENSG00000256028	AC026362.1	-1.03865	8.43209e-08
ENSG00000264558	AC015674.1	-0.971519	0.000396155	ENSG00000264558	AC015674.1	-1.16609	3.38984e-05
ENSG00000232842	AL137845.2	1.59606	0.000397877	ENSG00000232842	AL137845.2	1.8857	2.75687e-05
ENSG00000198876	DCAF12	0.870841	0.000399744	ENSG00000198876	DCAF12	1.32041	3.10551e-12
ENSG00000233860	AC107072.2	1.58598	0.000399744	ENSG00000233860	AC107072.2	1.17288	0.0289994
ENSG00000063241	ISOC2	-0.73047	0.000400359	ENSG00000063241	ISOC2	-0.801654	2.66477e-05
ENSG00000148335	NTMT1	-0.640743	0.000400564	ENSG00000148335	NTMT1	-0.797707	1.21097e-06
ENSG00000188641	DPYD	1.0228	0.000404486	ENSG00000188641	DPYD	1.72898	3.72995e-11
ENSG00000136688	IL36G	0.539494	0.000405992	ENSG00000136688	IL36G	0.386825	0.00759195
ENSG00000215914	MMP23A	-0.916937	0.000405992	ENSG00000215914	MMP23A	-0.625209	0.0181312
ENSG00000171522	PTGER4	0.845248	0.000407858	ENSG00000171522	PTGER4	0.735011	6.67171e-05
ENSG00000008405	CRY1	0.946908	0.0004093	ENSG00000008405	CRY1	1.12616	4.79906e-15
ENSG00000166126	AMN	-0.730378	0.000411819	ENSG00000166126	AMN	-0.441315	0.0140344
ENSG00000114982	KANSL3	0.73553	0.000412567	ENSG00000114982	KANSL3	1.11425	1.86091e-07
ENSG00000282826	FRG1CP	-0.81486	0.000412567	ENSG00000282826	FRG1CP	-1.00781	2.13797e-06
ENSG00000165169	DYNLT3	0.702791	0.000413685	ENSG00000165169	DYNLT3	0.836005	2.04583e-06
ENSG00000244398	AC116533.1	-0.804206	0.000413886	ENSG00000244398	AC116533.1	-1.22337	2.50507e-13
ENSG00000266751	MIR3661	0.775177	0.000413934	ENSG00000266751	MIR3661	1.04204	9.13674e-13
ENSG00000224861	YBX1P1	-0.76764	0.000413934	ENSG00000224861	YBX1P1	-0.956318	1.36416e-07
ENSG00000139168	ZCRB1	-0.580206	0.000414061	ENSG00000139168	ZCRB1	-0.839908	4.57067e-08
ENSG00000151414	NEK7	1.03349	0.000415053	ENSG00000151414	NEK7	1.49246	8.14083e-11
ENSG00000168899	VAMP5	-0.829228	0.000415525	ENSG00000168899	VAMP5	-1.03046	2.14833e-06
ENSG00000258427	RBM8B	-0.656706	0.00041691	ENSG00000258427	RBM8B	-0.822	4.95255e-07
ENSG00000255292	AP002884.2	0.565614	0.00041691	ENSG00000255292	AP002884.2	0.665216	7.56103e-06
ENSG00000227081	AC005912.1	-0.769885	0.000419191	ENSG00000227081	AC005912.1	-1.15173	1.09541e-16
ENSG00000286379	AL591845.1	-1.71749	0.000419912	ENSG00000286379	AL591845.1	-2.11745	1.37182e-05
ENSG00000138674	SEC31A	0.776692	0.000422461	ENSG00000138674	SEC31A	1.22582	2.73421e-13
ENSG00000134317	GRHL1	0.706288	0.000422461	ENSG00000134317	GRHL1	1.13697	1.43345e-10
ENSG00000125356	NDUFA1	-0.859174	0.000422461	ENSG00000125356	NDUFA1	-1.24604	3.00708e-08
ENSG00000163430	FSTL1	0.644269	0.000422461	ENSG00000163430	FSTL1	0.693397	5.31604e-06
ENSG00000250222	AC008443.5	-1.13983	0.000422461	ENSG00000250222	AC008443.5	-1.46017	2.27786e-05
ENSG00000213676	ATF6B	0.82793	0.000422461	ENSG00000213676	ATF6B	0.670905	0.00335276
ENSG00000225921	NOL7	-0.561627	0.000423253	ENSG00000225921	NOL7	-0.563127	3.99008e-05
ENSG00000131844	MCCC2	0.663549	0.000424131	ENSG00000131844	MCCC2	0.797277	3.12324e-07
ENSG00000257464	AC125611.1	-4.03736	0.000426511	ENSG00000257464	AC125611.1	-1.08015	0.304067
ENSG00000205413	SAMD9	0.714388	0.000428622	ENSG00000205413	SAMD9	1.16218	1.3187e-13
ENSG00000136811	ODF2	0.590474	0.000428622	ENSG00000136811	ODF2	0.791797	3.37948e-13
ENSG00000164405	UQCRQ	-0.784223	0.000429157	ENSG00000164405	UQCRQ	-1.19195	2.77957e-10
ENSG00000124795	DEK	-0.675558	0.000429157	ENSG00000124795	DEK	-0.570551	0.00535925
ENSG00000124217	MOCS3	0.643513	0.000429243	ENSG00000124217	MOCS3	0.532596	0.000666265
ENSG00000007255	TRAPPC6A	-0.734703	0.000430549	ENSG00000007255	TRAPPC6A	-0.934851	1.40376e-06
ENSG00000062282	DGAT2	0.66594	0.000430947	ENSG00000062282	DGAT2	0.984	3.18155e-07
ENSG00000157837	SPPL3	0.628222	0.000432384	ENSG00000157837	SPPL3	0.700031	5.89645e-06
ENSG00000167272	POP5	-0.645655	0.000434405	ENSG00000167272	POP5	-0.904267	2.03809e-08
ENSG00000183828	NUDT14	-0.866245	0.000435051	ENSG00000183828	NUDT14	-1.16853	4.60814e-08
ENSG00000062598	ELMO2	0.922665	0.000436742	ENSG00000062598	ELMO2	1.27995	3.76665e-11
ENSG00000147650	LRP12	1.13999	0.000437009	ENSG00000147650	LRP12	1.35627	1.35054e-07
ENSG00000185989	RASA3	0.958545	0.000439805	ENSG00000185989	RASA3	0.949362	0.000502387
ENSG00000176101	SSNA1	-0.695457	0.000441014	ENSG00000176101	SSNA1	-0.979682	1.42961e-09
ENSG00000141232	TOB1	0.701959	0.00044123	ENSG00000141232	TOB1	1.20475	2.69742e-11
ENSG00000143977	SNRPG	-0.761123	0.00044123	ENSG00000143977	SNRPG	-1.16704	2.34539e-09
ENSG00000151229	SLC2A13	1.2522	0.000443397	ENSG00000151229	SLC2A13	0.98313	0.00758573
ENSG00000283390	AC068631.3	-0.841482	0.000443586	ENSG00000283390	AC068631.3	-1.35236	2.62313e-12
ENSG00000243927	MRPS6	-0.780386	0.000443586	ENSG00000243927	MRPS6	-0.574004	0.017189
ENSG00000134294	SLC38A2	0.986194	0.000446537	ENSG00000134294	SLC38A2	1.6178	6.96509e-15
ENSG00000136240	KDELR2	0.571013	0.000446857	ENSG00000136240	KDELR2	0.814333	2.2008e-09
ENSG00000132432	SEC61G	-0.95423	0.000452371	ENSG00000132432	SEC61G	-1.03743	0.000121353
ENSG00000213763	ACTBP2	0.837119	0.000452848	ENSG00000213763	ACTBP2	0.68265	0.0069847
ENSG00000114423	CBLB	1.08254	0.000454581	ENSG00000114423	CBLB	1.45765	5.77248e-09
ENSG00000211584	SLC48A1	0.854306	0.000454581	ENSG00000211584	SLC48A1	0.275652	0.389749
ENSG00000239559	RPL37P2	-0.8415	0.000454953	ENSG00000239559	RPL37P2	-1.36914	2.22185e-12
ENSG00000161921	CXCL16	0.850035	0.000455328	ENSG00000161921	CXCL16	0.763581	0.00261963
ENSG00000167900	TK1	-0.518577	0.000455505	ENSG00000167900	TK1	-0.706267	1.18407e-08
ENSG00000170836	PPM1D	0.792895	0.000455505	ENSG00000170836	PPM1D	0.933943	3.73485e-07
ENSG00000145916	RMND5B	-0.63793	0.00045703	ENSG00000145916	RMND5B	-0.748765	1.17639e-05
ENSG00000264350	SNRPGP2	-0.735649	0.000458251	ENSG00000264350	SNRPGP2	-1.16081	2.00533e-09
ENSG00000245311	ARNTL2-AS1	1.75152	0.000461219	ENSG00000245311	ARNTL2-AS1	2.0986	3.07788e-07
ENSG00000186212	SOWAHB	1.25344	0.000461219	ENSG00000186212	SOWAHB	1.25907	0.00120857
ENSG00000233016	SNHG7	-0.618987	0.000461513	ENSG00000233016	SNHG7	-0.82569	3.29174e-13
ENSG00000270673	YTHDF3-AS1	-0.952986	0.000463139	ENSG00000270673	YTHDF3-AS1	-1.02105	0.000444542
ENSG00000086200	IPO11	0.950626	0.000463411	ENSG00000086200	IPO11	1.2564	3.82385e-13
ENSG00000134597	RBMX2	-0.730896	0.000463411	ENSG00000134597	RBMX2	-1.01833	4.3636e-09
ENSG00000242485	MRPL20	-0.915269	0.000463411	ENSG00000242485	MRPL20	-1.15221	8.08411e-06
ENSG00000130313	PGLS	-0.680458	0.000463411	ENSG00000130313	PGLS	-0.727854	3.63622e-05
ENSG00000005238	FAM214B	0.768481	0.000463537	ENSG00000005238	FAM214B	0.732921	0.00219877
ENSG00000113140	SPARC	0.787736	0.000464912	ENSG00000113140	SPARC	0.755655	0.00064057
ENSG00000143756	FBXO28	0.773626	0.000465494	ENSG00000143756	FBXO28	0.992702	1.4358e-08
ENSG00000148429	USP6NL	0.727391	0.000465645	ENSG00000148429	USP6NL	0.974754	1.58135e-08
ENSG00000277075	HIST1H2AE	-0.932322	0.000465645	ENSG00000277075	HIST1H2AE	-0.820404	0.00035162
ENSG00000102218	RP2	1.42484	0.000466548	ENSG00000102218	RP2	1.97284	8.30086e-09
ENSG00000123131	PRDX4	-0.7972	0.000466548	ENSG00000123131	PRDX4	-0.784833	0.000818122
ENSG00000132967	HMGB1P5	-0.73417	0.000467778	ENSG00000132967	HMGB1P5	-1.08437	2.38481e-07
ENSG00000234335	RPS4XP11	-1.08002	0.000467798	ENSG00000234335	RPS4XP11	-1.48345	1.39697e-07
ENSG00000129559	NEDD8	-0.634692	0.000469745	ENSG00000129559	NEDD8	-0.972258	3.79051e-13
ENSG00000280721	LINC01943	-0.770254	0.000471512	ENSG00000280721	LINC01943	-1.18921	5.46435e-10
ENSG00000174744	BRMS1	-0.719491	0.000473178	ENSG00000174744	BRMS1	-0.831812	1.05065e-05
ENSG00000128626	MRPS12	-0.668158	0.00048095	ENSG00000128626	MRPS12	-0.85117	1.59985e-08
ENSG00000107872	FBXL15	-0.788256	0.000481562	ENSG00000107872	FBXL15	-0.991482	3.72631e-06
ENSG00000287967	AC004882.3	-0.70669	0.000482397	ENSG00000287967	AC004882.3	-1.13771	8.40421e-13
ENSG00000272831	AC027644.3	-0.702408	0.000482594	ENSG00000272831	AC027644.3	-0.895254	3.90035e-09
ENSG00000185238	PRMT3	0.771233	0.000482964	ENSG00000185238	PRMT3	1.1075	4.78357e-16
ENSG00000084207	GSTP1	-0.644532	0.000483462	ENSG00000084207	GSTP1	-0.639801	2.81223e-05
ENSG00000259112	NDUFC2-KCTD14	-0.788042	0.000484845	ENSG00000259112	NDUFC2-KCTD14	-1.0788	5.08177e-07
ENSG00000166411	IDH3A	0.627462	0.000485598	ENSG00000166411	IDH3A	0.819347	4.17107e-09
ENSG00000175416	CLTB	-0.725873	0.000491107	ENSG00000175416	CLTB	-0.697092	1.49333e-05
ENSG00000100276	RASL10A	-1.19341	0.000493886	ENSG00000100276	RASL10A	-1.56371	2.02747e-07
ENSG00000133983	COX16	-0.817588	0.000494942	ENSG00000133983	COX16	-0.954146	4.82075e-05
ENSG00000239470	AC011979.1	-1.06357	0.000496481	ENSG00000239470	AC011979.1	-1.31601	1.00356e-05
ENSG00000176641	RNF152	0.666215	0.000496966	ENSG00000176641	RNF152	0.63458	0.000858356
ENSG00000248333	CDK11B	-0.838096	0.000499877	ENSG00000248333	CDK11B	-0.863852	8.22676e-05
ENSG00000188677	PARVB	-0.872272	0.000499877	ENSG00000188677	PARVB	-0.595834	0.0257918
ENSG00000101220	C20orf27	-0.703039	0.000501517	ENSG00000101220	C20orf27	-0.955515	1.03954e-06
ENSG00000287064	AL606500.1	4.08576	0.000501517	ENSG00000287064	AL606500.1	2.48192	0.374475
ENSG00000137504	CREBZF	0.588079	0.000501875	ENSG00000137504	CREBZF	0.835694	2.57496e-10
ENSG00000100219	XBP1	0.476783	0.000501875	ENSG00000100219	XBP1	0.670022	4.19344e-10
ENSG00000230383	AC009245.1	-0.804988	0.000501875	ENSG00000230383	AC009245.1	-1.05434	2.58106e-08
ENSG00000162736	NCSTN	0.88007	0.000501875	ENSG00000162736	NCSTN	1.25346	2.74431e-07
ENSG00000232346	Z74021.1	-0.897392	0.000502337	ENSG00000232346	Z74021.1	-1.26067	2.34717e-08
ENSG00000010327	STAB1	-1.12671	0.000502452	ENSG00000010327	STAB1	-1.4096	8.53931e-08
ENSG00000189343	RPS2P46	-0.727786	0.000502452	ENSG00000189343	RPS2P46	-0.818305	3.33698e-07
ENSG00000261215	AL162231.4	-1.02286	0.000503671	ENSG00000261215	AL162231.4	-1.32733	1.21486e-06
ENSG00000228205	AC131235.1	-0.845206	0.000503671	ENSG00000228205	AC131235.1	-1.01977	3.11472e-06
ENSG00000174738	NR1D2	0.809795	0.000509189	ENSG00000174738	NR1D2	1.08605	4.45981e-10
ENSG00000197753	LHFPL5	0.728509	0.000509189	ENSG00000197753	LHFPL5	1.06811	9.77247e-09
ENSG00000076662	ICAM3	-0.710584	0.000509235	ENSG00000076662	ICAM3	-0.934935	1.25451e-05
ENSG00000188846	RPL14	-0.744861	0.00051054	ENSG00000188846	RPL14	-1.01698	2.80899e-07
ENSG00000197345	MRPL21	-0.740813	0.000511259	ENSG00000197345	MRPL21	-0.898162	2.96753e-06
ENSG00000235831	BHLHE40-AS1	0.928096	0.000511259	ENSG00000235831	BHLHE40-AS1	0.828179	0.00295983
ENSG00000240342	RPS2P5	-0.71616	0.000512201	ENSG00000240342	RPS2P5	-0.826384	5.25083e-07
ENSG00000214013	GANC	0.614268	0.000513257	ENSG00000214013	GANC	0.621098	3.93159e-06
ENSG00000241288	LINC02614	-0.789001	0.000515249	ENSG00000241288	LINC02614	-0.718793	0.00144665
ENSG00000178449	COX14	-0.842808	0.000515546	ENSG00000178449	COX14	-1.12555	9.74768e-07
ENSG00000249773	AC092647.5	-0.730906	0.000515546	ENSG00000249773	AC092647.5	-0.743446	0.000252384
ENSG00000196126	HLA-DRB1	-0.706351	0.000515546	ENSG00000196126	HLA-DRB1	-0.118767	0.652525
ENSG00000127870	RNF6	1.00111	0.000516148	ENSG00000127870	RNF6	1.33128	2.74325e-13
ENSG00000122958	VPS26A	0.669118	0.000517543	ENSG00000122958	VPS26A	0.864716	2.0972e-09
ENSG00000111728	ST8SIA1	0.975673	0.000517543	ENSG00000111728	ST8SIA1	1.4618	9.89724e-09
ENSG00000164610	RP9	-0.636682	0.000517543	ENSG00000164610	RP9	-0.742371	5.25723e-06
ENSG00000134215	VAV3	0.778452	0.000517743	ENSG00000134215	VAV3	1.19328	7.31498e-16
ENSG00000243004	AC005062.1	-0.978895	0.000517743	ENSG00000243004	AC005062.1	-1.26502	3.94365e-06
ENSG00000235449	AC098934.3	-0.930307	0.000517743	ENSG00000235449	AC098934.3	-1.15885	1.45028e-05
ENSG00000230979	AC079250.1	-0.739741	0.000518009	ENSG00000230979	AC079250.1	-1.09988	1.39105e-10
ENSG00000173113	TRMT112	-0.688833	0.000519344	ENSG00000173113	TRMT112	-1.0207	9.87484e-10
ENSG00000267059	AC005943.1	-0.768071	0.000521321	ENSG00000267059	AC005943.1	-1.16433	1.66202e-10
ENSG00000116514	RNF19B	0.511311	0.000522604	ENSG00000116514	RNF19B	0.718838	6.36872e-08
ENSG00000137880	GCHFR	-1.0463	0.000522604	ENSG00000137880	GCHFR	-0.927892	0.00649452
ENSG00000277925	Telomerase-vert	-0.996455	0.000524287	ENSG00000277925	Telomerase-vert	-1.21009	1.97805e-06
ENSG00000167969	ECI1	-0.615102	0.000527704	ENSG00000167969	ECI1	-0.792111	4.05773e-07
ENSG00000112851	ERBIN	0.583065	0.000529405	ENSG00000112851	ERBIN	0.902128	2.3265e-09
ENSG00000119321	FKBP15	0.580444	0.00052973	ENSG00000119321	FKBP15	0.85849	4.0463e-09
ENSG00000115091	ACTR3	0.810813	0.000530041	ENSG00000115091	ACTR3	1.22777	5.65806e-16
ENSG00000266490	AC127024.5	1.37044	0.000533467	ENSG00000266490	AC127024.5	1.43384	0.000710319
ENSG00000175550	DRAP1	-0.63045	0.000533609	ENSG00000175550	DRAP1	-0.782964	4.93232e-08
ENSG00000178074	C2orf69	0.683295	0.000535804	ENSG00000178074	C2orf69	0.921262	4.78802e-09
ENSG00000214822	KRT16P3	0.54831	0.000536624	ENSG00000214822	KRT16P3	0.0631339	0.782333
ENSG00000260075	NSFP1	1.18506	0.000537416	ENSG00000260075	NSFP1	1.72633	3.59505e-14
ENSG00000274425	AC114271.1	-0.682755	0.000540251	ENSG00000274425	AC114271.1	-0.900454	1.41757e-05
ENSG00000236349	SUCLG2P2	1.2706	0.000540444	ENSG00000236349	SUCLG2P2	1.41854	2.73432e-05
ENSG00000211456	SACM1L	1.06887	0.000541475	ENSG00000211456	SACM1L	1.36625	6.23765e-09
ENSG00000102981	PARD6A	-1.29394	0.000542109	ENSG00000102981	PARD6A	-1.03126	0.0119655
ENSG00000049759	NEDD4L	0.735668	0.000543428	ENSG00000049759	NEDD4L	0.722109	6.19947e-05
ENSG00000147586	MRPS28	-0.74933	0.000544219	ENSG00000147586	MRPS28	-1.01122	1.57696e-06
ENSG00000165898	ISCA2	-0.584591	0.000544219	ENSG00000165898	ISCA2	-0.426409	0.00353239
ENSG00000223825	DAZAP2P1	1.59189	0.00054508	ENSG00000223825	DAZAP2P1	1.89868	3.09249e-05
ENSG00000166681	BEX3	-0.719818	0.000545655	ENSG00000166681	BEX3	-1.02039	2.34469e-08
ENSG00000236263	AC234582.2	-0.723378	0.000545655	ENSG00000236263	AC234582.2	-0.981039	8.34695e-07
ENSG00000158417	EIF5B	-0.765919	0.000545655	ENSG00000158417	EIF5B	-0.851467	0.000116679
ENSG00000228716	DHFR	-0.600796	0.000545655	ENSG00000228716	DHFR	-0.589311	0.000286132
ENSG00000126005	MMP24OS	-0.674115	0.000547268	ENSG00000126005	MMP24OS	-0.954025	6.87127e-12
ENSG00000196199	MPHOSPH8	-0.754339	0.000549965	ENSG00000196199	MPHOSPH8	-0.752399	0.000353656
ENSG00000237039	AC018738.1	-0.84611	0.000550138	ENSG00000237039	AC018738.1	-1.31362	1.7293e-11
ENSG00000128228	SDF2L1	-0.730173	0.000550138	ENSG00000128228	SDF2L1	-0.941153	1.01486e-08
ENSG00000203965	EFCAB7	0.935772	0.000550625	ENSG00000203965	EFCAB7	1.14814	1.06919e-05
ENSG00000071967	CYBRD1	0.720801	0.000551797	ENSG00000071967	CYBRD1	0.911939	7.02547e-09
ENSG00000278175	GLIDR	-0.574756	0.000551888	ENSG00000278175	GLIDR	-0.863133	8.44104e-08
ENSG00000207614	MIR193A	-0.91107	0.000551888	ENSG00000207614	MIR193A	-1.04002	4.11096e-05
ENSG00000116141	MARK1	0.697923	0.000551901	ENSG00000116141	MARK1	0.958334	5.82891e-08
ENSG00000166575	TMEM135	0.969976	0.000553001	ENSG00000166575	TMEM135	1.20732	2.84605e-06
ENSG00000221792	MIR1282	-0.716793	0.000553328	ENSG00000221792	MIR1282	-1.01304	4.84925e-09
ENSG00000249839	AC011330.1	1.16719	0.000554027	ENSG00000249839	AC011330.1	1.60313	1.18359e-08
ENSG00000131845	ZNF304	1.14615	0.000554027	ENSG00000131845	ZNF304	1.45373	1.25352e-07
ENSG00000136867	SLC31A2	0.730204	0.000554059	ENSG00000136867	SLC31A2	1.0089	7.16879e-07
ENSG00000186806	VSIG10L	1.46192	0.000554224	ENSG00000186806	VSIG10L	1.1117	0.0217849
ENSG00000273345	AC104109.4	0.678963	0.000556631	ENSG00000273345	AC104109.4	0.962111	4.54596e-14
ENSG00000243199	AC115223.1	-0.627241	0.000556631	ENSG00000243199	AC115223.1	-0.939968	1.19228e-10
ENSG00000225871	AC245100.2	1.13094	0.000558742	ENSG00000225871	AC245100.2	1.43958	4.59989e-05
ENSG00000143774	GUK1	-0.630069	0.000561194	ENSG00000143774	GUK1	-0.699738	1.87637e-05
ENSG00000188153	COL4A5	0.6657	0.000562027	ENSG00000188153	COL4A5	0.664039	1.16606e-06
ENSG00000254835	RNF185-AS1	1.01022	0.00056245	ENSG00000254835	RNF185-AS1	1.53591	2.2835e-11
ENSG00000241990	PRR34-AS1	-0.875966	0.000562735	ENSG00000241990	PRR34-AS1	-1.38625	4.42328e-08
ENSG00000286273	AC078816.1	0.549327	0.000562735	ENSG00000286273	AC078816.1	0.775983	1.1292e-07
ENSG00000168894	RNF181	-0.676802	0.000562735	ENSG00000168894	RNF181	-0.851038	5.21734e-07
ENSG00000198157	HMGN5	-1.10278	0.000562735	ENSG00000198157	HMGN5	-1.55076	2.24983e-06
ENSG00000256537	SMIM10L1	-0.533946	0.000562735	ENSG00000256537	SMIM10L1	-0.616943	9.20317e-06
ENSG00000162461	SLC25A34	-1.41429	0.000562735	ENSG00000162461	SLC25A34	-1.43351	0.000584924
ENSG00000235174	RPL39P3	-0.835248	0.000563704	ENSG00000235174	RPL39P3	-1.17548	2.8887e-08
ENSG00000126653	NSRP1	-0.758237	0.000565495	ENSG00000126653	NSRP1	-0.943798	1.62952e-05
ENSG00000284135	MIR3654	-0.740115	0.000565852	ENSG00000284135	MIR3654	-0.791472	3.2368e-05
ENSG00000059573	ALDH18A1	0.888515	0.000569122	ENSG00000059573	ALDH18A1	1.15503	4.33639e-09
ENSG00000257809	AC034102.5	-0.796923	0.000569122	ENSG00000257809	AC034102.5	-1.04195	6.27142e-07
ENSG00000257767	AC002996.1	0.78175	0.000570013	ENSG00000257767	AC002996.1	0.982447	1.25456e-05
ENSG00000213625	LEPROT	0.539841	0.000570077	ENSG00000213625	LEPROT	0.693927	1.7325e-06
ENSG00000117758	STX12	0.507329	0.000571877	ENSG00000117758	STX12	0.86298	2.01539e-13
ENSG00000117519	CNN3	0.584354	0.000572285	ENSG00000117519	CNN3	1.1378	9.56331e-18
ENSG00000254462	TMX2-CTNND1	0.644753	0.000572285	ENSG00000254462	TMX2-CTNND1	0.658708	5.32136e-05
ENSG00000277791	PSMB3	-0.833615	0.00057269	ENSG00000277791	PSMB3	-0.992556	3.64334e-05
ENSG00000166797	CIAO2A	-0.684739	0.00057506	ENSG00000166797	CIAO2A	-1.03971	2.29121e-07
ENSG00000137055	PLAA	0.816599	0.000576071	ENSG00000137055	PLAA	1.11126	7.38649e-14
ENSG00000266962	AC067852.2	-0.713557	0.00057935	ENSG00000266962	AC067852.2	-0.956932	4.09038e-11
ENSG00000003096	KLHL13	1.2606	0.00057935	ENSG00000003096	KLHL13	1.28357	6.53503e-07
ENSG00000285629	AL031847.2	-0.876215	0.00057935	ENSG00000285629	AL031847.2	-1.18338	9.83125e-07
ENSG00000141524	TMC6	0.653356	0.00057935	ENSG00000141524	TMC6	0.221745	0.325751
ENSG00000119917	IFIT3	0.723942	0.000579611	ENSG00000119917	IFIT3	1.32357	1.08581e-14
ENSG00000273025	AC009690.3	1.1997	0.000580585	ENSG00000273025	AC009690.3	1.45382	4.6716e-06
ENSG00000106546	AHR	0.712399	0.000583613	ENSG00000106546	AHR	1.35533	2.19932e-13
ENSG00000184292	TACSTD2	0.560209	0.000583831	ENSG00000184292	TACSTD2	0.714665	5.16078e-06
ENSG00000178982	EIF3K	-0.811971	0.000588206	ENSG00000178982	EIF3K	-1.00085	1.77394e-05
ENSG00000268189	AC005785.1	-0.616208	0.000588524	ENSG00000268189	AC005785.1	-0.565592	0.00125336
ENSG00000197461	PDGFA	-0.722862	0.000589529	ENSG00000197461	PDGFA	-1.03275	4.14815e-10
ENSG00000270141	TERC	-0.987702	0.000589742	ENSG00000270141	TERC	-1.2139	2.17322e-06
ENSG00000127445	PIN1	-0.61397	0.000592061	ENSG00000127445	PIN1	-0.804788	5.60394e-07
ENSG00000157168	NRG1	-0.436306	0.000592195	ENSG00000157168	NRG1	-0.91587	1.24998e-17
ENSG00000099284	H2AFY2	-0.666802	0.000592364	ENSG00000099284	H2AFY2	-1.06907	3.45233e-08
ENSG00000119632	IFI27L2	-0.818979	0.000593026	ENSG00000119632	IFI27L2	-1.19804	3.27522e-08
ENSG00000157540	DYRK1A	-0.598891	0.000593026	ENSG00000157540	DYRK1A	-0.70561	6.18378e-06
ENSG00000227220	AL133346.1	1.17699	0.000597191	ENSG00000227220	AL133346.1	0.911586	0.0184914
ENSG00000273587	SNORA78	-1.29139	0.000599849	ENSG00000273587	SNORA78	-1.18329	0.000865656
ENSG00000140563	MCTP2	1.13162	0.000603903	ENSG00000140563	MCTP2	1.48671	9.02694e-08
ENSG00000225075	AL603832.1	0.871559	0.000603903	ENSG00000225075	AL603832.1	0.901712	0.000334851
ENSG00000130164	LDLR	0.653553	0.000605005	ENSG00000130164	LDLR	0.797534	7.34821e-08
ENSG00000213741	RPS29	-0.801664	0.000606186	ENSG00000213741	RPS29	-1.26843	8.14206e-12
ENSG00000241112	RPL29P14	-0.854107	0.000606601	ENSG00000241112	RPL29P14	-0.978745	9.02593e-05
ENSG00000092871	RFFL	0.658411	0.000608189	ENSG00000092871	RFFL	0.88833	2.9666e-11
ENSG00000278616	BEND3P3	4.8325	0.000608858	ENSG00000278616	BEND3P3	5.37624	4.53615e-05
ENSG00000118557	PMFBP1	-0.782042	0.000608858	ENSG00000118557	PMFBP1	-0.868276	4.9147e-05
ENSG00000137200	CMTR1	0.620921	0.000609502	ENSG00000137200	CMTR1	0.85867	4.79293e-08
ENSG00000129933	MAU2	0.713446	0.000610832	ENSG00000129933	MAU2	0.791862	0.000137485
ENSG00000139343	SNRPF	-0.697288	0.000613088	ENSG00000139343	SNRPF	-1.12907	2.53792e-12
ENSG00000218175	AC016739.1	-0.796654	0.000613481	ENSG00000218175	AC016739.1	-1.17756	6.80424e-10
ENSG00000175711	B3GNTL1	-0.597231	0.000613481	ENSG00000175711	B3GNTL1	-0.769428	4.20451e-06
ENSG00000174173	TRMT10C	-0.746411	0.000613481	ENSG00000174173	TRMT10C	-0.609929	0.00851641
ENSG00000218426	AL590867.2	-0.769033	0.000614106	ENSG00000218426	AL590867.2	-1.04207	4.57067e-08
ENSG00000115365	LANCL1	0.834168	0.000614243	ENSG00000115365	LANCL1	1.18102	7.33732e-08
ENSG00000246705	H2AFJ	-0.772067	0.000616149	ENSG00000246705	H2AFJ	-0.967802	8.34917e-07
ENSG00000234222	LIX1L-AS1	-0.609831	0.000616149	ENSG00000234222	LIX1L-AS1	-0.707969	1.12583e-05
ENSG00000268533	AC003002.2	-0.960757	0.000616149	ENSG00000268533	AC003002.2	-1.00765	1.48746e-05
ENSG00000136699	SMPD4	-0.539826	0.000616265	ENSG00000136699	SMPD4	-0.728284	4.7416e-07
ENSG00000089692	LAG3	-2.34604	0.000617486	ENSG00000089692	LAG3	-2.37557	0.00093139
ENSG00000087245	MMP2	1.71876	0.000620138	ENSG00000087245	MMP2	0.983528	0.137167
ENSG00000254615	AC027031.2	-1.08276	0.000620611	ENSG00000254615	AC027031.2	-1.21983	7.64899e-05
ENSG00000196547	MAN2A2	0.770225	0.000620611	ENSG00000196547	MAN2A2	0.419725	0.108424
ENSG00000226715	LINC01709	-1.03605	0.000620929	ENSG00000226715	LINC01709	-1.38771	3.58493e-06
ENSG00000176142	TMEM39A	0.882687	0.000621239	ENSG00000176142	TMEM39A	1.0762	1.03954e-06
ENSG00000184188	AC026410.1	1.34865	0.000622192	ENSG00000184188	AC026410.1	0.688776	0.026882
ENSG00000062485	CS	0.739427	0.000624096	ENSG00000062485	CS	0.936041	3.11908e-06
ENSG00000232385	RPS3AP25	-1.19221	0.000624096	ENSG00000232385	RPS3AP25	-1.49397	1.1056e-05
ENSG00000261393	AC007493.2	-0.795169	0.00062497	ENSG00000261393	AC007493.2	-0.854281	7.04352e-05
ENSG00000232956	SNHG15	-0.582632	0.000625144	ENSG00000232956	SNHG15	-0.574805	0.000741501
ENSG00000140943	MBTPS1	0.764959	0.00062681	ENSG00000140943	MBTPS1	1.09202	6.34815e-12
ENSG00000241556	AC018475.1	-0.716966	0.000630701	ENSG00000241556	AC018475.1	-1.07649	7.78167e-09
ENSG00000213862	AC044787.1	-0.683207	0.000630744	ENSG00000213862	AC044787.1	-1.0407	6.37897e-12
ENSG00000121039	RDH10	0.941758	0.000630744	ENSG00000121039	RDH10	1.40001	1.74576e-08
ENSG00000100206	DMC1	-1.8831	0.000631691	ENSG00000100206	DMC1	-1.14316	0.0401201
ENSG00000260708	AL118516.1	-0.752194	0.000631734	ENSG00000260708	AL118516.1	-0.933719	2.4033e-07
ENSG00000162695	SLC30A7	0.712925	0.000634162	ENSG00000162695	SLC30A7	0.930877	1.04276e-10
ENSG00000183735	TBK1	0.667741	0.000637625	ENSG00000183735	TBK1	0.948952	2.89283e-07
ENSG00000172428	COPS9	-0.846715	0.000641402	ENSG00000172428	COPS9	-1.31149	2.66469e-09
ENSG00000185033	SEMA4B	0.845307	0.000642826	ENSG00000185033	SEMA4B	1.0989	5.43958e-06
ENSG00000246174	KCTD21-AS1	1.33298	0.000647044	ENSG00000246174	KCTD21-AS1	1.41812	8.08016e-05
ENSG00000146909	NOM1	-0.730264	0.000647044	ENSG00000146909	NOM1	-0.595738	0.0019278
ENSG00000258425	AC013451.1	1.37678	0.00064737	ENSG00000258425	AC013451.1	0.992623	0.0280544
ENSG00000130731	METTL26	-0.72177	0.000649776	ENSG00000130731	METTL26	-0.735231	0.000147955
ENSG00000008128	CDK11A	-0.823904	0.000650077	ENSG00000008128	CDK11A	-0.860116	0.000126126
ENSG00000104361	NIPAL2	0.618939	0.000651685	ENSG00000104361	NIPAL2	0.739011	0.00010522
ENSG00000159884	CCDC107	-0.623147	0.000657763	ENSG00000159884	CCDC107	-0.458367	0.0174897
ENSG00000123815	COQ8B	0.674011	0.000657763	ENSG00000123815	COQ8B	0.332199	0.150182
ENSG00000285314	AC002470.2	0.879558	0.000657873	ENSG00000285314	AC002470.2	0.495395	0.0876736
ENSG00000235363	SNRPGP10	-0.81186	0.000661761	ENSG00000235363	SNRPGP10	-1.11467	4.92842e-07
ENSG00000228998	AC091167.1	1.2428	0.000661761	ENSG00000228998	AC091167.1	0.762271	0.104527
ENSG00000225450	AL021707.1	1.24827	0.000661761	ENSG00000225450	AL021707.1	0.73947	0.111083
ENSG00000111145	ELK3	0.654258	0.00066597	ENSG00000111145	ELK3	0.99228	1.62055e-10
ENSG00000160285	LSS	0.470887	0.00066597	ENSG00000160285	LSS	0.536464	0.000145866
ENSG00000189050	RNFT1	0.693826	0.000666859	ENSG00000189050	RNFT1	0.880998	1.67364e-06
ENSG00000220842	RPL21P16	-0.970057	0.000666859	ENSG00000220842	RPL21P16	-1.26402	4.30036e-06
ENSG00000071655	MBD3	-0.724341	0.000666954	ENSG00000071655	MBD3	-1.16154	4.43278e-11
ENSG00000197989	SNHG12	-0.673976	0.000668287	ENSG00000197989	SNHG12	-0.925885	3.81779e-08
ENSG00000107731	UNC5B	0.748874	0.000670146	ENSG00000107731	UNC5B	0.462786	0.0495026
ENSG00000243746	EEF1A1P10	1.72576	0.000670146	ENSG00000243746	EEF1A1P10	0.849379	0.118996
ENSG00000123427	EEF1AKMT3	0.791777	0.000670634	ENSG00000123427	EEF1AKMT3	1.08963	2.64067e-06
ENSG00000138271	GPR87	0.531249	0.000673146	ENSG00000138271	GPR87	0.755123	1.05318e-07
ENSG00000102804	TSC22D1	0.563201	0.000673146	ENSG00000102804	TSC22D1	0.523046	1.39112e-05
ENSG00000082212	ME2	0.875452	0.000673974	ENSG00000082212	ME2	0.836905	1.58584e-05
ENSG00000102794	ACOD1	4.43452	0.000680395	ENSG00000102794	ACOD1	4.88485	7.48626e-05
ENSG00000144468	RHBDD1	0.976462	0.000680446	ENSG00000144468	RHBDD1	1.23907	5.52957e-06
ENSG00000155876	RRAGA	0.547571	0.000681525	ENSG00000155876	RRAGA	0.723594	7.3233e-07
ENSG00000172845	SP3	0.799787	0.000682202	ENSG00000172845	SP3	1.02746	1.91467e-11
ENSG00000217930	PAM16	-0.664262	0.000684015	ENSG00000217930	PAM16	-0.981966	1.14593e-10
ENSG00000108599	AKAP10	0.630423	0.000684324	ENSG00000108599	AKAP10	0.907569	9.99618e-07
ENSG00000115902	SLC1A4	0.59519	0.000686967	ENSG00000115902	SLC1A4	0.640728	2.06635e-05
ENSG00000163362	INAVA	0.516754	0.000686967	ENSG00000163362	INAVA	0.527674	0.00167829
ENSG00000168394	TAP1	0.478118	0.000687339	ENSG00000168394	TAP1	0.490256	0.000352335
ENSG00000089063	TMEM230	0.53083	0.000687631	ENSG00000089063	TMEM230	0.54262	0.000355393
ENSG00000092108	SCFD1	0.617861	0.000689392	ENSG00000092108	SCFD1	0.868434	3.92625e-10
ENSG00000104886	PLEKHJ1	-0.675206	0.000696138	ENSG00000104886	PLEKHJ1	-0.921057	2.25609e-07
ENSG00000198925	ATG9A	0.619412	0.0006967	ENSG00000198925	ATG9A	0.711084	2.57332e-05
ENSG00000183628	DGCR6	-0.785127	0.0006967	ENSG00000183628	DGCR6	-0.810702	0.000314723
ENSG00000183648	NDUFB1	-0.800203	0.000696795	ENSG00000183648	NDUFB1	-1.25391	5.70177e-12
ENSG00000183401	CCDC159	-0.614426	0.000696795	ENSG00000183401	CCDC159	-0.644572	8.94479e-06
ENSG00000236312	RPL34P34	-1.13646	0.000696795	ENSG00000236312	RPL34P34	-1.24447	0.000344199
ENSG00000270808	AC022400.3	-3.37192	0.000696795	ENSG00000270808	AC022400.3	-2.6474	0.0126482
ENSG00000148187	MRRF	0.518395	0.000697843	ENSG00000148187	MRRF	0.23504	0.157703
ENSG00000100387	RBX1	-0.661998	0.000699099	ENSG00000100387	RBX1	-0.952729	5.85893e-08
ENSG00000245904	AC025164.1	0.479931	0.000699099	ENSG00000245904	AC025164.1	0.706024	7.7792e-08
ENSG00000157538	VPS26C	0.577666	0.000699099	ENSG00000157538	VPS26C	0.770354	1.55079e-06
ENSG00000156642	NPTN	0.726372	0.000699099	ENSG00000156642	NPTN	0.79465	0.00015954
ENSG00000283303	AC073869.5	1.69856	0.000700491	ENSG00000283303	AC073869.5	1.87745	0.00026615
ENSG00000118263	KLF7	0.754082	0.000704028	ENSG00000118263	KLF7	0.925127	2.899e-05
ENSG00000183336	BOLA2	-0.651209	0.000706745	ENSG00000183336	BOLA2	-0.849988	1.91381e-08
ENSG00000285635	AC021660.3	0.952422	0.000706745	ENSG00000285635	AC021660.3	1.31958	8.37888e-07
ENSG00000269371	AC008878.4	-0.655669	0.000713172	ENSG00000269371	AC008878.4	-0.945069	3.76633e-07
ENSG00000285542	AC013717.1	0.95606	0.000713287	ENSG00000285542	AC013717.1	1.39877	3.59918e-08
ENSG00000281181	FP236383.5	-0.922693	0.000713997	ENSG00000281181	FP236383.5	-1.50907	1.66542e-15
ENSG00000261740	BOLA2-SMG1P6	-0.660499	0.000713997	ENSG00000261740	BOLA2-SMG1P6	-0.869503	9.33892e-09
ENSG00000266933	AC005775.1	-0.85313	0.000714797	ENSG00000266933	AC005775.1	-1.25871	3.45669e-07
ENSG00000237886	NALT1	-0.955464	0.000714797	ENSG00000237886	NALT1	-1.17119	5.90395e-05
ENSG00000267607	AC011511.5	0.634875	0.000714797	ENSG00000267607	AC011511.5	0.55716	0.004076
ENSG00000276291	FRG1HP	-0.594124	0.00072042	ENSG00000276291	FRG1HP	-0.692704	4.1778e-05
ENSG00000280614	FP236383.4	-0.921776	0.000721234	ENSG00000280614	FP236383.4	-1.50914	1.61881e-15
ENSG00000048162	NOP16	-0.508461	0.000722226	ENSG00000048162	NOP16	-0.689133	1.50198e-08
ENSG00000213885	RPL13AP7	-0.695277	0.000723051	ENSG00000213885	RPL13AP7	-1.04388	3.8981e-11
ENSG00000146066	HIGD2A	-0.590104	0.000723051	ENSG00000146066	HIGD2A	-0.77146	1.2105e-07
ENSG00000213860	RPL21P75	-0.958117	0.000723051	ENSG00000213860	RPL21P75	-1.23628	6.37726e-06
ENSG00000235720	GABPAP	1.12656	0.000723135	ENSG00000235720	GABPAP	1.578	3.17284e-11
ENSG00000090013	BLVRB	-0.673135	0.000729048	ENSG00000090013	BLVRB	-0.829406	1.17633e-06
ENSG00000136689	IL1RN	0.632973	0.000734973	ENSG00000136689	IL1RN	0.8683	4.47363e-07
ENSG00000186352	ANKRD37	-0.679503	0.000734973	ENSG00000186352	ANKRD37	-0.72997	0.000415912
ENSG00000163435	ELF3	0.420714	0.000739001	ENSG00000163435	ELF3	0.742743	9.29346e-12
ENSG00000280778	AC243547.3	-0.618614	0.000741258	ENSG00000280778	AC243547.3	-0.755437	3.66901e-06
ENSG00000203783	PRR9	1.24252	0.000741258	ENSG00000203783	PRR9	0.782578	0.0789535
ENSG00000012822	CALCOCO1	0.764917	0.000742578	ENSG00000012822	CALCOCO1	0.988023	6.57287e-06
ENSG00000277969	AC006449.6	-0.753959	0.000742578	ENSG00000277969	AC006449.6	-1.0009	9.94663e-06
ENSG00000118402	ELOVL4	0.836338	0.000743392	ENSG00000118402	ELOVL4	0.863256	0.000235455
ENSG00000140479	PCSK6	1.1035	0.000746029	ENSG00000140479	PCSK6	0.64838	0.049599
ENSG00000241343	RPL36A	-0.791224	0.000748756	ENSG00000241343	RPL36A	-1.20657	1.27704e-11
ENSG00000257553	AC034102.4	-0.699197	0.000748898	ENSG00000257553	AC034102.4	-0.886862	1.94757e-05
ENSG00000169129	AFAP1L2	0.65682	0.000750077	ENSG00000169129	AFAP1L2	0.852965	5.88871e-08
ENSG00000165837	ERICH6B	2.3483	0.000750077	ENSG00000165837	ERICH6B	2.67928	2.70062e-06
ENSG00000256968	SNRPEP2	-0.857071	0.000751474	ENSG00000256968	SNRPEP2	-1.14221	4.08148e-06
ENSG00000196748	CLPSL2	-3.16252	0.000751474	ENSG00000196748	CLPSL2	-2.0963	0.0237392
ENSG00000254612	AP001000.1	0.507061	0.000753527	ENSG00000254612	AP001000.1	0.619324	8.91805e-06
ENSG00000100811	YY1	-0.51293	0.000754181	ENSG00000100811	YY1	-0.508669	0.00039442
ENSG00000274630	AC125257.2	0.710195	0.000755152	ENSG00000274630	AC125257.2	0.794922	2.47371e-05
ENSG00000129353	SLC44A2	0.756708	0.000756897	ENSG00000129353	SLC44A2	0.845142	0.000111153
ENSG00000196975	ANXA4	0.496621	0.000756934	ENSG00000196975	ANXA4	0.679761	1.51479e-07
ENSG00000106400	ZNHIT1	-0.767718	0.000758205	ENSG00000106400	ZNHIT1	-1.0275	1.1151e-07
ENSG00000158042	MRPL17	-0.701844	0.00076239	ENSG00000158042	MRPL17	-0.913792	5.03288e-06
ENSG00000084733	RAB10	0.580353	0.000764643	ENSG00000084733	RAB10	0.791873	2.05094e-07
ENSG00000198060	MARCH5	0.613413	0.000764897	ENSG00000198060	MARCH5	0.970175	1.32862e-12
ENSG00000006530	AGK	0.863392	0.000764897	ENSG00000006530	AGK	1.08444	1.63143e-05
ENSG00000204262	COL5A2	0.788905	0.000764897	ENSG00000204262	COL5A2	0.816393	2.64593e-05
ENSG00000233830	EIF4HP1	0.749887	0.000765428	ENSG00000233830	EIF4HP1	0.984843	6.59605e-06
ENSG00000264044	AC005726.2	0.812493	0.000766018	ENSG00000264044	AC005726.2	1.04578	5.49274e-06
ENSG00000179029	TMEM107	-0.610056	0.000767697	ENSG00000179029	TMEM107	-0.92838	6.07615e-13
ENSG00000173598	NUDT4	0.634521	0.000769946	ENSG00000173598	NUDT4	1.08129	1.04704e-09
ENSG00000147804	SLC39A4	-0.643524	0.000769946	ENSG00000147804	SLC39A4	-0.958918	1.4625e-09
ENSG00000148377	IDI2	-0.917288	0.000769983	ENSG00000148377	IDI2	-1.12972	4.63017e-05
ENSG00000110717	NDUFS8	-0.622725	0.000773845	ENSG00000110717	NDUFS8	-0.886974	3.93723e-08
ENSG00000108064	TFAM	-0.525475	0.000774049	ENSG00000108064	TFAM	-0.537309	0.000607736
ENSG00000137857	DUOX1	0.643719	0.000774049	ENSG00000137857	DUOX1	0.423781	0.0430995
ENSG00000105509	HAS1	1.80142	0.000774049	ENSG00000105509	HAS1	0.500212	0.598557
ENSG00000145833	DDX46	-0.740525	0.000774419	ENSG00000145833	DDX46	-0.820565	0.000226882
ENSG00000167088	SNRPD1	-0.651467	0.000774936	ENSG00000167088	SNRPD1	-0.92283	2.68169e-07
ENSG00000270170	NCBP2AS2	-0.635185	0.000778883	ENSG00000270170	NCBP2AS2	-0.682062	0.000136395
ENSG00000183298	RPSAP19	-1.50933	0.000780441	ENSG00000183298	RPSAP19	-2.00579	8.65189e-13
ENSG00000123200	ZC3H13	-0.60486	0.000781086	ENSG00000123200	ZC3H13	-0.720436	8.2996e-05
ENSG00000102024	PLS3	0.855074	0.000782751	ENSG00000102024	PLS3	1.28934	4.60596e-13
ENSG00000113070	HBEGF	0.394413	0.000786135	ENSG00000113070	HBEGF	0.395546	0.000114629
ENSG00000259498	TPM1-AS	-0.894945	0.000786758	ENSG00000259498	TPM1-AS	-1.07271	6.67171e-05
ENSG00000250174	MYLK-AS2	-6.25474	0.000787016	ENSG00000250174	MYLK-AS2	-4.39617	0.020164
ENSG00000090266	NDUFB2	-0.690789	0.000788822	ENSG00000090266	NDUFB2	-1.05805	1.75095e-10
ENSG00000100577	GSTZ1	-0.804843	0.000792967	ENSG00000100577	GSTZ1	-0.941784	0.00016191
ENSG00000170537	TMC7	1.24073	0.000796537	ENSG00000170537	TMC7	1.13111	0.000339503
ENSG00000279504	AD001527.2	-0.731792	0.000796849	ENSG00000279504	AD001527.2	-1.00122	1.76862e-08
ENSG00000236618	PITPNA-AS1	-0.696821	0.00079966	ENSG00000236618	PITPNA-AS1	-1.0846	4.17215e-09
ENSG00000170962	PDGFD	3.20486	0.00079966	ENSG00000170962	PDGFD	1.0029	0.675157
ENSG00000165943	MOAP1	0.648753	0.000800138	ENSG00000165943	MOAP1	0.773209	4.85828e-06
ENSG00000257907	EEF1A1P17	1.52915	0.000800145	ENSG00000257907	EEF1A1P17	0.326169	0.629766
ENSG00000131944	FAAP24	-1.02818	0.000801062	ENSG00000131944	FAAP24	-1.37699	4.21154e-06
ENSG00000283122	HYMAI	-0.92577	0.000805997	ENSG00000283122	HYMAI	-0.173486	0.60725
ENSG00000104368	PLAT	0.646241	0.000808185	ENSG00000104368	PLAT	1.18875	2.04e-14
ENSG00000105552	BCAT2	-0.535379	0.000808185	ENSG00000105552	BCAT2	-0.49629	0.00137228
ENSG00000102034	ELF4	0.845671	0.000808185	ENSG00000102034	ELF4	0.756949	0.00535122
ENSG00000175348	TMEM9B	0.545165	0.000811596	ENSG00000175348	TMEM9B	0.555824	5.53552e-05
ENSG00000120616	EPC1	-0.716385	0.000811908	ENSG00000120616	EPC1	-0.703985	0.00110757
ENSG00000183255	PTTG1IP	0.577119	0.000814968	ENSG00000183255	PTTG1IP	0.839473	1.11142e-12
ENSG00000163138	PACRGL	0.634178	0.000814968	ENSG00000163138	PACRGL	0.537803	0.00499405
ENSG00000105677	TMEM147	-0.600716	0.000815088	ENSG00000105677	TMEM147	-0.638175	3.51833e-05
ENSG00000268279	AC090004.1	0.828988	0.000815704	ENSG00000268279	AC090004.1	0.886322	0.000211891
ENSG00000130165	ELOF1	-0.559591	0.000817195	ENSG00000130165	ELOF1	-0.753077	5.19281e-09
ENSG00000139496	NUP58	0.636747	0.000817222	ENSG00000139496	NUP58	0.72632	9.57576e-06
ENSG00000135597	REPS1	0.76826	0.000817477	ENSG00000135597	REPS1	1.12028	1.05708e-09
ENSG00000225339	AL354740.1	-0.550136	0.000821808	ENSG00000225339	AL354740.1	-0.873563	3.4881e-10
ENSG00000138463	SLC49A4	0.548968	0.000821808	ENSG00000138463	SLC49A4	0.737521	1.40402e-08
ENSG00000164978	NUDT2	-0.66699	0.000821808	ENSG00000164978	NUDT2	-0.765126	0.000122889
ENSG00000148154	UGCG	0.460038	0.00082532	ENSG00000148154	UGCG	0.935434	9.80271e-17
ENSG00000168556	ING2	-0.663915	0.000825534	ENSG00000168556	ING2	-0.655931	0.000361351
ENSG00000280800	FP671120.6	-0.915347	0.000828245	ENSG00000280800	FP671120.6	-1.5054	1.80762e-15
ENSG00000167785	ZNF558	1.09053	0.000829445	ENSG00000167785	ZNF558	1.46033	1.07662e-08
ENSG00000213619	NDUFS3	-0.685236	0.000829445	ENSG00000213619	NDUFS3	-0.838425	2.75771e-05
ENSG00000106302	HYAL4	2.97046	0.000831246	ENSG00000106302	HYAL4	2.89825	0.00532713
ENSG00000137699	TRIM29	0.850622	0.000834807	ENSG00000137699	TRIM29	0.876727	0.000789024
ENSG00000264281	AC016596.3	-0.707941	0.000836652	ENSG00000264281	AC016596.3	-1.10786	8.57371e-15
ENSG00000174547	MRPL11	-0.650841	0.000836652	ENSG00000174547	MRPL11	-0.992672	4.44122e-08
ENSG00000065413	ANKRD44	0.976891	0.000838221	ENSG00000065413	ANKRD44	0.662362	0.0396254
ENSG00000198964	SGMS1	0.657226	0.000838641	ENSG00000198964	SGMS1	0.955027	3.21849e-11
ENSG00000161133	USP41	0.877215	0.000838641	ENSG00000161133	USP41	1.51469	8.94628e-11
ENSG00000067066	SP100	0.495239	0.000841252	ENSG00000067066	SP100	0.84263	5.99718e-11
ENSG00000181524	RPL24P4	-0.770473	0.000841252	ENSG00000181524	RPL24P4	-1.1185	1.50367e-07
ENSG00000115107	STEAP3	0.603349	0.000841854	ENSG00000115107	STEAP3	0.642261	0.000370744
ENSG00000229944	EIF4EP2	0.687421	0.00084392	ENSG00000229944	EIF4EP2	0.846719	2.66465e-08
ENSG00000138709	LARP1B	-0.627393	0.00084526	ENSG00000138709	LARP1B	-0.698623	7.35763e-05
ENSG00000103067	ESRP2	0.881776	0.000851017	ENSG00000103067	ESRP2	0.774925	0.0060327
ENSG00000137075	RNF38	0.807179	0.000854051	ENSG00000137075	RNF38	1.13362	3.24018e-07
ENSG00000141380	SS18	0.8711	0.000856824	ENSG00000141380	SS18	1.07323	5.14296e-06
ENSG00000228887	EEF1DP1	-0.858578	0.000859159	ENSG00000228887	EEF1DP1	-1.0391	7.65669e-06
ENSG00000239789	MRPS17	-0.680263	0.000859159	ENSG00000239789	MRPS17	-0.682746	0.000580529
ENSG00000239556	AC004951.2	0.806954	0.000859159	ENSG00000239556	AC004951.2	0.650414	0.0155527
ENSG00000189051	RNF222	0.8954	0.000859159	ENSG00000189051	RNF222	0.453126	0.0768319
ENSG00000140264	SERF2	-0.693875	0.000860344	ENSG00000140264	SERF2	-0.969295	1.87494e-08
ENSG00000100908	EMC9	-0.707769	0.000860344	ENSG00000100908	EMC9	-0.846023	1.07311e-06
ENSG00000273604	EPOP	-1.04764	0.000860884	ENSG00000273604	EPOP	-1.08391	0.000331132
ENSG00000267469	AC005944.1	-0.704452	0.000861308	ENSG00000267469	AC005944.1	-0.960753	1.74772e-07
ENSG00000126768	TIMM17B	-0.643166	0.000862368	ENSG00000126768	TIMM17B	-0.829199	4.48003e-06
ENSG00000166441	RPL27A	-0.786126	0.000862705	ENSG00000166441	RPL27A	-1.09825	3.58474e-08
ENSG00000130811	EIF3G	-0.591865	0.000862705	ENSG00000130811	EIF3G	-0.719667	4.43613e-07
ENSG00000143514	TP53BP2	0.6869	0.000863588	ENSG00000143514	TP53BP2	0.790046	2.25719e-08
ENSG00000255526	NEDD8-MDP1	-0.616824	0.000868278	ENSG00000255526	NEDD8-MDP1	-0.937544	2.95104e-11
ENSG00000182934	SRPRA	0.640718	0.000868904	ENSG00000182934	SRPRA	0.69435	7.69229e-05
ENSG00000143545	RAB13	-0.615114	0.000870066	ENSG00000143545	RAB13	-0.662567	9.63767e-06
ENSG00000107566	ERLIN1	0.499839	0.000874463	ENSG00000107566	ERLIN1	0.738104	3.35297e-07
ENSG00000266709	AC005224.3	1.05968	0.000874463	ENSG00000266709	AC005224.3	0.455632	0.229109
ENSG00000106049	HIBADH	0.6231	0.000875106	ENSG00000106049	HIBADH	0.77439	4.29757e-06
ENSG00000152332	UHMK1	0.723545	0.000876159	ENSG00000152332	UHMK1	0.955546	8.76294e-07
ENSG00000227077	AC107983.1	-0.767746	0.000879042	ENSG00000227077	AC107983.1	-1.30914	2.37448e-14
ENSG00000095906	NUBP2	-0.762062	0.000880171	ENSG00000095906	NUBP2	-1.0001	2.35955e-06
ENSG00000065621	GSTO2	-0.742193	0.0008804	ENSG00000065621	GSTO2	-0.848863	0.000130243
ENSG00000124209	RAB22A	0.561586	0.000884292	ENSG00000124209	RAB22A	0.724554	9.92832e-11
ENSG00000184588	PDE4B	1.80445	0.000884292	ENSG00000184588	PDE4B	1.35268	0.0337795
ENSG00000109332	UBE2D3	0.528924	0.000885314	ENSG00000109332	UBE2D3	0.721616	5.98071e-11
ENSG00000157510	AFAP1L1	0.884154	0.000885314	ENSG00000157510	AFAP1L1	1.06018	1.99936e-05
ENSG00000169855	ROBO1	0.801228	0.000885314	ENSG00000169855	ROBO1	0.897575	5.08422e-05
ENSG00000173542	MOB1B	0.763661	0.000885314	ENSG00000173542	MOB1B	0.768162	0.000243471
ENSG00000036257	CUL3	0.702558	0.000885554	ENSG00000036257	CUL3	0.818182	3.36907e-08
ENSG00000165806	CASP7	0.711333	0.000886327	ENSG00000165806	CASP7	1.10025	2.49254e-11
ENSG00000083635	NUFIP1	-0.49767	0.000887581	ENSG00000083635	NUFIP1	-0.771328	6.88262e-09
ENSG00000249249	AC010226.1	0.828152	0.000887581	ENSG00000249249	AC010226.1	1.1707	4.34069e-08
ENSG00000090470	PDCD7	-0.739071	0.000891147	ENSG00000090470	PDCD7	-0.899813	0.000114094
ENSG00000178429	RPS3AP5	-0.958601	0.00089696	ENSG00000178429	RPS3AP5	-1.13818	0.000111983
ENSG00000119318	RAD23B	0.495958	0.000899304	ENSG00000119318	RAD23B	0.703303	7.23822e-09
ENSG00000250995	AL391280.2	3.95478	0.000899373	ENSG00000250995	AL391280.2	1.32627	NA
ENSG00000116251	RPL22	-0.801925	0.000902258	ENSG00000116251	RPL22	-1.0032	2.19556e-05
ENSG00000167173	C15orf39	-0.569458	0.000902873	ENSG00000167173	C15orf39	-0.55254	0.00283907
ENSG00000149090	PAMR1	0.852438	0.000905169	ENSG00000149090	PAMR1	0.800367	0.00342867
ENSG00000107984	DKK1	0.587254	0.000906103	ENSG00000107984	DKK1	0.402073	0.0201143
ENSG00000130703	OSBPL2	0.45287	0.000909787	ENSG00000130703	OSBPL2	0.521241	7.19863e-06
ENSG00000240356	RPL23AP7	-0.576329	0.000911707	ENSG00000240356	RPL23AP7	-0.893021	6.09754e-12
ENSG00000234009	RPL5P34	-0.632535	0.000912665	ENSG00000234009	RPL5P34	-0.932414	6.20293e-10
ENSG00000220793	RPL21P119	-0.934565	0.000912696	ENSG00000220793	RPL21P119	-1.22447	6.48077e-06
ENSG00000146834	MEPCE	-0.66492	0.000913999	ENSG00000146834	MEPCE	-0.784189	3.89901e-05
ENSG00000205643	CDPF1	-0.865048	0.000914712	ENSG00000205643	CDPF1	-0.647694	0.032944
ENSG00000102349	KLF8	1.20083	0.000915605	ENSG00000102349	KLF8	1.29461	0.000914314
ENSG00000092853	CLSPN	-0.691538	0.000919035	ENSG00000092853	CLSPN	-1.11641	7.62888e-08
ENSG00000178381	ZFAND2A	-0.676222	0.00091906	ENSG00000178381	ZFAND2A	-0.560659	0.00583351
ENSG00000260027	HOXB7	-0.607687	0.000921139	ENSG00000260027	HOXB7	-0.790929	8.80022e-07
ENSG00000165895	ARHGAP42	0.887164	0.000924395	ENSG00000165895	ARHGAP42	0.906713	0.000701795
ENSG00000120519	SLC10A7	1.1696	0.000924739	ENSG00000120519	SLC10A7	1.15136	7.09645e-05
ENSG00000165661	QSOX2	-0.656235	0.00092495	ENSG00000165661	QSOX2	-0.923953	1.14839e-09
ENSG00000112992	NNT	0.802321	0.000924992	ENSG00000112992	NNT	1.11586	3.18806e-10
ENSG00000162616	DNAJB4	0.889435	0.0009253	ENSG00000162616	DNAJB4	1.26908	5.13059e-08
ENSG00000285508	AL034430.1	-0.780613	0.0009253	ENSG00000285508	AL034430.1	-1.04147	5.56012e-06
ENSG00000237310	AC008267.5	-0.991045	0.000927678	ENSG00000237310	AC008267.5	-1.2794	2.00359e-07
ENSG00000122203	KIAA1191	0.695363	0.000927678	ENSG00000122203	KIAA1191	0.90251	8.04871e-07
ENSG00000131196	NFATC1	0.902624	0.000933194	ENSG00000131196	NFATC1	0.505823	0.111747
ENSG00000235912	AL031729.1	-0.744879	0.000936757	ENSG00000235912	AL031729.1	-1.15435	4.18183e-10
ENSG00000140287	HDC	2.99576	0.000936757	ENSG00000140287	HDC	3.33384	0.00016909
ENSG00000287839	AL353807.5	-0.646234	0.000936994	ENSG00000287839	AL353807.5	-0.542927	0.0101975
ENSG00000260007	AC107871.1	-0.624414	0.000938674	ENSG00000260007	AC107871.1	-0.947929	9.43939e-08
ENSG00000168610	STAT3	0.57448	0.000939571	ENSG00000168610	STAT3	0.90703	9.36188e-12
ENSG00000180992	MRPL14	-0.643946	0.00093993	ENSG00000180992	MRPL14	-0.895896	6.32842e-08
ENSG00000182004	SNRPE	-0.740075	0.00094233	ENSG00000182004	SNRPE	-1.09822	3.43545e-07
ENSG00000213609	RPL7AP50	-0.640256	0.000943378	ENSG00000213609	RPL7AP50	-0.89348	1.18152e-09
ENSG00000145734	BDP1	-0.495826	0.000943378	ENSG00000145734	BDP1	-0.470841	0.00335608
ENSG00000173171	MTX1	-0.653741	0.000946651	ENSG00000173171	MTX1	-0.849444	5.41835e-07
ENSG00000220749	RPL21P28	-0.925184	0.00094755	ENSG00000220749	RPL21P28	-1.30727	8.93227e-07
ENSG00000231747	AC079922.1	-1.31993	0.000948603	ENSG00000231747	AC079922.1	-2.43443	2.87893e-09
ENSG00000114331	ACAP2	-0.537077	0.000948973	ENSG00000114331	ACAP2	-0.28679	0.120625
ENSG00000257949	TEN1	-0.770192	0.000951282	ENSG00000257949	TEN1	-0.839926	0.000117615
ENSG00000258982	AL133523.1	-1.27551	0.000951282	ENSG00000258982	AL133523.1	-1.46969	0.000327629
ENSG00000136044	APPL2	0.840066	0.000951563	ENSG00000136044	APPL2	1.20964	9.30058e-12
ENSG00000224993	RPL29P12	-0.903477	0.000955619	ENSG00000224993	RPL29P12	-1.06031	5.0021e-05
ENSG00000243056	EIF4EBP3	-0.737004	0.000955619	ENSG00000243056	EIF4EBP3	-0.610023	0.0105497
ENSG00000163520	FBLN2	0.764577	0.000955619	ENSG00000163520	FBLN2	0.371511	0.175102
ENSG00000250893	AC098869.2	2.25645	0.000955826	ENSG00000250893	AC098869.2	2.47139	0.000323861
ENSG00000263272	AC004148.1	-0.746518	0.000956448	ENSG00000263272	AC004148.1	-0.730286	0.00374441
ENSG00000164209	SLC25A46	0.767889	0.000957754	ENSG00000164209	SLC25A46	0.883142	2.74483e-06
ENSG00000233429	HOTAIRM1	-0.615129	0.000959215	ENSG00000233429	HOTAIRM1	-0.550834	0.00459542
ENSG00000281571	AC241585.2	-0.671373	0.000959505	ENSG00000281571	AC241585.2	-0.658157	0.00111009
ENSG00000125835	SNRPB	-0.601653	0.000961764	ENSG00000125835	SNRPB	-0.795674	1.43828e-07
ENSG00000269495	AC011483.2	0.822286	0.000965643	ENSG00000269495	AC011483.2	0.453427	0.127276
ENSG00000128298	BAIAP2L2	-0.697705	0.000973449	ENSG00000128298	BAIAP2L2	-0.732213	2.06564e-07
ENSG00000268050	AL158151.3	-0.866688	0.000974564	ENSG00000268050	AL158151.3	-0.972145	9.26327e-06
ENSG00000108785	HSD17B1P1	-0.787005	0.000975179	ENSG00000108785	HSD17B1P1	-1.09873	1.0627e-08
ENSG00000141552	ANAPC11	-0.579849	0.000977616	ENSG00000141552	ANAPC11	-0.965269	1.1276e-13
ENSG00000235254	TMEM185AP1	1.24138	0.000978296	ENSG00000235254	TMEM185AP1	1.23035	0.00158246
ENSG00000160783	PMF1	-0.548281	0.000985563	ENSG00000160783	PMF1	-0.66116	6.01325e-06
ENSG00000164008	C1orf50	-0.623986	0.000985563	ENSG00000164008	C1orf50	-0.491364	0.0150501
ENSG00000146197	SCUBE3	1.41059	0.000986296	ENSG00000146197	SCUBE3	0.683065	0.198534
ENSG00000188191	PRKAR1B	-0.565071	0.000989971	ENSG00000188191	PRKAR1B	-0.569268	0.000892262
ENSG00000131174	COX7B	-0.717155	0.000990819	ENSG00000131174	COX7B	-1.02582	3.25171e-07
ENSG00000053372	MRTO4	-0.67208	0.000990906	ENSG00000053372	MRTO4	-0.826717	4.6495e-05
ENSG00000268412	TRMT112P6	-0.636242	0.000990992	ENSG00000268412	TRMT112P6	-0.957902	8.0245e-09
ENSG00000157399	ARSE	-1.42917	0.000992044	ENSG00000157399	ARSE	-0.444485	0.487321
ENSG00000265241	RBM8A	-0.609838	0.000994003	ENSG00000265241	RBM8A	-0.697159	4.54534e-05
ENSG00000141504	SAT2	-0.675101	0.000998736	ENSG00000141504	SAT2	-0.818368	2.86324e-06
ENSG00000119508	NR4A3	0.684946	0.000999306	ENSG00000119508	NR4A3	0.358512	0.149815
ENSG00000225200	AC246787.1	-0.9758	0.00100285	ENSG00000225200	AC246787.1	-1.32432	8.24596e-11
ENSG00000178150	ZNF114	-0.798045	0.00100285	ENSG00000178150	ZNF114	0.333787	0.211644
ENSG00000184319	RPL23AP82	-0.622907	0.00100352	ENSG00000184319	RPL23AP82	-0.754793	0.000184204
ENSG00000125124	BBS2	0.716837	0.00100366	ENSG00000125124	BBS2	1.09048	2.17782e-11
ENSG00000145730	PAM	0.750946	0.00100475	ENSG00000145730	PAM	1.38883	1.01403e-19
ENSG00000124762	CDKN1A	0.748413	0.00100502	ENSG00000124762	CDKN1A	0.799664	0.000512999
ENSG00000225558	UBE2D3P2	0.712714	0.00100929	ENSG00000225558	UBE2D3P2	0.923237	1.94478e-05
ENSG00000146242	TPBG	0.821962	0.00101084	ENSG00000146242	TPBG	1.17638	2.11941e-06
ENSG00000035681	NSMAF	0.743389	0.00101326	ENSG00000035681	NSMAF	1.00905	1.14547e-12
ENSG00000079462	PAFAH1B3	-0.607032	0.00101326	ENSG00000079462	PAFAH1B3	-0.924856	2.01486e-08
ENSG00000125966	MMP24	-0.750262	0.00101326	ENSG00000125966	MMP24	-1.00957	1.37212e-07
ENSG00000283580	AC098484.3	-0.63197	0.00101326	ENSG00000283580	AC098484.3	-0.521108	0.0113952
ENSG00000107099	DOCK8	1.11405	0.00101326	ENSG00000107099	DOCK8	0.653571	0.0843428
ENSG00000144642	RBMS3	1.01568	0.00101394	ENSG00000144642	RBMS3	1.25079	2.31156e-05
ENSG00000116237	ICMT	0.598859	0.00101402	ENSG00000116237	ICMT	0.719581	1.60525e-07
ENSG00000204237	OXLD1	-0.623984	0.00101551	ENSG00000204237	OXLD1	-0.719954	5.08422e-05
ENSG00000135519	KCNH3	-1.74513	0.00101551	ENSG00000135519	KCNH3	-1.17389	0.0906308
ENSG00000257086	AP001453.2	-0.73425	0.0010205	ENSG00000257086	AP001453.2	-0.919301	4.26673e-06
ENSG00000179750	APOBEC3B	0.560599	0.00102501	ENSG00000179750	APOBEC3B	0.43142	0.00957301
ENSG00000142910	TINAGL1	0.703825	0.00102815	ENSG00000142910	TINAGL1	0.547759	0.018032
ENSG00000145824	CXCL14	-0.625379	0.00102918	ENSG00000145824	CXCL14	-1.67728	2.92592e-24
[truncated: 58,611 more rows]
