# Supplementary material for: Mitochondrial RNA modifications shape metabolic plasticity in metastasis
Source: Nature. 2022 Jun 29;607(7919):593–603. doi: 10.1038/s41586-022-04898-5 (PMC9300468; doi:10.1038/s41586-022-04898-5)
Supplement: Supplementary file 5 — Quantitative translation measurements using mass spectrometry – see Supplementary Information file for full description. [file 41586_2022_4898_MOESM5_ESM.xlsx]

## Sheet: Sheet1
Supplementary Table 3: Quantitative proteomics and translation changes in CD44/CD36 high (positive) and low (negative) populations isolated from tumouroids. Ratios of the indicated CD44/CD36 sub-populations were calculated. Unpaired, two-sided Student’s t test where P values were adjusted by Benjamini-Hochberg FDR correction is shown.
Accession	Description	Gene Symbol	neg/neg 1	neg/neg 2	neg/neg 3	pos/neg 1	pos/neg 1	pos/neg 3	pos/pos 1	pos/pos 2	pos/pos 3	Ratio pos/pos versus neg/neg	P value	Ratio pos/neg versus neg/neg	P value	Ratio pos/pos versus pos/neg	P value
Q15149	Plectin OS=Homo sapiens OX=9606 GN=PLEC PE=1 SV=3	PLEC	2.79411e+08	2.79347e+08	3.70056e+08	3.46214e+08	3.27993e+08	3.5415e+08	3.36207e+08	4.65716e+08	5.185e+08	0.507539	0.0769281	0.146879	0.317081	0.36066	0.214454
Q09666	Neuroblast differentiation-associated protein AHNAK OS=Homo sapiens OX=9606 GN=AHNAK PE=1 SV=2	AHNAK	3.31523e+08	3.40937e+08	5.09146e+08	3.69868e+08	3.55957e+08	4.20004e+08	4.58101e+08	5.6628e+08	6.90085e+08	0.537011	0.0248919	-0.0443581	0.78964	0.581369	0.0712878
P21333	Filamin-A OS=Homo sapiens OX=9606 GN=FLNA PE=1 SV=4	FLNA	3.5916e+08	3.49334e+08	3.96541e+08	4.14649e+08	4.29178e+08	4.3923e+08	3.90599e+08	5.31399e+08	5.48727e+08	0.412436	0.117961	0.215493	0.0321071	0.196943	0.285825
P35579	Myosin-9 OS=Homo sapiens OX=9606 GN=MYH9 PE=1 SV=4	MYH9	4.6357e+08	4.1224e+08	5.34306e+08	4.41349e+08	5.11392e+08	5.32808e+08	5.42916e+08	5.87305e+08	7.01461e+08	0.377356	0.0444899	0.0751831	0.571438	0.302173	0.0529065
Q14204	Cytoplasmic dynein 1 heavy chain 1 OS=Homo sapiens OX=9606 GN=DYNC1H1 PE=1 SV=5	DYNC1H1	1.58025e+08	1.89991e+08	2.06175e+08	2.05609e+08	1.58322e+08	2.6668e+08	1.77831e+08	2.42563e+08	2.5309e+08	0.281261	0.0589992	0.186365	0.469926	0.094896	0.724157
P78527	DNA-dependent protein kinase catalytic subunit OS=Homo sapiens OX=9606 GN=PRKDC PE=1 SV=3	PRKDC	1.23647e+08	1.02671e+08	1.96619e+08	1.53509e+08	1.25345e+08	2.10527e+08	1.33111e+08	2.27681e+08	3.02856e+08	0.649972	0.154282	0.210515	0.0407489	0.439456	0.277892
O75369	Filamin-B OS=Homo sapiens OX=9606 GN=FLNB PE=1 SV=2	FLNB	1.30119e+08	1.12345e+08	1.81423e+08	1.24621e+08	1.34573e+08	1.32983e+08	1.34142e+08	1.58743e+08	1.93453e+08	0.198279	0.250407	-0.112176	0.658299	0.310455	0.173974
Q13813	Spectrin alpha chain, non-erythrocytic 1 OS=Homo sapiens OX=9606 GN=SPTAN1 PE=1 SV=3	SPTAN1	5.59595e+07	4.6648e+07	8.49076e+07	6.06951e+07	5.67067e+07	8.78092e+07	6.25869e+07	1.06909e+08	1.20668e+08	0.629864	0.158003	0.130102	0.110824	0.499763	0.182943
Q9Y490	Talin-1 OS=Homo sapiens OX=9606 GN=TLN1 PE=1 SV=3	TLN1	1.08724e+08	1.44042e+08	1.52417e+08	1.70545e+08	1.25354e+08	1.98281e+08	1.44512e+08	1.25198e+08	2.62453e+08	0.393297	0.374652	0.286465	0.351329	0.106832	0.683337
P49327	Fatty acid synthase OS=Homo sapiens OX=9606 GN=FASN PE=1 SV=3	FASN	3.14342e+08	3.26007e+08	3.29311e+08	3.24465e+08	2.61105e+08	2.78757e+08	3.55878e+08	3.72322e+08	3.40336e+08	0.140084	0.0964707	-0.165901	0.266312	0.305986	0.0996564
Q01082	Spectrin beta chain, non-erythrocytic 1 OS=Homo sapiens OX=9606 GN=SPTBN1 PE=1 SV=2	SPTBN1	6.42177e+07	8.67851e+07	1.02061e+08	1.11612e+08	1.17033e+08	1.17974e+08	9.6805e+07	1.15875e+08	1.36808e+08	0.465744	0.00261923	0.453854	0.0756151	0.0118901	0.930952
P58107	Epiplakin OS=Homo sapiens OX=9606 GN=EPPK1 PE=1 SV=3		5.48053e+07	6.36531e+07	5.66229e+07	7.17778e+07	7.31e+07	6.00533e+07	6.71361e+07	9.61e+07	8.17773e+07	0.484836	0.0581292	0.227114	0.126301	0.257722	0.276289
Q14980	Nuclear mitotic apparatus protein 1 OS=Homo sapiens OX=9606 GN=NUMA1 PE=1 SV=2	NUMA1	3.51143e+08	4.02728e+07	1.76321e+08	1.71157e+08	4.26738e+07	1.25763e+08	6.8605e+07	1.08481e+08	1.26683e+08	-0.902247	0.483143	-0.741412	0.295501	-0.160836	0.83026
Q00610	Clathrin heavy chain 1 OS=Homo sapiens OX=9606 GN=CLTC PE=1 SV=5	CLTC	1.56477e+08	1.37282e+08	1.69813e+08	1.84595e+08	1.58281e+08	2.48371e+08	2.20933e+08	2.20021e+08	2.91122e+08	0.659199	0.0333116	0.350966	0.143271	0.308233	0.0253944
P46940	Ras GTPase-activating-like protein IQGAP1 OS=Homo sapiens OX=9606 GN=IQGAP1 PE=1 SV=1	IQGAP1	4.197e+07	6.14287e+07	7.09951e+07	6.62821e+07	5.08633e+07	7.46282e+07	5.52852e+07	8.14037e+07	1.20269e+08	0.559182	0.130308	0.137055	0.624978	0.422127	0.32804
O43707	Alpha-actinin-4 OS=Homo sapiens OX=9606 GN=ACTN4 PE=1 SV=2	ACTN4	2.71184e+08	3.47662e+08	4.34257e+08	3.81183e+08	3.86999e+08	3.33908e+08	4.44066e+08	6.05281e+08	6.22694e+08	0.666963	0.0155633	0.0655939	0.816354	0.601369	0.104404
Q9UPN3	Microtubule-actin cross-linking factor 1, isoforms 1/2/3/5 OS=Homo sapiens OX=9606 GN=MACF1 PE=1 SV=4	MACF1	1.86003e+06	1.46461e+06	2.87725e+06	1.7421e+06	1.24804e+06	2.83271e+06	1.91997e+06	2.05893e+06	3.58224e+06	0.285895	0.150712	-0.0909808	0.126705	0.376876	0.102703
Q8WXH0	Nesprin-2 OS=Homo sapiens OX=9606 GN=SYNE2 PE=1 SV=3	SYNE2	1.81881e+06	1.89748e+06	2.63838e+06	2.46782e+06	2.1019e+06	2.82648e+06	2.50339e+06	2.67427e+06	3.31228e+06	0.417938	0.0020992	0.21897	0.148213	0.198968	0.159815
P35580	Myosin-10 OS=Homo sapiens OX=9606 GN=MYH10 PE=1 SV=3	MYH10	4.63745e+06	4.62303e+06	7.80035e+06	6.43401e+06	6.07138e+06	8.15985e+06	6.65127e+06	7.31509e+06	9.69211e+06	0.471669	0.0125707	0.276519	0.108969	0.19515	0.129578
P18206	Vinculin OS=Homo sapiens OX=9606 GN=VCL PE=1 SV=4	VCL	6.94223e+07	8.70831e+07	8.97191e+07	1.4396e+08	1.85423e+08	8.3031e+07	1.41212e+08	1.63825e+08	1.41527e+08	0.858892	0.0127755	0.744121	0.223565	0.114771	0.684121
Q92616	eIF-2-alpha kinase activator GCN1 OS=Homo sapiens OX=9606 GN=GCN1 PE=1 SV=6	GCN1L1; GCN1	1.2521e+07	1.24366e+07	1.84431e+07	1.71262e+07	1.61968e+07	2.02613e+07	1.56773e+07	2.21623e+07	2.83442e+07	0.608762	0.0758324	0.304096	0.0543064	0.304667	0.283308
P15924	Desmoplakin OS=Homo sapiens OX=9606 GN=DSP PE=1 SV=3	DSP	5.72834e+07	5.86793e+07	6.53113e+07	6.2657e+07	5.35507e+07	6.27066e+07	6.43361e+07	6.18242e+07	7.10909e+07	0.121862	0.0436477	-0.0189037	0.826924	0.140766	0.110217
P12270	Nucleoprotein TPR OS=Homo sapiens OX=9606 GN=TPR PE=1 SV=3	TPR	1.55116e+07	2.67065e+07	3.70854e+07	3.9547e+07	3.08534e+07	4.93531e+07	4.19446e+07	4.7157e+07	4.60365e+07	0.768979	0.0682765	0.594613	0.144608	0.174366	0.471587
P31327	Carbamoyl-phosphate synthase [ammonia], mitochondrial OS=Homo sapiens OX=9606 GN=CPS1 PE=1 SV=2	CPS1	1.87743e+08	1.76307e+08	2.60445e+08	1.99709e+08	2.15757e+08	2.51288e+08	1.51977e+08	2.28047e+08	1.99125e+08	-0.108757	0.70196	0.0944654	0.422251	-0.203222	0.295221
P12814	Alpha-actinin-1 OS=Homo sapiens OX=9606 GN=ACTN1 PE=1 SV=2	ACTN1	2.13434e+07	1.58618e+07	4.17809e+07	2.63668e+07	1.79374e+07	4.3665e+07	2.25048e+07	3.84024e+07	5.17219e+07	0.51191	0.212424	0.155401	0.0984287	0.356509	0.362422
Q9P2E9	Ribosome-binding protein 1 OS=Homo sapiens OX=9606 GN=RRBP1 PE=1 SV=5		4.41376e+07	4.55474e+07	5.73764e+07	4.93456e+07	3.94851e+07	6.07632e+07	4.80574e+07	4.52548e+07	6.48755e+07	0.105219	0.241302	0.0246332	0.831552	0.0805859	0.311015
P46013	Proliferation marker protein Ki-67 OS=Homo sapiens OX=9606 GN=MKI67 PE=1 SV=2	MKI67	5.9063e+06	4.41487e+06	1.0019e+07	1.22918e+07	8.13286e+06	1.54773e+07	9.50507e+06	9.21862e+06	1.45749e+07	0.711129	0.00715651	0.81973	0.0219733	-0.108601	0.518861
P49792	E3 SUMO-protein ligase RanBP2 OS=Homo sapiens OX=9606 GN=RANBP2 PE=1 SV=2	RANBP2	4.24585e+06	4.11574e+06	6.51812e+06	5.23984e+06	4.11952e+06	6.19483e+06	5.02618e+06	5.4719e+06	6.85757e+06	0.222059	0.107149	0.0639562	0.627451	0.158103	0.316244
Q86UP2	Kinectin OS=Homo sapiens OX=9606 GN=KTN1 PE=1 SV=1	KTN1	2.66686e+07	2.8347e+07	4.54654e+07	3.28549e+07	2.81916e+07	4.86536e+07	3.28087e+07	3.75351e+07	5.58665e+07	0.328906	0.0211505	0.126641	0.235392	0.202264	0.19245
P55072	Transitional endoplasmic reticulum ATPase OS=Homo sapiens OX=9606 GN=VCP PE=1 SV=4	VCP	1.99292e+08	2.00432e+08	2.09506e+08	2.47498e+08	2.02162e+08	2.36923e+08	2.73196e+08	4.53394e+08	3.67659e+08	0.844879	0.0889021	0.172444	0.195093	0.672435	0.172342
Q9NZM1	Myoferlin OS=Homo sapiens OX=9606 GN=MYOF PE=1 SV=1	MYOF	3.55786e+07	2.52224e+07	3.70378e+07	3.90416e+07	2.55289e+07	3.47386e+07	3.18734e+07	4.32759e+07	4.41916e+07	0.286611	0.372053	0.0215203	0.796326	0.26509	0.458224
Q14789	Golgin subfamily B member 1 OS=Homo sapiens OX=9606 GN=GOLGB1 PE=1 SV=2	GOLGB1	3.25422e+06	2.57383e+06	4.76865e+06	3.11695e+06	2.54804e+06	4.27101e+06	3.20534e+06	3.15067e+06	4.34252e+06	0.0137976	0.918212	-0.0928766	0.261995	0.106674	0.282125
Q63HN8	E3 ubiquitin-protein ligase RNF213 OS=Homo sapiens OX=9606 GN=RNF213 PE=1 SV=3	RNF213	7.68442e+06	7.18198e+06	6.63474e+06	6.4445e+06	5.84132e+06	5.00638e+06	6.47976e+06	6.87743e+06	5.69708e+06	-0.174299	0.092474	-0.314292	0.00681127	0.139993	0.18334
P42704	Leucine-rich PPR motif-containing protein, mitochondrial OS=Homo sapiens OX=9606 GN=LRPPRC PE=1 SV=3	LRPPRC	6.23713e+07	6.80805e+07	1.86853e+08	1.01443e+08	7.11113e+07	2.2533e+08	1.14198e+08	1.34872e+08	2.47887e+08	0.647253	0.00525447	0.326482	0.15291	0.320771	0.168917
P08238	Heat shock protein HSP 90-beta OS=Homo sapiens OX=9606 GN=HSP90AB1 PE=1 SV=4	HSP90AB1	3.50876e+08	4.74025e+08	6.73142e+08	3.73387e+08	3.72795e+08	7.65131e+08	5.42564e+08	6.19439e+08	9.19164e+08	0.474314	0.0216495	0.012723	0.944734	0.461591	0.0220479
P02545	Prelamin-A/C OS=Homo sapiens OX=9606 GN=LMNA PE=1 SV=1	LMNA	1.09032e+09	1.26468e+09	1.03588e+09	8.32283e+08	8.98416e+08	9.06419e+08	9.90188e+08	1.50168e+09	1.48611e+09	0.230378	0.346337	-0.362697	0.0668537	0.593074	0.0907512
Q6P2Q9	Pre-mRNA-processing-splicing factor 8 OS=Homo sapiens OX=9606 GN=PRPF8 PE=1 SV=2	PRPF8	4.16549e+07	3.93581e+07	6.37974e+07	4.68384e+07	3.84332e+07	5.87749e+07	4.323e+07	4.47106e+07	6.21789e+07	0.0519459	0.472377	-0.00763168	0.939381	0.0595775	0.56176
O75643	U5 small nuclear ribonucleoprotein 200 kDa helicase OS=Homo sapiens OX=9606 GN=SNRNP200 PE=1 SV=2	SNRNP200	3.21753e+07	3.10372e+07	4.28756e+07	4.11195e+07	3.30205e+07	4.85449e+07	4.24476e+07	4.96654e+07	5.69193e+07	0.490361	0.0273226	0.209694	0.110601	0.280667	0.185678
P13639	Elongation factor 2 OS=Homo sapiens OX=9606 GN=EEF2 PE=1 SV=4	EEF2	4.41801e+09	2.90592e+09	3.84357e+09	1.67635e+09	1.72073e+09	8.87918e+08	2.36769e+09	4.04474e+09	2.66614e+09	-0.298771	0.540434	-1.38194	0.054364	1.08317	0.0795738
P07814	Bifunctional glutamate/proline--tRNA ligase OS=Homo sapiens OX=9606 GN=EPRS PE=1 SV=5	EPRS	2.68122e+07	2.75068e+07	6.15813e+07	5.06865e+07	3.62951e+07	1.09032e+08	5.28681e+07	5.85069e+07	1.1235e+08	0.948844	0.0414026	0.758069	0.140915	0.190776	0.290933
P53396	ATP-citrate synthase OS=Homo sapiens OX=9606 GN=ACLY PE=1 SV=3	ACLY	3.75761e+07	4.25774e+07	4.76195e+07	5.48642e+07	4.11824e+07	5.43767e+07	4.62856e+07	7.70742e+07	8.4811e+07	0.704184	0.0981483	0.235444	0.297463	0.46874	0.30299
O60437	Periplakin OS=Homo sapiens OX=9606 GN=PPL PE=1 SV=4	PPL	1.51376e+07	1.45566e+07	1.54216e+07	1.21015e+07	1.15116e+07	1.19694e+07	1.51754e+07	1.35988e+07	1.61894e+07	-0.00487666	0.928429	-0.342471	0.00185989	0.337594	0.0367108
P07900	Heat shock protein HSP 90-alpha OS=Homo sapiens OX=9606 GN=HSP90AA1 PE=1 SV=5	HSP90AA1	2.01861e+08	2.60653e+08	2.0918e+08	2.88902e+08	2.60058e+08	2.49108e+08	3.09356e+08	3.65982e+08	2.95687e+08	0.531705	0.00443172	0.248707	0.238109	0.282998	0.150204
Q8IVF2	Protein AHNAK2 OS=Homo sapiens OX=9606 GN=AHNAK2 PE=1 SV=2	AHNAK2	5.32792e+06	8.93797e+06	8.82022e+06	9.78243e+06	9.82593e+06	9.77308e+06	1.12258e+07	1.76518e+07	1.44433e+07	0.908041	0.0207747	0.34788	0.216851	0.560162	0.127785
P38646	Stress-70 protein, mitochondrial OS=Homo sapiens OX=9606 GN=HSPA9 PE=1 SV=2	HSPA9	1.90449e+08	1.46291e+08	5.90171e+08	2.98699e+08	1.83673e+08	6.96066e+08	2.81734e+08	4.41671e+08	7.39338e+08	0.658172	0.0987729	0.346371	0.068979	0.311801	0.373859
P10809	60 kDa heat shock protein, mitochondrial OS=Homo sapiens OX=9606 GN=HSPD1 PE=1 SV=2	HSPD1	9.35229e+08	1.2713e+09	1.35361e+09	1.49449e+09	1.28063e+09	3.05507e+09	1.39895e+09	2.65767e+09	2.54157e+09	0.890137	0.0688422	0.711612	0.268235	0.178526	0.698933
P14618	Pyruvate kinase PKM OS=Homo sapiens OX=9606 GN=PKM PE=1 SV=4	PKM	1.15853e+09	1.02288e+09	1.14729e+09	5.03347e+08	1.02839e+09	6.4401e+08	1.27466e+09	1.86593e+09	1.41149e+09	0.451569	0.207343	-0.613446	0.194303	1.06502	0.000823197
Q14152	Eukaryotic translation initiation factor 3 subunit A OS=Homo sapiens OX=9606 GN=EIF3A PE=1 SV=1	EIF3A	1.54096e+07	1.75732e+07	4.16209e+07	2.68957e+07	1.79809e+07	4.97359e+07	2.59212e+07	2.39273e+07	4.37188e+07	0.326756	0.12135	0.342781	0.178927	-0.0160246	0.929144
Q7Z6Z7	E3 ubiquitin-protein ligase HUWE1 OS=Homo sapiens OX=9606 GN=HUWE1 PE=1 SV=3	HUWE1	9.89066e+06	7.6146e+06	1.27839e+07	1.16729e+07	9.58883e+06	1.22586e+07	8.48627e+06	1.02213e+07	1.07369e+07	-0.0408078	0.864511	0.146236	0.311891	-0.187044	0.344053
P34932	Heat shock 70 kDa protein 4 OS=Homo sapiens OX=9606 GN=HSPA4 PE=1 SV=4	HSPA4	2.43686e+07	2.57556e+07	3.52573e+07	3.88159e+07	2.72896e+07	5.11078e+07	3.32707e+07	3.7563e+07	5.38737e+07	0.546551	0.0449978	0.45714	0.145265	0.0894117	0.639363
P05023	Sodium/potassium-transporting ATPase subunit alpha-1 OS=Homo sapiens OX=9606 GN=ATP1A1 PE=1 SV=1	ATP1A1	3.67846e+08	3.89617e+08	4.63713e+08	4.39371e+08	3.90928e+08	4.61647e+08	5.77471e+08	4.94005e+08	5.92855e+08	0.446672	0.0432678	0.0812742	0.429079	0.365398	0.00736505
P11021	Endoplasmic reticulum chaperone BiP OS=Homo sapiens OX=9606 GN=HSPA5 PE=1 SV=2	HSPA5	7.39505e+08	5.24349e+08	3.9052e+09	1.35155e+09	5.46316e+08	3.9341e+09	7.05308e+08	1.07875e+09	3.19754e+09	-0.0532913	0.879696	0.174083	0.37576	-0.227374	0.559747
Q9C0C2	182 kDa tankyrase-1-binding protein OS=Homo sapiens OX=9606 GN=TNKS1BP1 PE=1 SV=4	TNKS1BP1	3.21472e+06	3.50145e+06	5.23535e+06	4.26581e+06	3.32879e+06	5.36164e+06	4.54834e+06	4.57737e+06	5.92556e+06	0.33269	0.0312151	0.116454	0.459204	0.216236	0.135315
P11142	Heat shock cognate 71 kDa protein OS=Homo sapiens OX=9606 GN=HSPA8 PE=1 SV=1	HSPA8	7.43223e+08	2.37699e+08	1.20538e+09	6.9697e+08	3.56669e+08	1.14142e+09	4.9275e+08	1.05544e+09	1.38909e+09	0.425988	0.504343	0.00576651	0.964592	0.420221	0.44274
P60709	Actin, cytoplasmic 1 OS=Homo sapiens OX=9606 GN=ACTB PE=1 SV=1	ACTB	312246	210015	238385	254294	170024	190620	350217	178546	296184	0.117074	0.511395	-0.306784	0.0112713	0.423858	0.151456
P63261	Actin, cytoplasmic 2 OS=Homo sapiens OX=9606 GN=ACTG1 PE=1 SV=1	ACTG1	30509.6	52486.3	129778	108031	62379.9	210903	91021.3	55417.6	105510	0.24381	0.653435	0.841657	0.13616	-0.597847	0.301866
P26038	Moesin OS=Homo sapiens OX=9606 GN=MSN PE=1 SV=3	MSN	1.70122e+07	2.41123e+07	2.71812e+07	2.15032e+07	1.98224e+07	2.51161e+07	2.21918e+07	5.33073e+07	4.40505e+07	0.807533	0.132735	-0.0399157	0.835575	0.847448	0.203042
P11586	C-1-tetrahydrofolate synthase, cytoplasmic OS=Homo sapiens OX=9606 GN=MTHFD1 PE=1 SV=3	MTHFD1	4.64761e+07	5.75735e+07	7.80983e+07	8.03865e+07	6.24683e+07	8.51336e+07	6.77764e+07	8.98532e+07	1.05249e+08	0.529288	0.0136088	0.32385	0.243324	0.205437	0.444202
P22314	Ubiquitin-like modifier-activating enzyme 1 OS=Homo sapiens OX=9606 GN=UBA1 PE=1 SV=3	UBA1	2.38646e+07	3.86646e+07	6.94631e+07	5.84766e+07	5.11281e+07	6.35862e+07	4.94511e+07	7.65844e+07	9.39898e+07	0.737216	0.0207922	0.39191	0.361519	0.345306	0.335103
P53621	Coatomer subunit alpha OS=Homo sapiens OX=9606 GN=COPA PE=1 SV=2	COPA	2.05473e+07	2.38885e+07	3.99482e+07	2.60155e+07	2.64176e+07	3.84899e+07	2.62901e+07	3.83741e+07	4.84017e+07	0.422123	0.0659007	0.107676	0.390956	0.314447	0.176972
P27816	Microtubule-associated protein 4 OS=Homo sapiens OX=9606 GN=MAP4 PE=1 SV=3	MAP4	2.18048e+07	2.80863e+07	4.68327e+07	4.58037e+07	4.22165e+07	7.93414e+07	5.56159e+07	5.45227e+07	6.94366e+07	0.892645	0.0138858	0.791026	0.047284	0.101619	0.620815
P14625	Endoplasmin OS=Homo sapiens OX=9606 GN=HSP90B1 PE=1 SV=1	HSP90B1	4.93684e+08	5.38408e+08	4.97594e+08	6.23782e+08	6.26805e+08	6.2648e+08	7.38511e+08	1.12205e+09	9.05779e+08	0.854742	0.0519696	0.295244	0.0137167	0.559498	0.114839
P13667	Protein disulfide-isomerase A4 OS=Homo sapiens OX=9606 GN=PDIA4 PE=1 SV=2	PDIA4	2.54507e+07	2.78729e+07	3.88295e+07	3.57686e+07	2.75241e+07	4.9396e+07	3.59275e+07	4.81033e+07	5.15963e+07	0.557539	0.0388987	0.290237	0.197421	0.267303	0.360127
P35221	Catenin alpha-1 OS=Homo sapiens OX=9606 GN=CTNNA1 PE=1 SV=1	CTNNA1	1.92363e+07	1.92928e+07	4.02807e+07	3.32596e+07	1.88033e+07	4.80936e+07	3.08603e+07	2.51156e+07	4.67711e+07	0.382648	0.048915	0.345809	0.232611	0.0368393	0.782656
Q08211	ATP-dependent RNA helicase A OS=Homo sapiens OX=9606 GN=DHX9 PE=1 SV=4	DHX9	4.71883e+07	6.04507e+07	6.37669e+07	6.71341e+07	7.02526e+07	5.91686e+07	7.59843e+07	7.91753e+07	7.9666e+07	0.454172	0.0326113	0.197518	0.360206	0.256654	0.0810196
P52272	Heterogeneous nuclear ribonucleoprotein M OS=Homo sapiens OX=9606 GN=HNRNPM PE=1 SV=3	HNRNPM	1.08679e+08	1.15582e+08	1.71709e+08	1.65144e+08	1.22459e+08	1.8244e+08	1.33721e+08	1.57031e+08	2.21477e+08	0.3714	0.0333849	0.247402	0.261197	0.123999	0.599933
Q9UQE7	Structural maintenance of chromosomes protein 3 OS=Homo sapiens OX=9606 GN=SMC3 PE=1 SV=2	SMC3	1.1514e+07	9.77004e+06	1.72967e+07	1.15844e+07	8.90806e+06	1.57632e+07	1.07477e+07	1.23559e+07	1.57582e+07	0.0104773	0.947712	-0.0896728	0.23754	0.10015	0.575895
P27708	CAD protein OS=Homo sapiens OX=9606 GN=CAD PE=1 SV=3	CAD	1.22341e+07	9.53319e+06	1.25636e+07	1.03596e+07	8.48636e+06	1.20731e+07	7.93637e+06	1.05334e+07	1.33308e+07	-0.110457	0.673815	-0.151012	0.10556	0.0405551	0.850859
P07437	Tubulin beta chain OS=Homo sapiens OX=9606 GN=TUBB PE=1 SV=2	TUBB	112719	108574	960794	612738	198676	701068	915856	1.0875e+06	1.19587e+06	1.43638	0.095713	0.355581	0.665703	1.0808	0.0825527
P68371	Tubulin beta-4B chain OS=Homo sapiens OX=9606 GN=TUBB4B PE=1 SV=1	TUBB4B	1.3469e+07	2.45016e+06	6.83416e+06	2.37365e+06	1.76328e+06	2.26002e+06	1.47476e+06	5.57706e+06	5.51323e+06	-0.85666	0.528115	-1.83062	0.21442	0.973959	0.300743
P06576	ATP synthase subunit beta, mitochondrial OS=Homo sapiens OX=9606 GN=ATP5F1B PE=1 SV=3	ATP5B	2.29837e+08	2.47756e+08	4.24592e+08	3.11374e+08	2.41708e+08	4.32756e+08	3.28505e+08	4.30339e+08	6.10693e+08	0.602193	0.0320392	0.127926	0.412217	0.474267	0.147566
Q5T4S7	E3 ubiquitin-protein ligase UBR4 OS=Homo sapiens OX=9606 GN=UBR4 PE=1 SV=1	UBR4	2.29075e+06	2.69457e+06	3.64114e+06	3.28868e+06	2.62297e+06	3.89261e+06	3.26956e+06	3.80074e+06	4.51481e+06	0.425433	0.00461334	0.184641	0.340837	0.240792	0.228189
Q00341	Vigilin OS=Homo sapiens OX=9606 GN=HDLBP PE=1 SV=2	HDLBP	2.46689e+07	1.72742e+07	3.37636e+07	2.32755e+07	2.00722e+07	2.82787e+07	2.2204e+07	2.5255e+07	3.96647e+07	0.202644	0.355473	-0.0799271	0.626849	0.282571	0.287401
Q7KZF4	Staphylococcal nuclease domain-containing protein 1 OS=Homo sapiens OX=9606 GN=SND1 PE=1 SV=1	SND1	5.86673e+07	1.42604e+08	1.42161e+08	1.00199e+08	1.08316e+08	1.69012e+08	1.08413e+08	1.55122e+08	1.78678e+08	0.364715	0.0942665	0.136553	0.672903	0.228162	0.229884
P20700	Lamin-B1 OS=Homo sapiens OX=9606 GN=LMNB1 PE=1 SV=2	LMNB1	1.85073e+07	2.59205e+07	4.28041e+07	5.36767e+07	3.99813e+07	4.04317e+07	3.87235e+07	5.09606e+07	6.0102e+07	0.779978	0.0115188	0.620273	0.287135	0.159705	0.664833
O75533	Splicing factor 3B subunit 1 OS=Homo sapiens OX=9606 GN=SF3B1 PE=1 SV=3	SF3B1	5.70024e+06	7.26433e+06	1.28206e+07	1.1457e+07	8.01678e+06	1.57714e+07	1.00722e+07	1.10468e+07	1.77433e+07	0.591832	0.00565609	0.450886	0.161354	0.140946	0.460558
P16615	Sarcoplasmic/endoplasmic reticulum calcium ATPase 2 OS=Homo sapiens OX=9606 GN=ATP2A2 PE=1 SV=1	ATP2A2	3.24144e+07	2.7822e+07	5.34614e+07	3.27424e+07	2.89434e+07	4.05211e+07	3.60602e+07	3.94113e+07	6.57248e+07	0.312497	0.0803053	-0.153714	0.48939	0.466211	0.181197
P09874	Poly [ADP-ribose] polymerase 1 OS=Homo sapiens OX=9606 GN=PARP1 PE=1 SV=4	PARP1	2.11759e+07	2.13462e+07	3.64948e+07	2.85984e+07	2.96455e+07	3.41963e+07	2.95855e+07	4.36539e+07	3.75717e+07	0.487868	0.23081	0.226359	0.318329	0.261509	0.265643
Q14697	Neutral alpha-glucosidase AB OS=Homo sapiens OX=9606 GN=GANAB PE=1 SV=3	GANAB	1.45936e+07	1.65552e+07	2.06457e+07	2.59097e+07	2.35853e+07	2.88711e+07	2.26606e+07	2.8005e+07	3.26059e+07	0.685022	0.0132854	0.597432	0.0201588	0.0875902	0.57324
Q12906	Interleukin enhancer-binding factor 3 OS=Homo sapiens OX=9606 GN=ILF3 PE=1 SV=3	ILF3	1.6957e+07	1.15358e+07	3.4712e+07	2.12074e+07	1.73377e+07	4.31951e+07	1.87774e+07	2.11045e+07	3.91952e+07	0.323225	0.145363	0.371012	0.0377825	-0.0477875	0.744063
P11717	Cation-independent mannose-6-phosphate receptor OS=Homo sapiens OX=9606 GN=IGF2R PE=1 SV=3	IGF2R	1.7902e+07	1.67319e+07	2.91005e+07	2.39493e+07	1.77071e+07	3.48326e+07	2.46099e+07	2.22122e+07	3.53848e+07	0.367187	0.00340061	0.263178	0.122216	0.104009	0.280247
P50990	T-complex protein 1 subunit theta OS=Homo sapiens OX=9606 GN=CCT8 PE=1 SV=4	CCT8	1.39003e+08	1.42623e+08	2.56212e+08	1.96957e+08	1.52599e+08	2.89237e+08	1.76579e+08	3.04679e+08	3.45407e+08	0.62013	0.116575	0.248178	0.135794	0.371952	0.336173
P06733	Alpha-enolase OS=Homo sapiens OX=9606 GN=ENO1 PE=1 SV=2	ENO1	8.29418e+08	9.34313e+08	7.19536e+08	8.85195e+08	7.65898e+08	8.62146e+08	1.03726e+09	1.39143e+09	1.11081e+09	0.511305	0.0420622	0.0173081	0.92398	0.493997	0.141422
Q13085	Acetyl-CoA carboxylase 1 OS=Homo sapiens OX=9606 GN=ACACA PE=1 SV=2	ACACA	9.01675e+06	1.20317e+07	1.13616e+07	1.51746e+07	1.20473e+07	1.43586e+07	1.30094e+07	2.0321e+07	1.77829e+07	0.657259	0.0375778	0.359465	0.226895	0.297794	0.402567
P49588	Alanine--tRNA ligase, cytoplasmic OS=Homo sapiens OX=9606 GN=AARS PE=1 SV=2	AARS	7.27311e+06	8.27396e+06	2.93226e+07	1.51991e+07	1.02213e+07	4.35482e+07	1.37698e+07	1.45385e+07	3.69578e+07	0.540592	0.00385798	0.620196	0.151647	-0.0796042	0.733037
Q04637	Eukaryotic translation initiation factor 4 gamma 1 OS=Homo sapiens OX=9606 GN=EIF4G1 PE=1 SV=4	EIF4G1	2.71797e+07	3.01986e+07	4.72626e+07	3.24085e+07	3.04461e+07	4.20812e+07	3.76096e+07	7.0263e+07	4.96719e+07	0.590313	0.263466	0.00406156	0.976875	0.586251	0.256756
P41252	Isoleucine--tRNA ligase, cytoplasmic OS=Homo sapiens OX=9606 GN=IARS PE=1 SV=2	IARS	7.65235e+07	7.57836e+07	9.01334e+07	7.95095e+07	6.78856e+07	1.11819e+08	8.35023e+07	8.54683e+07	1.14264e+08	0.224368	0.125152	0.0965148	0.583853	0.127854	0.237813
P05783	Keratin, type I cytoskeletal 18 OS=Homo sapiens OX=9606 GN=KRT18 PE=1 SV=2	KRT18	2.77972e+08	3.79763e+08	5.15122e+08	3.43201e+08	3.12755e+08	4.8444e+08	3.96058e+08	4.06706e+08	5.55359e+08	0.211589	0.16192	-0.0404901	0.809586	0.252079	0.0258135
Q15075	Early endosome antigen 1 OS=Homo sapiens OX=9606 GN=EEA1 PE=1 SV=2	EEA1	6.8854e+06	6.94126e+06	9.35073e+06	7.48977e+06	7.36128e+06	1.01249e+07	8.42776e+06	8.04029e+06	9.75061e+06	0.177876	0.0928611	0.10782	0.027884	0.070055	0.410421
P48643	T-complex protein 1 subunit epsilon OS=Homo sapiens OX=9606 GN=CCT5 PE=1 SV=1	CCT5	8.49681e+07	9.09397e+07	1.50316e+08	1.41011e+08	1.07957e+08	2.01512e+08	1.13954e+08	1.90252e+08	2.09537e+08	0.655181	0.0917944	0.465602	0.0777934	0.189579	0.580181
Q16891	MICOS complex subunit MIC60 OS=Homo sapiens OX=9606 GN=IMMT PE=1 SV=1	IMMT	1.94933e+07	3.24325e+07	4.90885e+07	4.8114e+07	4.19794e+07	5.39608e+07	4.77818e+07	5.18051e+07	5.89506e+07	0.650265	0.0691011	0.512052	0.186925	0.138214	0.241552
P04406	Glyceraldehyde-3-phosphate dehydrogenase OS=Homo sapiens OX=9606 GN=GAPDH PE=1 SV=3	GAPDH	4.64349e+08	5.31092e+08	8.03592e+08	7.86575e+08	6.57562e+08	1.15445e+09	7.4443e+08	7.31155e+08	1.08564e+09	0.50961	0.0111107	0.530506	0.0634074	-0.0208954	0.802467
P33176	Kinesin-1 heavy chain OS=Homo sapiens OX=9606 GN=KIF5B PE=1 SV=1	KIF5B	4.97257e+06	3.90109e+06	7.7005e+06	6.12539e+06	4.86568e+06	8.26779e+06	5.88668e+06	6.7612e+06	9.02466e+06	0.386933	0.103028	0.216586	0.035238	0.170347	0.321862
P04075	Fructose-bisphosphate aldolase A OS=Homo sapiens OX=9606 GN=ALDOA PE=1 SV=2	ALDOA	1.15993e+08	1.08185e+08	1.29133e+08	1.2774e+08	1.44319e+08	1.47188e+08	1.65001e+08	2.50497e+08	1.99285e+08	0.799142	0.090922	0.246863	0.0950596	0.55228	0.0895806
Q14683	Structural maintenance of chromosomes protein 1A OS=Homo sapiens OX=9606 GN=SMC1A PE=1 SV=2	SMC1A	1.33574e+07	1.75394e+07	2.32121e+07	2.40095e+07	2.40183e+07	2.33541e+07	2.04177e+07	2.63127e+07	2.32485e+07	0.371054	0.186377	0.399693	0.200178	-0.0286387	0.810002
Q14203	Dynactin subunit 1 OS=Homo sapiens OX=9606 GN=DCTN1 PE=1 SV=3	DCTN1	2.38991e+06	2.62024e+06	4.09607e+06	4.36767e+06	3.81262e+06	4.75383e+06	4.29273e+06	4.80379e+06	5.26181e+06	0.656964	0.0287628	0.506257	0.0796264	0.150707	0.263387
Q9P2J5	Leucine--tRNA ligase, cytoplasmic OS=Homo sapiens OX=9606 GN=LARS PE=1 SV=2	LARS	1.53273e+07	1.79011e+07	3.53217e+07	2.49846e+07	1.58651e+07	4.2647e+07	2.12958e+07	2.25824e+07	4.75312e+07	0.415183	0.0818207	0.284561	0.297904	0.130622	0.4973
P68366	Tubulin alpha-4A chain OS=Homo sapiens OX=9606 GN=TUBA4A PE=1 SV=1	TUBA4A	8.97873e+08	8.08254e+08	7.67131e+08	6.6163e+08	9.76936e+08	1.04281e+09	8.69776e+08	1.31812e+09	1.01765e+09	0.37416	0.256679	0.116563	0.699851	0.257597	0.244285
P46821	Microtubule-associated protein 1B OS=Homo sapiens OX=9606 GN=MAP1B PE=1 SV=2	MAP1B	7.15965e+06	7.7982e+06	1.01967e+07	7.08514e+06	6.46553e+06	8.16687e+06	7.46906e+06	1.1564e+07	1.32553e+07	0.360193	0.152751	-0.21196	0.183177	0.572153	0.153933
P08670	Vimentin OS=Homo sapiens OX=9606 GN=VIM PE=1 SV=4	VIM	1.11208e+08	1.1242e+08	1.71674e+08	1.2039e+08	1.07146e+08	2.07548e+08	1.20244e+08	1.43496e+08	1.9339e+08	0.209648	0.0840904	0.138336	0.38595	0.0713117	0.673716
P00558	Phosphoglycerate kinase 1 OS=Homo sapiens OX=9606 GN=PGK1 PE=1 SV=3	PGK1	8.74901e+07	1.17305e+08	1.19267e+08	1.15937e+08	1.19107e+08	1.41535e+08	1.2205e+08	2.15823e+08	1.71408e+08	0.652191	0.0836632	0.216677	0.161752	0.435514	0.244484
Q14008	Cytoskeleton-associated protein 5 OS=Homo sapiens OX=9606 GN=CKAP5 PE=1 SV=3	CKAP5	4.57592e+06	4.09023e+06	1.24459e+07	7.00177e+06	5.25641e+06	1.28278e+07	6.32479e+06	5.71923e+06	1.23814e+07	0.210318	0.199885	0.248818	0.156035	-0.0384995	0.591529
P13797	Plastin-3 OS=Homo sapiens OX=9606 GN=PLS3 PE=1 SV=4	PLS3	6.04606e+08	6.89353e+08	5.83172e+08	7.26057e+08	6.84034e+08	7.02471e+08	6.63295e+08	8.91478e+08	9.00222e+08	0.387191	0.123299	0.170465	0.201963	0.216726	0.326141
P78371	T-complex protein 1 subunit beta OS=Homo sapiens OX=9606 GN=CCT2 PE=1 SV=4	CCT2	1.33703e+08	1.32589e+08	1.94462e+08	1.73759e+08	1.52563e+08	2.14737e+08	1.5503e+08	1.83806e+08	2.37086e+08	0.321879	0.0496102	0.231791	0.0564417	0.090088	0.52901
Q12888	TP53-binding protein 1 OS=Homo sapiens OX=9606 GN=TP53BP1 PE=1 SV=2	TP53BP1	2.92892e+06	3.24316e+06	4.83252e+06	3.62247e+06	4.00523e+06	4.23193e+06	4.17439e+06	4.83669e+06	4.97746e+06	0.346138	0.150377	0.107951	0.5861	0.238186	0.0132998
P29401	Transketolase OS=Homo sapiens OX=9606 GN=TKT PE=1 SV=3	TKT	4.64418e+08	4.72064e+08	5.83269e+08	6.07186e+08	4.68896e+08	6.0522e+08	4.21879e+08	6.13406e+08	5.83244e+08	0.0908478	0.613633	0.145743	0.354437	-0.0548956	0.846445
P14923	Junction plakoglobin OS=Homo sapiens OX=9606 GN=JUP PE=1 SV=3	JUP	6.02226e+07	6.19974e+07	5.29097e+07	5.76065e+07	5.36982e+07	4.8967e+07	7.60125e+07	6.55747e+07	5.88767e+07	0.194919	0.152306	-0.127905	0.102062	0.322823	0.0348288
P0DMV9	Heat shock 70 kDa protein 1B OS=Homo sapiens OX=9606 GN=HSPA1B PE=1 SV=1	HSPA1B; HSPA1A	1.03456e+08	1.46343e+08	1.62652e+08	1.39309e+08	1.0998e+08	1.99206e+08	1.27065e+08	1.6636e+08	2.15222e+08	0.302445	0.0896101	0.120872	0.668627	0.181573	0.419984
Q9BQE3	Tubulin alpha-1C chain OS=Homo sapiens OX=9606 GN=TUBA1C PE=1 SV=1	TUBA1C	89588.4	126500	80942.5	249284	166224	308957	145921	254875	223015	1.07049	0.0547517	1.2863	0.122396	-0.215808	0.639106
Q86VP6	Cullin-associated NEDD8-dissociated protein 1 OS=Homo sapiens OX=9606 GN=CAND1 PE=1 SV=2	CAND1	1.45682e+07	8.55232e+06	1.6439e+07	1.58004e+07	9.21377e+06	1.70754e+07	1.2639e+07	1.46486e+07	1.94683e+07	0.241128	0.412781	0.0894403	0.0493181	0.151687	0.599528
Q13885	Tubulin beta-2A chain OS=Homo sapiens OX=9606 GN=TUBB2A PE=1 SV=1	TUBB2A	0	12552.1	60362.6	35645	33290.5	80614.6	42778.5	916.859	63688.5	0.558497	0.55236	1.03635	0.0369555	-0.477851	0.34595
Q13263	Transcription intermediary factor 1-beta OS=Homo sapiens OX=9606 GN=TRIM28 PE=1 SV=5	TRIM28	4.02064e+07	4.44372e+07	6.48223e+07	6.85699e+07	4.48445e+07	8.17423e+07	7.43021e+07	7.60616e+07	7.85782e+07	0.615166	0.0538255	0.384818	0.201329	0.230348	0.388461
P49321	Nuclear autoantigenic sperm protein OS=Homo sapiens OX=9606 GN=NASP PE=1 SV=2	NASP	4.02165e+07	3.78598e+07	7.93849e+07	6.81662e+07	6.65559e+07	7.88893e+07	4.87446e+07	1.0445e+08	9.34737e+07	0.647579	0.249179	0.439994	0.190779	0.207586	0.575969
Q16531	DNA damage-binding protein 1 OS=Homo sapiens OX=9606 GN=DDB1 PE=1 SV=1	DDB1	8.0425e+07	8.42172e+07	8.8258e+07	9.73508e+07	7.87585e+07	1.093e+08	1.08251e+08	1.35975e+08	1.3137e+08	0.570613	0.0280416	0.174465	0.318744	0.396148	0.164041
Q14315	Filamin-C OS=Homo sapiens OX=9606 GN=FLNC PE=1 SV=3	FLNC	2.73182e+06	2.90404e+06	5.05653e+06	3.27654e+06	3.11592e+06	4.65873e+06	3.35549e+06	3.811e+06	4.81014e+06	0.163637	0.342649	0.0476165	0.707006	0.116021	0.253503
Q07065	Cytoskeleton-associated protein 4 OS=Homo sapiens OX=9606 GN=CKAP4 PE=1 SV=2	CKAP4	6.2534e+06	1.37207e+07	1.40043e+07	1.82999e+07	1.42434e+07	2.27653e+07	1.6625e+07	3.31566e+07	2.57157e+07	1.15181	0.0392239	0.702885	0.173744	0.448923	0.393394
Q08J23	tRNA (cytosine(34)-C(5))-methyltransferase OS=Homo sapiens OX=9606 GN=NSUN2 PE=1 SV=2	NSUN2	5.61786e+07	4.69937e+07	2.0963e+07	2.49537e+07	1.78859e+08	1.39039e+08	2.38809e+07	1.57761e+08	1.97662e+08	1.61144	0.301904	1.46567	0.29744	0.145765	0.662269
Q9NR30	Nucleolar RNA helicase 2 OS=Homo sapiens OX=9606 GN=DDX21 PE=1 SV=5	DDX21	3.74601e+07	3.75315e+07	9.94963e+07	6.17654e+07	3.70858e+07	1.29171e+08	4.75014e+07	4.58983e+07	1.26109e+08	0.331153	0.123321	0.386045	0.194277	-0.0548919	0.711634
P26639	Threonine--tRNA ligase, cytoplasmic OS=Homo sapiens OX=9606 GN=TARS PE=1 SV=3	TARS	1.53628e+08	2.03179e+08	1.7444e+08	1.73614e+08	1.83505e+08	1.96006e+08	1.87986e+08	2.21139e+08	1.82571e+08	0.155469	0.118964	0.0582194	0.642976	0.0972497	0.475603
Q14764	Major vault protein OS=Homo sapiens OX=9606 GN=MVP PE=1 SV=4	MVP	6.377e+07	6.44026e+07	6.44556e+07	6.29613e+07	5.79487e+07	5.75589e+07	8.73685e+07	7.69479e+07	7.37134e+07	0.305324	0.0732319	-0.110146	0.137673	0.41547	0.0145387
Q92598	Heat shock protein 105 kDa OS=Homo sapiens OX=9606 GN=HSPH1 PE=1 SV=1	HSPH1	2.08262e+07	1.94297e+07	3.83417e+07	3.26501e+07	2.09353e+07	4.38309e+07	1.93168e+07	3.58514e+07	3.80888e+07	0.246726	0.486834	0.309678	0.172044	-0.0629514	0.884629
P26640	Valine--tRNA ligase OS=Homo sapiens OX=9606 GN=VARS PE=1 SV=4	VARS; VARS2	6.33717e+06	6.00517e+06	9.59616e+06	1.0165e+07	7.69903e+06	1.2495e+07	1.02415e+07	1.10401e+07	1.31767e+07	0.65139	0.0109757	0.468661	0.045179	0.182729	0.306098
P15311	Ezrin OS=Homo sapiens OX=9606 GN=EZR PE=1 SV=4	EZR	6.87289e+07	8.49406e+07	9.09053e+07	7.02946e+07	7.44002e+07	7.44139e+07	8.20049e+07	7.6351e+07	9.26126e+07	0.0372306	0.7679	-0.158629	0.251177	0.195859	0.153453
P08727	Keratin, type I cytoskeletal 19 OS=Homo sapiens OX=9606 GN=KRT19 PE=1 SV=4	KRT19	47789.1	38964.3	18828.3	32424.2	28801.3	31496.8	57588.1	60119.3	82306.3	0.92174	0.193773	-0.18737	0.667927	1.10911	0.0436764
Q9BQG0	Myb-binding protein 1A OS=Homo sapiens OX=9606 GN=MYBBP1A PE=1 SV=2	MYBBP1A	2.13608e+07	1.71047e+07	4.07454e+07	2.74371e+07	1.6652e+07	4.43286e+07	2.43521e+07	2.39401e+07	3.49416e+07	0.0714689	0.754295	0.158635	0.248014	-0.0871666	0.756233
P12956	X-ray repair cross-complementing protein 6 OS=Homo sapiens OX=9606 GN=XRCC6 PE=1 SV=2	XRCC6	2.71502e+08	2.45102e+08	2.17986e+08	2.24722e+08	2.26229e+08	8.85196e+07	1.96933e+08	2.34113e+08	1.56554e+08	-0.322104	0.127247	-0.445396	0.189239	0.123291	0.624047
P55060	Exportin-2 OS=Homo sapiens OX=9606 GN=CSE1L PE=1 SV=3	CSE1L	2.07395e+07	2.28537e+07	3.77954e+07	3.66432e+07	2.59104e+07	5.42533e+07	3.78758e+07	4.67057e+07	6.2196e+07	0.850733	0.0112859	0.521226	0.114377	0.329506	0.223869
P25705	ATP synthase subunit alpha, mitochondrial OS=Homo sapiens OX=9606 GN=ATP5F1A PE=1 SV=1	ATP5A1	1.46433e+08	1.13487e+08	1.5916e+08	1.6719e+08	1.36945e+08	2.03352e+08	1.58632e+08	2.30372e+08	2.10613e+08	0.516817	0.18752	0.276147	0.0576933	0.24067	0.434732
O14980	Exportin-1 OS=Homo sapiens OX=9606 GN=XPO1 PE=1 SV=1	XPO1	1.31851e+07	6.74893e+06	9.16843e+06	1.5225e+07	1.10762e+07	1.78262e+07	1.20239e+07	2.51387e+07	1.8947e+07	0.947109	0.252523	0.600532	0.123027	0.346576	0.521767
P43243	Matrin-3 OS=Homo sapiens OX=9606 GN=MATR3 PE=1 SV=2	MATR3	3.77588e+07	7.40822e+07	7.4296e+07	9.93623e+07	9.99018e+07	9.82e+07	9.57425e+07	1.05727e+08	1.6206e+08	0.965707	0.0676193	0.676351	0.094007	0.289356	0.406124
Q14C86	GTPase-activating protein and VPS9 domain-containing protein 1 OS=Homo sapiens OX=9606 GN=GAPVD1 PE=1 SV=2	GAPVD1	3.69276e+06	5.12737e+06	7.48699e+06	6.91291e+06	7.33715e+06	9.25382e+06	7.03834e+06	7.5697e+06	7.24984e+06	0.422652	0.227588	0.527398	0.0306686	-0.104746	0.529853
Q92817	Envoplakin OS=Homo sapiens OX=9606 GN=EVPL PE=1 SV=3	EVPL	4.68586e+06	4.50474e+06	4.388e+06	4.54565e+06	3.95293e+06	3.75202e+06	4.16456e+06	4.33746e+06	4.40047e+06	-0.0736858	0.287188	-0.148484	0.101771	0.0747979	0.554451
P13010	X-ray repair cross-complementing protein 5 OS=Homo sapiens OX=9606 GN=XRCC5 PE=1 SV=3	XRCC5	4.39303e+07	4.56914e+07	6.26319e+07	6.52278e+07	5.35945e+07	6.86965e+07	5.59767e+07	7.39613e+07	8.70002e+07	0.510806	0.0477617	0.300558	0.134051	0.210249	0.412346
P16144	Integrin beta-4 OS=Homo sapiens OX=9606 GN=ITGB4 PE=1 SV=5	ITGB4	1.11163e+07	8.85296e+06	3.47512e+07	1.99537e+07	1.07166e+07	4.67409e+07	2.29646e+07	1.68744e+07	4.14717e+07	0.571364	0.0288506	0.500461	0.127266	0.0709036	0.739595
P55786	Puromycin-sensitive aminopeptidase OS=Homo sapiens OX=9606 GN=NPEPPS PE=1 SV=2	NPEPPS	3.20506e+07	4.11723e+07	4.20725e+07	4.62373e+07	4.27769e+07	5.05531e+07	5.17432e+07	5.96465e+07	7.27442e+07	0.675421	0.0274042	0.275626	0.156123	0.399794	0.0944345
Q9NYU2	UDP-glucose:glycoprotein glucosyltransferase 1 OS=Homo sapiens OX=9606 GN=UGGT1 PE=1 SV=3	UGGT1	2.48323e+06	5.17625e+06	5.97379e+06	7.24602e+06	7.43817e+06	9.68143e+06	6.09735e+06	9.15304e+06	9.15151e+06	0.839862	0.00411578	0.837716	0.0386883	0.00214622	0.990172
O43143	Pre-mRNA-splicing factor ATP-dependent RNA helicase DHX15 OS=Homo sapiens OX=9606 GN=DHX15 PE=1 SV=2	DHX15	1.65272e+07	1.8758e+07	3.44366e+07	2.70743e+07	1.91317e+07	2.81024e+07	2.73361e+07	2.90582e+07	3.50254e+07	0.390894	0.161625	0.091916	0.784859	0.298978	0.183878
Q14839	Chromodomain-helicase-DNA-binding protein 4 OS=Homo sapiens OX=9606 GN=CHD4 PE=1 SV=2	CHD4	3.45552e+06	2.13358e+06	3.70717e+06	3.66679e+06	2.78219e+06	4.76903e+06	3.46253e+06	3.2865e+06	4.7101e+06	0.301774	0.182832	0.271093	0.120891	0.0306806	0.745638
P78347	General transcription factor II-I OS=Homo sapiens OX=9606 GN=GTF2I PE=1 SV=2	GTF2I	1.95847e+07	2.26974e+07	2.77169e+07	3.07794e+07	2.67811e+07	3.00125e+07	3.49518e+07	3.95475e+07	4.20231e+07	0.735203	0.00225537	0.323153	0.163901	0.412049	0.0723676
Q15029	116 kDa U5 small nuclear ribonucleoprotein component OS=Homo sapiens OX=9606 GN=EFTUD2 PE=1 SV=1	EFTUD2	5.65631e+07	2.40019e+07	4.87581e+07	3.91227e+07	3.94719e+07	5.68727e+07	4.01398e+07	4.99748e+07	6.79133e+07	0.289198	0.542329	0.0669646	0.856293	0.222234	0.14712
P07355	Annexin A2 OS=Homo sapiens OX=9606 GN=ANXA2 PE=1 SV=2	ANXA2	2.07421e+08	2.10392e+08	2.29748e+08	2.22415e+08	2.27363e+08	1.8342e+08	2.93896e+08	4.95395e+08	4.27302e+08	0.90976	0.0807664	-0.0323574	0.839202	0.942117	0.0880974
P30101	Protein disulfide-isomerase A3 OS=Homo sapiens OX=9606 GN=PDIA3 PE=1 SV=4	PDIA3	1.25201e+08	1.23242e+08	2.01531e+08	1.32722e+08	1.03085e+08	1.72751e+08	1.34203e+08	1.78511e+08	2.37371e+08	0.289813	0.130639	-0.139297	0.334559	0.42911	0.177409
P60842	Eukaryotic initiation factor 4A-I OS=Homo sapiens OX=9606 GN=EIF4A1 PE=1 SV=1	EIF4A1	9.20157e+08	4.5062e+08	1.54491e+09	4.22944e+08	4.3288e+08	6.14359e+08	5.7956e+08	3.36721e+08	7.92282e+08	-0.771055	0.164273	-0.987843	0.209101	0.216788	0.461959
Q03252	Lamin-B2 OS=Homo sapiens OX=9606 GN=LMNB2 PE=1 SV=4	LMNB2	1.07745e+07	1.33091e+07	1.72147e+07	1.27498e+07	1.12309e+07	1.50831e+07	1.26839e+07	1.30865e+07	1.62967e+07	0.0266066	0.791662	-0.0802523	0.638894	0.106859	0.218304
P11388	DNA topoisomerase 2-alpha OS=Homo sapiens OX=9606 GN=TOP2A PE=1 SV=3	TOP2A	3.08055e+07	2.6133e+07	4.58078e+07	4.80689e+07	4.3784e+07	6.81471e+07	3.79613e+07	3.6613e+07	5.8362e+07	0.37165	0.02355	0.638986	0.00722627	-0.267336	0.0104563
P08195	4F2 cell-surface antigen heavy chain OS=Homo sapiens OX=9606 GN=SLC3A2 PE=1 SV=3	SLC3A2	7.28901e+08	7.80404e+08	1.06606e+09	7.58644e+08	7.49999e+08	9.70548e+08	8.47629e+08	8.79645e+08	9.92017e+08	0.078453	0.515603	-0.054908	0.468923	0.133361	0.126545
Q9NTJ3	Structural maintenance of chromosomes protein 4 OS=Homo sapiens OX=9606 GN=SMC4 PE=1 SV=2	SMC4	5.75486e+06	6.91755e+06	9.64809e+06	1.00183e+07	8.43652e+06	1.41484e+07	9.62568e+06	1.15706e+07	1.41639e+07	0.663758	0.00306399	0.546645	0.0698502	0.117113	0.496062
P17987	T-complex protein 1 subunit alpha OS=Homo sapiens OX=9606 GN=TCP1 PE=1 SV=1	TCP1	1.54846e+07	1.41484e+07	2.48624e+07	2.62002e+07	1.74497e+07	3.1629e+07	1.93802e+07	3.36272e+07	2.96651e+07	0.601272	0.203984	0.466109	0.0837516	0.135163	0.758362
Q7L014	Probable ATP-dependent RNA helicase DDX46 OS=Homo sapiens OX=9606 GN=DDX46 PE=1 SV=2	DDX46	8.47396e+06	6.74073e+06	1.25941e+07	1.03561e+07	7.72973e+06	1.14219e+07	8.0554e+06	1.28485e+07	1.4406e+07	0.344531	0.321683	0.08555	0.595994	0.258981	0.47296
Q9Y5B9	FACT complex subunit SPT16 OS=Homo sapiens OX=9606 GN=SUPT16H PE=1 SV=1	SUPT16H	1.18241e+07	1.3998e+07	2.4237e+07	2.14372e+07	1.5818e+07	3.22025e+07	1.83802e+07	2.03175e+07	3.12349e+07	0.482333	0.000899439	0.4725	0.112285	0.00983288	0.950364
O00571	ATP-dependent RNA helicase DDX3X OS=Homo sapiens OX=9606 GN=DDX3X PE=1 SV=3	DDX3X	8.50565e+06	2.39119e+07	3.25349e+07	2.50489e+07	1.61397e+07	3.37388e+07	1.60787e+07	2.53808e+07	3.62761e+07	0.25919	0.139172	0.206109	0.685601	0.0530807	0.876487
Q02218	2-oxoglutarate dehydrogenase, mitochondrial OS=Homo sapiens OX=9606 GN=OGDH PE=1 SV=3	OGDH	7.70558e+06	8.07444e+06	9.00019e+06	1.26281e+07	1.00968e+07	1.23753e+07	1.19011e+07	1.3152e+07	1.67618e+07	0.754827	0.0338646	0.502291	0.0545148	0.252536	0.281401
P49736	DNA replication licensing factor MCM2 OS=Homo sapiens OX=9606 GN=MCM2 PE=1 SV=4	MCM2	8.32301e+06	1.12014e+07	1.33955e+07	1.6899e+07	1.22196e+07	1.58109e+07	1.02109e+07	2.19227e+07	1.60866e+07	0.550674	0.212268	0.448702	0.226806	0.101972	0.838834
Q15393	Splicing factor 3B subunit 3 OS=Homo sapiens OX=9606 GN=SF3B3 PE=1 SV=4	SF3B3	1.36287e+07	1.89156e+07	1.77807e+07	2.32627e+07	2.14243e+07	2.32607e+07	2.6538e+07	2.21352e+07	3.2227e+07	0.684868	0.101172	0.433149	0.104668	0.251719	0.218773
P49748	Very long-chain specific acyl-CoA dehydrogenase, mitochondrial OS=Homo sapiens OX=9606 GN=ACADVL PE=1 SV=1	ACADVL	1.73788e+07	1.97301e+07	3.12459e+07	2.51897e+07	2.12884e+07	2.95445e+07	2.10397e+07	3.00068e+07	3.43964e+07	0.321917	0.131156	0.153385	0.456444	0.168532	0.496694
P22102	Trifunctional purine biosynthetic protein adenosine-3 OS=Homo sapiens OX=9606 GN=GART PE=1 SV=1	GART	1.74398e+07	1.54156e+07	3.56993e+07	2.50903e+07	1.78375e+07	3.85586e+07	2.50033e+07	2.52048e+07	4.11683e+07	0.414566	0.0258471	0.249305	0.123574	0.165261	0.26948
O60841	Eukaryotic translation initiation factor 5B OS=Homo sapiens OX=9606 GN=EIF5B PE=1 SV=4	EIF5B	7.7755e+06	6.63299e+06	1.0824e+07	1.09628e+07	1.03436e+07	1.56962e+07	1.2069e+07	1.27751e+07	1.38128e+07	0.615447	0.0393406	0.552343	0.015725	0.0631036	0.707763
Q99460	26S proteasome non-ATPase regulatory subunit 1 OS=Homo sapiens OX=9606 GN=PSMD1 PE=1 SV=2	PSMD1	7.91362e+06	3.57444e+06	7.36142e+06	7.05075e+06	5.48693e+06	6.93302e+06	6.04755e+06	6.26857e+06	8.04369e+06	0.1112	0.739512	0.0467802	0.832512	0.0644197	0.695981
P31939	Bifunctional purine biosynthesis protein PURH OS=Homo sapiens OX=9606 GN=ATIC PE=1 SV=3	ATIC	2.79304e+07	2.08903e+07	4.45371e+07	4.31633e+07	2.74809e+07	8.79752e+07	3.3079e+07	4.29558e+07	1.14868e+08	1.032	0.237826	0.764727	0.189721	0.267272	0.428694
P23246	Splicing factor, proline- and glutamine-rich OS=Homo sapiens OX=9606 GN=SFPQ PE=1 SV=2	SFPQ	6.83292e+07	7.09724e+07	8.33585e+07	8.08721e+07	8.20002e+07	9.9404e+07	9.43723e+07	8.77674e+07	1.08452e+08	0.38415	0.0164129	0.236245	0.0124253	0.147906	0.0520083
Q13423	NAD(P) transhydrogenase, mitochondrial OS=Homo sapiens OX=9606 GN=NNT PE=1 SV=3	NNT	1.01146e+07	9.70852e+06	1.74534e+07	1.63633e+07	1.61436e+07	1.56473e+07	1.3708e+07	2.94837e+07	2.62974e+07	0.89852	0.15305	0.369396	0.313618	0.529124	0.286973
Q13509	Tubulin beta-3 chain OS=Homo sapiens OX=9606 GN=TUBB3 PE=1 SV=2	TUBB3	0	14596	0	24598	0	14986.4	2834.58	0	5126.04	-0.874619	0.756418	1.43936	0.553214	-2.31398	0.235841
P49368	T-complex protein 1 subunit gamma OS=Homo sapiens OX=9606 GN=CCT3 PE=1 SV=4	CCT3	7.32267e+07	1.17668e+08	1.3834e+08	1.18926e+08	1.37745e+08	1.78904e+08	1.09717e+08	1.76393e+08	1.95372e+08	0.548363	0.0192569	0.403806	0.0454543	0.144557	0.38374
Q8WUM4	Programmed cell death 6-interacting protein OS=Homo sapiens OX=9606 GN=PDCD6IP PE=1 SV=1	PDCD6IP	3.88251e+07	4.50784e+07	5.71911e+07	5.19541e+07	4.97392e+07	6.05033e+07	5.3879e+07	6.84791e+07	7.62728e+07	0.493426	0.0154264	0.20108	0.149219	0.292346	0.143777
P25205	DNA replication licensing factor MCM3 OS=Homo sapiens OX=9606 GN=MCM3 PE=1 SV=3	MCM3	2.77415e+07	2.7229e+07	4.16952e+07	3.52788e+07	2.72682e+07	3.5704e+07	3.00391e+07	3.0915e+07	4.62241e+07	0.148936	0.032777	0.0234682	0.904939	0.125468	0.581152
P17844	Probable ATP-dependent RNA helicase DDX5 OS=Homo sapiens OX=9606 GN=DDX5 PE=1 SV=1	DDX5	1.80138e+08	1.71965e+08	3.23923e+08	2.1101e+08	1.61128e+08	3.76577e+08	2.17633e+08	1.90678e+08	3.81194e+08	0.22387	0.0767634	0.14734	0.323012	0.0765296	0.231231
O95347	Structural maintenance of chromosomes protein 2 OS=Homo sapiens OX=9606 GN=SMC2 PE=1 SV=2	SMC2	1.18356e+07	6.73806e+06	1.33652e+07	1.15583e+07	9.03032e+06	1.24438e+07	9.44482e+06	1.11081e+07	1.51952e+07	0.162554	0.585574	0.0485666	0.746054	0.113988	0.612282
P50851	Lipopolysaccharide-responsive and beige-like anchor protein OS=Homo sapiens OX=9606 GN=LRBA PE=1 SV=4	LRBA	2.2751e+06	1.66834e+06	2.43465e+06	1.75003e+06	1.46999e+06	2.22733e+06	1.94991e+06	2.35189e+06	2.67813e+06	0.130086	0.563021	-0.227569	0.101927	0.357655	0.12428
Q92900	Regulator of nonsense transcripts 1 OS=Homo sapiens OX=9606 GN=UPF1 PE=1 SV=2	UPF1	4.75456e+06	6.15173e+06	8.28385e+06	8.06495e+06	7.34479e+06	1.05238e+07	8.45444e+06	9.34213e+06	1.04506e+07	0.55774	0.0215778	0.434453	0.0666369	0.123287	0.344011
Q15233	Non-POU domain-containing octamer-binding protein OS=Homo sapiens OX=9606 GN=NONO PE=1 SV=4	NONO	2.44943e+07	3.93895e+07	9.46007e+07	7.06456e+07	5.16914e+07	1.1563e+08	6.5319e+07	9.47337e+07	1.18979e+08	0.816087	0.0461503	0.586416	0.120683	0.229671	0.454962
P31948	Stress-induced-phosphoprotein 1 OS=Homo sapiens OX=9606 GN=STIP1 PE=1 SV=1	STIP1	9.96688e+07	1.09368e+08	1.78181e+08	1.94589e+08	1.76793e+08	1.87789e+08	1.88454e+08	2.23389e+08	2.47335e+08	0.767522	0.0199087	0.530147	0.150213	0.237375	0.238868
P50991	T-complex protein 1 subunit delta OS=Homo sapiens OX=9606 GN=CCT4 PE=1 SV=4	CCT4	7.94677e+07	8.16772e+07	1.03678e+08	1.28015e+08	8.75636e+07	1.34731e+08	9.06684e+07	7.95845e+07	1.36981e+08	0.21431	0.304343	0.403605	0.147996	-0.189295	0.349903
P30622	CAP-Gly domain-containing linker protein 1 OS=Homo sapiens OX=9606 GN=CLIP1 PE=1 SV=2	CLIP1	1.09812e+06	1.08784e+06	2.58034e+06	1.26566e+06	923253	2.5583e+06	1.1882e+06	1.23935e+06	2.27124e+06	-0.0205783	0.890471	-0.00578781	0.953293	-0.0147905	0.93558
P04264	Keratin, type II cytoskeletal 1 OS=Homo sapiens OX=9606 GN=KRT1 PE=1 SV=6	KRT1	14913.7	39097.9	52997.9	48536.3	15912	62778.5	43697	62604.3	60388.3	0.639426	0.0906208	0.249664	0.722062	0.389761	0.51527
P06737	Glycogen phosphorylase, liver form OS=Homo sapiens OX=9606 GN=PYGL PE=1 SV=4	PYGL	1.47397e+07	1.45972e+07	2.06728e+07	1.66463e+07	2.01425e+07	1.86715e+07	1.73082e+07	2.11454e+07	1.93016e+07	0.207742	0.375995	0.149247	0.492111	0.0584952	0.0234894
Q99613	Eukaryotic translation initiation factor 3 subunit C OS=Homo sapiens OX=9606 GN=EIF3C PE=1 SV=1	EIF3C	4.53713e+07	5.14339e+07	6.19551e+07	4.67182e+07	3.63708e+07	6.08158e+07	4.77238e+07	4.78055e+07	6.68729e+07	0.0327209	0.678915	-0.141735	0.434472	0.174456	0.177168
Q13428	Treacle protein OS=Homo sapiens OX=9606 GN=TCOF1 PE=1 SV=3	TCOF1	5.30232e+06	6.36213e+06	1.06029e+07	8.52623e+06	7.35491e+06	1.20495e+07	8.23889e+06	8.26591e+06	1.14678e+07	0.32908	0.0862919	0.326915	0.109174	0.00216453	0.978352
Q92841	Probable ATP-dependent RNA helicase DDX17 OS=Homo sapiens OX=9606 GN=DDX17 PE=1 SV=2	DDX17	1.44505e+07	1.64983e+07	3.55117e+07	1.50474e+07	9.57716e+06	3.01468e+07	1.75355e+07	2.57806e+07	2.89285e+07	0.120391	0.716773	-0.279075	0.231114	0.399466	0.386312
Q8N3C0	Activating signal cointegrator 1 complex subunit 3 OS=Homo sapiens OX=9606 GN=ASCC3 PE=1 SV=3	ASCC3	2.49073e+06	3.00763e+06	4.12216e+06	3.7749e+06	3.17914e+06	4.73684e+06	3.69805e+06	4.04463e+06	4.28358e+06	0.322001	0.131743	0.281198	0.166438	0.0408033	0.802425
O00410	Importin-5 OS=Homo sapiens OX=9606 GN=IPO5 PE=1 SV=4	IPO5	4.25863e+07	3.82633e+07	4.41327e+07	3.88387e+07	3.74436e+07	4.88966e+07	3.14729e+07	4.21171e+07	4.15951e+07	-0.117768	0.529942	0.00226833	0.981436	-0.120036	0.492791
Q99798	Aconitate hydratase, mitochondrial OS=Homo sapiens OX=9606 GN=ACO2 PE=1 SV=2	ACO2	4.13507e+06	4.51118e+06	7.73415e+06	5.45612e+06	4.0543e+06	6.99325e+06	5.49857e+06	9.72842e+06	9.46243e+06	0.591922	0.152834	0.0108163	0.955013	0.581106	0.236286
Q9UQ35	Serine/arginine repetitive matrix protein 2 OS=Homo sapiens OX=9606 GN=SRRM2 PE=1 SV=2	SRRM2	2.79872e+06	3.39956e+06	6.26692e+06	5.35424e+06	3.70345e+06	5.96514e+06	4.22862e+06	5.15559e+06	6.09043e+06	0.312	0.235065	0.269252	0.430119	0.0427475	0.858359
O60610	Protein diaphanous homolog 1 OS=Homo sapiens OX=9606 GN=DIAPH1 PE=1 SV=2	DIAPH1	2.20292e+07	2.36209e+07	2.69275e+07	3.04844e+07	2.83476e+07	3.31573e+07	2.67747e+07	4.07478e+07	3.62144e+07	0.515333	0.102857	0.341941	0.0268902	0.173392	0.490012
P06744	Glucose-6-phosphate isomerase OS=Homo sapiens OX=9606 GN=GPI PE=1 SV=4	GPI	3.01422e+08	3.77229e+08	3.57595e+08	3.16394e+08	2.97614e+08	3.79741e+08	3.16225e+08	3.59143e+08	4.09037e+08	0.0655376	0.507904	-0.0604121	0.707852	0.12595	0.231956
P36776	Lon protease homolog, mitochondrial OS=Homo sapiens OX=9606 GN=LONP1 PE=1 SV=2	LONP1	5.00407e+06	2.7556e+06	1.33446e+07	6.60663e+06	3.74641e+06	1.44715e+07	5.42249e+06	6.87874e+06	1.44988e+07	0.3447	0.235607	0.234233	0.0216394	0.110467	0.659417
P02786	Transferrin receptor protein 1 OS=Homo sapiens OX=9606 GN=TFRC PE=1 SV=2	TFRC	5.89925e+07	5.53077e+07	8.62288e+07	5.53148e+07	5.168e+07	8.06564e+07	4.92133e+07	1.26925e+08	1.02977e+08	0.477047	0.388495	-0.0957567	0.0215189	0.572804	0.329205
Q02790	Peptidyl-prolyl cis-trans isomerase FKBP4 OS=Homo sapiens OX=9606 GN=FKBP4 PE=1 SV=3	FKBP4	1.46276e+08	1.45862e+08	1.76273e+08	1.53458e+08	1.40842e+08	1.5856e+08	1.72066e+08	1.69666e+08	1.85255e+08	0.169992	0.0664869	-0.0487101	0.545666	0.218702	0.0154932
O75083	WD repeat-containing protein 1 OS=Homo sapiens OX=9606 GN=WDR1 PE=1 SV=4	WDR1	6.81602e+07	9.90591e+07	1.376e+08	1.01461e+08	7.74672e+07	1.35878e+08	9.88123e+07	1.78707e+08	1.75517e+08	0.571671	0.0836688	0.0465075	0.854861	0.525164	0.266177
Q13200	26S proteasome non-ATPase regulatory subunit 2 OS=Homo sapiens OX=9606 GN=PSMD2 PE=1 SV=3	PSMD2	4.93486e+07	4.81655e+07	6.59417e+07	6.62866e+07	3.88102e+07	8.62038e+07	5.92655e+07	7.12365e+07	7.88918e+07	0.357317	0.0613094	0.22694	0.426206	0.130376	0.692527
P40939	Trifunctional enzyme subunit alpha, mitochondrial OS=Homo sapiens OX=9606 GN=HADHA PE=1 SV=2	HADHA	1.66736e+07	2.13106e+07	4.32691e+07	4.89007e+07	2.45838e+07	5.80014e+07	3.43778e+07	5.76496e+07	7.24541e+07	1.01743	0.0362079	0.694411	0.185015	0.323017	0.510272
P11940	Polyadenylate-binding protein 1 OS=Homo sapiens OX=9606 GN=PABPC1 PE=1 SV=2	PABPC1	1.47376e+07	1.26709e+07	6.26358e+07	3.18015e+07	1.45547e+07	8.44961e+07	2.49191e+07	4.08412e+07	8.92992e+07	0.784115	0.0639713	0.539233	0.152368	0.244882	0.493509
Q1KMD3	Heterogeneous nuclear ribonucleoprotein U-like protein 2 OS=Homo sapiens OX=9606 GN=HNRNPUL2 PE=1 SV=1	HNRNPUL2	6.49914e+07	9.14479e+06	4.93571e+07	4.23035e+07	1.37598e+07	2.82156e+07	1.35424e+07	3.98168e+07	3.31642e+07	-0.513268	0.656001	-0.551188	0.277883	0.0379196	0.966877
P22626	Heterogeneous nuclear ribonucleoproteins A2/B1 OS=Homo sapiens OX=9606 GN=HNRNPA2B1 PE=1 SV=2	HNRNPA2B1	2.23481e+07	3.44753e+07	4.46302e+07	5.56979e+07	3.92591e+07	7.19405e+07	4.4711e+07	8.76956e+07	7.46108e+07	1.02893	0.0630517	0.718142	0.128795	0.310789	0.534303
P63010	AP-2 complex subunit beta OS=Homo sapiens OX=9606 GN=AP2B1 PE=1 SV=1	AP2B1	6.02838e+06	3.59077e+06	1.32785e+07	6.34035e+06	3.91084e+06	6.74351e+06	5.20256e+06	5.63123e+06	5.90197e+06	-0.452268	0.537855	-0.430117	0.479704	-0.0221508	0.93289
Q12931	Heat shock protein 75 kDa, mitochondrial OS=Homo sapiens OX=9606 GN=TRAP1 PE=1 SV=3	TRAP1	7.27237e+07	7.7374e+07	1.22442e+08	1.13662e+08	9.65293e+07	1.2908e+08	8.9077e+07	1.12764e+08	1.34643e+08	0.304073	0.0962564	0.315969	0.156641	-0.0118964	0.94635
P49750	YLP motif-containing protein 1 OS=Homo sapiens OX=9606 GN=YLPM1 PE=1 SV=4		1.11812e+06	1.4982e+06	2.22707e+06	1.99735e+06	1.74938e+06	1.90611e+06	2.01824e+06	2.16181e+06	2.59932e+06	0.485135	0.0516608	0.222956	0.517766	0.262178	0.193941
P53618	Coatomer subunit beta OS=Homo sapiens OX=9606 GN=COPB1 PE=1 SV=3	COPB1	7.59987e+06	7.43589e+06	9.99052e+06	1.10715e+07	8.67086e+06	1.59301e+07	8.41783e+06	1.42392e+07	1.52124e+07	0.59759	0.139315	0.511368	0.120625	0.0862223	0.795746
P07237	Protein disulfide-isomerase OS=Homo sapiens OX=9606 GN=P4HB PE=1 SV=3	P4HB	1.35425e+08	1.79279e+08	3.03753e+08	1.37058e+08	1.56822e+08	3.36524e+08	2.98579e+08	4.802e+08	4.71029e+08	1.01496	0.0432556	0.0276042	0.826518	0.987357	0.072788
Q16658	Fascin OS=Homo sapiens OX=9606 GN=FSCN1 PE=1 SV=3	FSCN1	6.34379e+07	9.18107e+07	1.13375e+08	9.44377e+07	6.32831e+07	8.69213e+07	7.59923e+07	1.31793e+08	1.04848e+08	0.218884	0.405855	-0.134916	0.721664	0.3538	0.463578
P19367	Hexokinase-1 OS=Homo sapiens OX=9606 GN=HK1 PE=1 SV=3	HK1	2.06607e+07	2.00435e+07	2.35472e+07	2.39903e+07	2.23673e+07	2.49756e+07	2.69874e+07	2.8652e+07	3.23578e+07	0.453728	0.00997196	0.150844	0.050092	0.302884	0.0519122
P47897	Glutamine--tRNA ligase OS=Homo sapiens OX=9606 GN=QARS PE=1 SV=1	QARS	9.73873e+06	3.53895e+07	2.49425e+07	7.44898e+07	8.73306e+07	4.84303e+07	5.66555e+07	8.01403e+07	6.8863e+07	1.55337	0.000390274	1.58523	0.0618484	-0.0318583	0.905512
P11498	Pyruvate carboxylase, mitochondrial OS=Homo sapiens OX=9606 GN=PC PE=1 SV=2	PC	6.73703e+06	9.536e+06	1.09706e+07	1.18546e+07	8.26641e+06	8.93873e+06	9.79144e+06	1.1774e+07	1.44173e+07	0.401383	0.0146091	0.0931029	0.814441	0.30828	0.414324
A5YKK6	CCR4-NOT transcription complex subunit 1 OS=Homo sapiens OX=9606 GN=CNOT1 PE=1 SV=2	CNOT1	1.86081e+06	2.23836e+06	3.60145e+06	3.3076e+06	2.06693e+06	3.91665e+06	3.18972e+06	3.7852e+06	4.61307e+06	0.589584	0.0140771	0.270888	0.383941	0.318696	0.286211
P49411	Elongation factor Tu, mitochondrial OS=Homo sapiens OX=9606 GN=TUFM PE=1 SV=2	TUFM	1.24975e+07	7.9378e+06	3.18938e+07	3.55787e+07	1.94651e+07	3.65126e+07	2.78182e+07	6.05875e+07	5.6801e+07	1.47242	0.109628	0.807045	0.135901	0.665375	0.33397
Q00839	Heterogeneous nuclear ribonucleoprotein U OS=Homo sapiens OX=9606 GN=HNRNPU PE=1 SV=6	HNRNPU	8.03971e+07	5.6793e+07	2.24349e+08	1.03936e+08	5.90694e+07	2.19419e+08	8.92455e+07	8.05485e+07	2.02918e+08	0.043911	0.805665	0.0810198	0.500856	-0.0371088	0.818036
Q99832	T-complex protein 1 subunit eta OS=Homo sapiens OX=9606 GN=CCT7 PE=1 SV=2	CCT7	3.05208e+07	3.89177e+07	7.61795e+07	5.23022e+07	4.36867e+07	1.03634e+08	4.65049e+07	6.49681e+07	1.00159e+08	0.539367	0.018903	0.455088	0.118429	0.0842796	0.689489
Q14974	Importin subunit beta-1 OS=Homo sapiens OX=9606 GN=KPNB1 PE=1 SV=2	KPNB1	4.90599e+07	7.66149e+07	1.64823e+08	9.38951e+07	7.38107e+07	1.9553e+08	8.3603e+07	9.93663e+07	2.1722e+08	0.462156	0.0513079	0.32238	0.228238	0.139775	0.391537
Q10567	AP-1 complex subunit beta-1 OS=Homo sapiens OX=9606 GN=AP1B1 PE=1 SV=2	AP1B1	2.91052e+06	3.44575e+06	4.33523e+06	3.89564e+06	3.15783e+06	4.81882e+06	4.2589e+06	4.54095e+06	5.42571e+06	0.412021	0.00518932	0.151134	0.399124	0.260888	0.125408
P33991	DNA replication licensing factor MCM4 OS=Homo sapiens OX=9606 GN=MCM4 PE=1 SV=5	MCM4	2.40612e+07	2.64465e+07	3.11223e+07	2.64631e+07	2.5578e+07	2.73577e+07	2.83957e+07	3.71512e+07	4.171e+07	0.393899	0.0556584	-0.0399823	0.71683	0.433882	0.132388
O15020	Spectrin beta chain, non-erythrocytic 2 OS=Homo sapiens OX=9606 GN=SPTBN2 PE=1 SV=3	SPTBN2	2.38173e+06	1.92804e+06	2.56014e+06	2.81399e+06	2.46631e+06	2.34724e+06	2.33947e+06	2.6286e+06	2.8434e+06	0.185302	0.281736	0.150927	0.394516	0.0343748	0.849478
Q13435	Splicing factor 3B subunit 2 OS=Homo sapiens OX=9606 GN=SF3B2 PE=1 SV=2	SF3B2	1.25165e+07	1.26197e+07	2.05876e+07	2.06868e+07	1.16635e+07	3.10009e+07	1.38113e+07	2.72624e+07	3.59623e+07	0.752589	0.150115	0.470429	0.233095	0.28216	0.554986
Q92945	Far upstream element-binding protein 2 OS=Homo sapiens OX=9606 GN=KHSRP PE=1 SV=4	KHSRP	1.21605e+07	1.35169e+07	2.1333e+07	2.19658e+07	1.70256e+07	2.50281e+07	1.87827e+07	2.98215e+07	2.32843e+07	0.612784	0.188782	0.445533	0.111315	0.167251	0.658423
Q01813	ATP-dependent 6-phosphofructokinase, platelet type OS=Homo sapiens OX=9606 GN=PFKP PE=1 SV=2	PFKP	7.92973e+06	9.87432e+06	1.56058e+07	1.54311e+07	1.13641e+07	1.4168e+07	1.3116e+07	2.50435e+07	1.98032e+07	0.794849	0.144589	0.294054	0.439605	0.500795	0.344582
P49915	GMP synthase [glutamine-hydrolyzing] OS=Homo sapiens OX=9606 GN=GMPS PE=1 SV=1	GMPS	3.23385e+06	6.81713e+06	7.88968e+06	9.72833e+06	8.1868e+06	9.67071e+06	9.38415e+06	1.40356e+07	1.36359e+07	1.04646	0.00471714	0.620695	0.189678	0.425765	0.227176
Q14566	DNA replication licensing factor MCM6 OS=Homo sapiens OX=9606 GN=MCM6 PE=1 SV=1	MCM6	1.83921e+07	1.87492e+07	1.89864e+07	2.24429e+07	2.26862e+07	2.14113e+07	2.48516e+07	2.54478e+07	2.81157e+07	0.48242	0.0129245	0.245518	0.0220446	0.236902	0.102696
Q14690	Protein RRP5 homolog OS=Homo sapiens OX=9606 GN=PDCD11 PE=1 SV=3	PDCD11	1.29595e+06	1.34777e+06	2.55292e+06	2.48179e+06	2.19215e+06	2.69564e+06	2.07418e+06	2.4228e+06	3.1688e+06	0.560853	0.025654	0.504005	0.142322	0.0568485	0.743137
P35606	Coatomer subunit beta' OS=Homo sapiens OX=9606 GN=COPB2 PE=1 SV=2	COPB2	1.07875e+07	1.17681e+07	1.75098e+07	1.65441e+07	1.23165e+07	2.17682e+07	1.53815e+07	1.40547e+07	2.24899e+07	0.374104	0.0423825	0.337602	0.150758	0.0365029	0.661408
P50454	Serpin H1 OS=Homo sapiens OX=9606 GN=SERPINH1 PE=1 SV=2	SERPINH1	1.11177e+08	9.60499e+07	1.67799e+08	1.27001e+08	9.392e+07	2.42028e+08	1.57716e+08	1.64352e+08	2.41383e+08	0.587301	0.0169243	0.303866	0.331428	0.283435	0.24487
P54136	Arginine--tRNA ligase, cytoplasmic OS=Homo sapiens OX=9606 GN=RARS PE=1 SV=2	RARS	2.93031e+07	3.04587e+07	4.76379e+07	4.35441e+07	4.10483e+07	4.58016e+07	4.15163e+07	3.90198e+07	5.47089e+07	0.332586	0.0260323	0.279889	0.255903	0.0526971	0.700705
O43390	Heterogeneous nuclear ribonucleoprotein R OS=Homo sapiens OX=9606 GN=HNRNPR PE=1 SV=1	HNRNPR	5.0309e+06	7.466e+06	1.59355e+07	1.24139e+07	1.06023e+07	2.2303e+07	8.80344e+06	2.42985e+07	2.81963e+07	1.10831	0.103403	0.672584	0.0480391	0.435724	0.398645
Q9H3U1	Protein unc-45 homolog A OS=Homo sapiens OX=9606 GN=UNC45A PE=1 SV=1	UNC45A	1.19193e+07	1.115e+07	1.55593e+07	1.67729e+07	1.35282e+07	2.02225e+07	1.53655e+07	1.17227e+07	1.71776e+07	0.196522	0.154664	0.387288	0.0379577	-0.190766	0.0515809
Q02952	A-kinase anchor protein 12 OS=Homo sapiens OX=9606 GN=AKAP12 PE=1 SV=4	AKAP12	5.34904e+06	6.45952e+06	5.66553e+06	6.46927e+06	5.63258e+06	6.05743e+06	6.2004e+06	7.6025e+06	6.93186e+06	0.246834	0.0125722	0.0554907	0.726509	0.191344	0.315393
Q8N1F7	Nuclear pore complex protein Nup93 OS=Homo sapiens OX=9606 GN=NUP93 PE=1 SV=2	NUP93	2.45291e+07	1.96392e+07	3.22972e+07	2.09479e+07	1.69995e+07	3.2235e+07	2.42299e+07	2.8352e+07	4.49255e+07	0.350702	0.208318	-0.123699	0.18471	0.474402	0.0902256
O15027	Protein transport protein Sec16A OS=Homo sapiens OX=9606 GN=SEC16A PE=1 SV=4		1.74834e+06	1.79887e+06	2.46512e+06	2.05354e+06	1.8469e+06	2.61729e+06	2.4942e+06	2.76818e+06	2.9492e+06	0.449734	0.0346947	0.116442	0.152751	0.333292	0.0892897
P11216	Glycogen phosphorylase, brain form OS=Homo sapiens OX=9606 GN=PYGB PE=1 SV=5	PYGB	2.67762e+06	2.56774e+06	5.12624e+06	2.98991e+06	2.31495e+06	4.63965e+06	3.50867e+06	4.08958e+06	5.35016e+06	0.320137	0.149078	-0.060667	0.609237	0.380804	0.124408
Q9Y678	Coatomer subunit gamma-1 OS=Homo sapiens OX=9606 GN=COPG1 PE=1 SV=1	COPG1	1.46033e+07	1.17077e+07	2.66464e+07	1.53113e+07	1.22755e+07	1.68779e+07	1.39978e+07	1.59403e+07	2.30745e+07	0.00150196	0.994284	-0.252171	0.500204	0.253673	0.325625
P14868	Aspartate--tRNA ligase, cytoplasmic OS=Homo sapiens OX=9606 GN=DARS PE=1 SV=2	DARS	1.76228e+07	1.73404e+07	2.61381e+07	2.00049e+07	1.58621e+07	2.69121e+07	1.97201e+07	2.22228e+07	3.33246e+07	0.300825	0.0849043	0.039084	0.66692	0.261741	0.202116
Q9Y520	Protein PRRC2C OS=Homo sapiens OX=9606 GN=PRRC2C PE=1 SV=4	PRRC2C	1.85328e+06	1.86443e+06	2.92121e+06	2.47526e+06	2.25229e+06	3.05429e+06	2.52115e+06	2.60502e+06	3.5701e+06	0.389448	0.00165616	0.229163	0.114263	0.160285	0.157397
P50395	Rab GDP dissociation inhibitor beta OS=Homo sapiens OX=9606 GN=GDI2 PE=1 SV=2	GDI2	2.44949e+07	2.11119e+07	4.08813e+07	2.64478e+07	2.72835e+07	4.46141e+07	4.37925e+07	6.28937e+07	1.06183e+08	1.29939	0.0866681	0.185355	0.0838485	1.11404	0.0968354
Q93008	Probable ubiquitin carboxyl-terminal hydrolase FAF-X OS=Homo sapiens OX=9606 GN=USP9X PE=1 SV=3	USP9X	2.06016e+06	2.07939e+06	4.00613e+06	3.12457e+06	2.64307e+06	3.53955e+06	2.77036e+06	3.89793e+06	4.23588e+06	0.420772	0.189827	0.19231	0.480828	0.228462	0.376249
Q02880	DNA topoisomerase 2-beta OS=Homo sapiens OX=9606 GN=TOP2B PE=1 SV=3	TOP2B	2.05018e+06	2.17521e+06	1.59444e+06	3.14294e+06	2.78399e+06	2.42248e+06	2.61992e+06	3.28856e+06	3.54262e+06	0.699504	0.0944072	0.520696	0.026447	0.178808	0.523633
Q92878	DNA repair protein RAD50 OS=Homo sapiens OX=9606 GN=RAD50 PE=1 SV=1	RAD50	8.02157e+06	1.08376e+07	1.32381e+07	1.18107e+07	9.09092e+06	1.51456e+07	1.03399e+07	1.21902e+07	1.38325e+07	0.180005	0.104209	0.167438	0.502905	0.0125668	0.950433
Q14247	Src substrate cortactin OS=Homo sapiens OX=9606 GN=CTTN PE=1 SV=2	CTTN	3.42093e+07	3.36649e+07	4.04605e+07	4.11151e+07	3.49202e+07	4.84267e+07	4.40758e+07	5.37122e+07	5.5356e+07	0.499393	0.036605	0.20021	0.12302	0.299183	0.182102
O75153	Clustered mitochondria protein homolog OS=Homo sapiens OX=9606 GN=CLUH PE=1 SV=2	CLUH; KIAA0664	6.88123e+06	7.05714e+06	9.99504e+06	8.19117e+06	6.52695e+06	1.10555e+07	9.66277e+06	8.60433e+06	1.11477e+07	0.297516	0.0651342	0.106872	0.39866	0.190644	0.174785
Q9BY89	Uncharacterized protein KIAA1671 OS=Homo sapiens OX=9606 GN=KIAA1671 PE=1 SV=2	KIAA1671	294177	245146	253963	279385	281727	309211	336045	264961	339496	0.245591	0.126193	0.13371	0.344884	0.111881	0.389765
O60264	SWI/SNF-related matrix-associated actin-dependent regulator of chromatin subfamily A member 5 OS=Homo sapiens OX=9606 GN=SMARCA5 PE=1 SV=1	SMARCA5	2.20277e+06	2.89379e+06	4.04136e+06	5.45296e+06	4.55472e+06	4.59265e+06	5.21918e+06	6.03217e+06	5.76856e+06	0.897287	0.0282772	0.676064	0.145654	0.221223	0.265812
Q9H2G2	STE20-like serine/threonine-protein kinase OS=Homo sapiens OX=9606 GN=SLK PE=1 SV=1	SLK	1.05512e+07	1.15258e+07	1.48588e+07	1.40742e+07	1.12631e+07	1.55795e+07	1.28498e+07	1.32409e+07	1.56261e+07	0.175613	0.0702205	0.147676	0.362519	0.0279372	0.801466
P35241	Radixin OS=Homo sapiens OX=9606 GN=RDX PE=1 SV=1	RDX	6.15176e+06	5.96869e+06	7.98907e+06	6.72688e+06	5.88713e+06	7.47021e+06	6.57379e+06	9.88124e+06	1.2642e+07	0.532992	0.148505	-0.00181608	0.981247	0.534808	0.203904
O95202	Mitochondrial proton/calcium exchanger protein OS=Homo sapiens OX=9606 GN=LETM1 PE=1 SV=1	LETM1	1.51833e+07	1.4049e+07	1.67413e+07	1.51749e+07	1.32621e+07	1.51355e+07	1.53803e+07	1.60171e+07	1.72103e+07	0.0803776	0.251874	-0.0773896	0.224798	0.157767	0.158598
P56192	Methionine--tRNA ligase, cytoplasmic OS=Homo sapiens OX=9606 GN=MARS PE=1 SV=2	MARS	3.66572e+07	2.74838e+07	5.80177e+07	3.63039e+07	3.64821e+07	7.66416e+07	3.97773e+07	3.79356e+07	8.08288e+07	0.376106	0.169235	0.290691	0.238947	0.0854146	0.0655496
P68032	Actin, alpha cardiac muscle 1 OS=Homo sapiens OX=9606 GN=ACTC1 PE=1 SV=1	ACTC1	1.24353e+07	1.53701e+07	7.59928e+06	1.51051e+07	1.06283e+07	1.62254e+07	1.73069e+07	2.7851e+07	1.33284e+07	0.724159	0.0854619	0.245031	0.628991	0.479128	0.457921
Q15459	Splicing factor 3A subunit 1 OS=Homo sapiens OX=9606 GN=SF3A1 PE=1 SV=1	SF3A1	8.11866e+06	9.44602e+06	1.32704e+07	1.2018e+07	1.00949e+07	1.44864e+07	1.06038e+07	1.21863e+07	1.43522e+07	0.268494	0.0552076	0.247246	0.195319	0.021248	0.875995
P33992	DNA replication licensing factor MCM5 OS=Homo sapiens OX=9606 GN=MCM5 PE=1 SV=5	MCM5	1.59295e+07	2.05921e+07	2.2423e+07	2.37595e+07	2.0242e+07	1.96382e+07	2.20462e+07	2.83521e+07	2.83689e+07	0.418237	0.00757485	0.110571	0.674098	0.307666	0.274529
Q9Y4L1	Hypoxia up-regulated protein 1 OS=Homo sapiens OX=9606 GN=HYOU1 PE=1 SV=1	HYOU1	8.28461e+07	1.10607e+08	1.58296e+08	1.17981e+08	1.0525e+08	2.03014e+08	1.01986e+08	1.14128e+08	1.79884e+08	0.170942	0.121045	0.277135	0.247037	-0.106193	0.407805
O00159	Unconventional myosin-Ic OS=Homo sapiens OX=9606 GN=MYO1C PE=1 SV=4	MYO1C	6.69421e+06	5.04736e+06	7.69187e+06	6.86338e+06	4.99578e+06	7.80984e+06	6.94141e+06	7.27785e+06	9.42481e+06	0.282937	0.142611	0.0173826	0.360278	0.265555	0.179416
O15067	Phosphoribosylformylglycinamidine synthase OS=Homo sapiens OX=9606 GN=PFAS PE=1 SV=4	PFAS	8.33061e+06	1.00331e+07	1.152e+07	1.70728e+07	1.57685e+07	1.50355e+07	1.58591e+07	1.86494e+07	1.89155e+07	0.838124	0.00241957	0.679964	0.0582491	0.15816	0.357241
P68104	Elongation factor 1-alpha 1 OS=Homo sapiens OX=9606 GN=EEF1A1 PE=1 SV=1	EEF1A1	6.86543e+08	7.23675e+08	5.51296e+09	1.89865e+09	3.76565e+08	5.79201e+09	1.73912e+09	1.93547e+09	5.2968e+09	0.373898	0.269855	0.22064	0.488501	0.153259	0.682361
O60506	Heterogeneous nuclear ribonucleoprotein Q OS=Homo sapiens OX=9606 GN=SYNCRIP PE=1 SV=2	SYNCRIP	4.72375e+07	5.89043e+07	8.80862e+07	9.90297e+07	6.7812e+07	1.82824e+08	8.18853e+07	7.61725e+07	1.85302e+08	0.82197	0.177169	0.848225	0.171645	-0.0262544	0.810725
O60313	Dynamin-like 120 kDa protein, mitochondrial OS=Homo sapiens OX=9606 GN=OPA1 PE=1 SV=3	OPA1	1.57905e+06	1.62265e+06	2.81481e+06	2.34098e+06	1.86359e+06	3.50832e+06	2.3904e+06	2.52178e+06	3.55737e+06	0.493356	0.00305613	0.358343	0.0743621	0.135014	0.339958
Q9NU22	Midasin OS=Homo sapiens OX=9606 GN=MDN1 PE=1 SV=2	MDN1	1.05252e+06	1.08723e+06	1.72438e+06	1.28736e+06	1.45391e+06	1.70223e+06	1.2978e+06	1.89534e+06	2.20237e+06	0.481617	0.0888912	0.201552	0.232798	0.280064	0.176151
P27797	Calreticulin OS=Homo sapiens OX=9606 GN=CALR PE=1 SV=1	CALR	2.28204e+07	2.28023e+07	2.98082e+07	2.41451e+07	2.47498e+07	2.91103e+07	2.28405e+07	2.86543e+07	3.65118e+07	0.222458	0.184067	0.0484171	0.394964	0.174041	0.318204
P55265	Double-stranded RNA-specific adenosine deaminase OS=Homo sapiens OX=9606 GN=ADAR PE=1 SV=4	ADAR	1.37715e+07	1.09149e+07	1.78091e+07	1.48992e+07	1.13743e+07	2.6179e+07	1.58327e+07	1.12399e+07	2.49475e+07	0.291763	0.26059	0.303703	0.320325	-0.0119401	0.83909
P80723	Brain acid soluble protein 1 OS=Homo sapiens OX=9606 GN=BASP1 PE=1 SV=2	BASP1	1.78585e+07	2.20225e+07	2.93802e+07	1.72778e+07	1.95445e+07	2.27246e+07	2.00593e+07	2.51974e+07	3.08067e+07	0.135154	0.0463354	-0.218023	0.212904	0.353177	0.0694569
Q9Y230	RuvB-like 2 OS=Homo sapiens OX=9606 GN=RUVBL2 PE=1 SV=3	RUVBL2	4.39843e+06	1.01826e+07	8.93433e+06	1.56099e+07	1.51772e+07	1.38232e+07	1.42119e+07	2.09148e+07	1.54509e+07	1.10489	0.0195411	0.923771	0.0781391	0.181121	0.437573
Q05682	Caldesmon OS=Homo sapiens OX=9606 GN=CALD1 PE=1 SV=3	CALD1	5.34361e+07	6.71459e+07	7.6453e+07	6.7525e+07	6.10865e+07	7.61116e+07	5.75822e+07	9.07671e+07	9.48016e+07	0.303399	0.118271	0.0552215	0.710655	0.248178	0.391439
P54577	Tyrosine--tRNA ligase, cytoplasmic OS=Homo sapiens OX=9606 GN=YARS PE=1 SV=4	YARS	6.07581e+07	6.47811e+07	1.28425e+08	8.39632e+07	7.36273e+07	1.4993e+08	7.88302e+07	8.68857e+07	1.49144e+08	0.310088	0.00337905	0.276061	0.0587627	0.0340278	0.702407
Q9BUF5	Tubulin beta-6 chain OS=Homo sapiens OX=9606 GN=TUBB6 PE=1 SV=1	TUBB6	5.81867e+06	3.99424e+06	9.15085e+06	5.40854e+06	5.00342e+06	7.13914e+06	5.87213e+06	5.83905e+06	1.18384e+07	0.312455	0.187902	-0.111683	0.643487	0.424138	0.277808
P45974	Ubiquitin carboxyl-terminal hydrolase 5 OS=Homo sapiens OX=9606 GN=USP5 PE=1 SV=2	USP5	9.73723e+06	7.89457e+06	1.02875e+07	1.06945e+07	9.50642e+06	1.032e+07	9.73704e+06	1.49817e+07	1.51018e+07	0.51225	0.19801	0.128532	0.19891	0.383719	0.267727
Q8WWI1	LIM domain only protein 7 OS=Homo sapiens OX=9606 GN=LMO7 PE=1 SV=3	LMO7	4.73814e+06	4.98429e+06	4.57564e+06	6.33974e+06	5.38699e+06	5.91147e+06	5.43266e+06	6.91379e+06	5.48234e+06	0.318388	0.0908627	0.302882	0.0921139	0.0155061	0.93977
P12268	Inosine-5'-monophosphate dehydrogenase 2 OS=Homo sapiens OX=9606 GN=IMPDH2 PE=1 SV=2	IMPDH2	2.19681e+07	4.281e+07	4.47881e+07	1.08269e+08	1.35974e+08	7.82282e+07	7.88473e+07	1.23274e+08	8.83378e+07	1.40653	0.0305744	1.55737	0.0639782	-0.150834	0.449979
P63244	Receptor of activated protein C kinase 1 OS=Homo sapiens OX=9606 GN=RACK1 PE=1 SV=3	GNB2L1; RACK1	1.71255e+08	2.01152e+08	5.72066e+08	3.84753e+08	2.59654e+08	6.31277e+08	3.54624e+08	5.56603e+08	7.67511e+08	0.829796	0.0476971	0.433691	0.165505	0.396106	0.290744
Q06210	Glutamine--fructose-6-phosphate aminotransferase [isomerizing] 1 OS=Homo sapiens OX=9606 GN=GFPT1 PE=1 SV=3	GFPT1	3.34258e+06	4.77644e+06	1.4374e+07	6.58777e+06	4.32409e+06	1.61873e+07	5.61237e+06	5.91497e+06	1.33575e+07	0.145793	0.495118	0.268775	0.289859	-0.122982	0.622845
Q5VYK3	Proteasome adapter and scaffold protein ECM29 OS=Homo sapiens OX=9606 GN=ECPAS PE=1 SV=2	KIAA0368	1.86508e+06	1.73537e+06	2.78621e+06	2.66584e+06	1.4681e+06	3.62276e+06	1.93581e+06	2.67626e+06	2.69335e+06	0.193906	0.44052	0.280383	0.334442	-0.0864769	0.845837
P35658	Nuclear pore complex protein Nup214 OS=Homo sapiens OX=9606 GN=NUP214 PE=1 SV=2	NUP214	605143	741788	1.9354e+06	1.44741e+06	948885	2.23101e+06	994260	1.66711e+06	1.95637e+06	0.492466	0.232093	0.495456	0.152587	-0.0029894	0.993804
P62258	14-3-3 protein epsilon OS=Homo sapiens OX=9606 GN=YWHAE PE=1 SV=1	YWHAE	6.44779e+07	6.30558e+07	8.51054e+07	6.88707e+07	7.21761e+07	1.163e+08	8.21066e+07	1.26185e+08	1.17806e+08	0.616899	0.105717	0.275305	0.212952	0.341594	0.286441
Q92621	Nuclear pore complex protein Nup205 OS=Homo sapiens OX=9606 GN=NUP205 PE=1 SV=3	NUP205	3.36364e+06	3.06833e+06	7.49154e+06	4.71257e+06	4.32753e+06	7.485e+06	4.14031e+06	7.12999e+06	7.59813e+06	0.438451	0.309837	0.247136	0.186038	0.191315	0.527369
P04843	Dolichyl-diphosphooligosaccharide--protein glycosyltransferase subunit 1 OS=Homo sapiens OX=9606 GN=RPN1 PE=1 SV=1	RPN1	3.71475e+07	4.26097e+07	8.131e+07	5.66261e+07	4.32078e+07	9.20936e+07	5.68446e+07	5.245e+07	9.60576e+07	0.350437	0.0352056	0.252899	0.200032	0.0975387	0.229452
P27824	Calnexin OS=Homo sapiens OX=9606 GN=CANX PE=1 SV=2	CANX	1.2623e+07	1.53703e+07	3.73493e+07	2.65786e+07	1.31903e+07	5.52836e+07	2.39725e+07	3.03585e+07	5.34694e+07	0.722267	0.0101825	0.5407	0.248622	0.181567	0.57845
O95782	AP-2 complex subunit alpha-1 OS=Homo sapiens OX=9606 GN=AP2A1 PE=1 SV=3	AP2A1	5.07366e+06	4.9027e+06	6.51801e+06	6.64279e+06	5.62277e+06	8.02968e+06	7.34751e+06	9.75549e+06	8.6791e+06	0.644396	0.0720194	0.299168	0.0437099	0.345228	0.253287
P52948	Nuclear pore complex protein Nup98-Nup96 OS=Homo sapiens OX=9606 GN=NUP98 PE=1 SV=4	NUP98	3.9411e+06	3.31761e+06	6.82493e+06	6.30923e+06	4.98336e+06	7.1659e+06	5.58188e+06	6.61447e+06	7.64942e+06	0.49481	0.118446	0.390263	0.133601	0.104547	0.567107
O75116	Rho-associated protein kinase 2 OS=Homo sapiens OX=9606 GN=ROCK2 PE=1 SV=4	ROCK2	3.80878e+06	3.48663e+06	6.45255e+06	3.76589e+06	3.37515e+06	4.10914e+06	4.25232e+06	5.60946e+06	5.47553e+06	0.157827	0.614222	-0.28927	0.385415	0.447097	0.114156
Q01518	Adenylyl cyclase-associated protein 1 OS=Homo sapiens OX=9606 GN=CAP1 PE=1 SV=5	CAP1	4.81415e+07	5.4276e+07	7.45002e+07	6.8883e+07	4.54923e+07	8.73622e+07	6.3441e+07	8.33746e+07	8.91183e+07	0.415304	0.0529763	0.1894	0.447548	0.225904	0.484664
O94979	Protein transport protein Sec31A OS=Homo sapiens OX=9606 GN=SEC31A PE=1 SV=3	SEC31A	5.28835e+06	4.91196e+06	6.16386e+06	6.78259e+06	4.17363e+06	7.98308e+06	5.66323e+06	9.55289e+06	8.70206e+06	0.547566	0.177569	0.210842	0.397411	0.336724	0.481251
Q14573	Inositol 1,4,5-trisphosphate receptor type 3 OS=Homo sapiens OX=9606 GN=ITPR3 PE=1 SV=2	ITPR3	1.97379e+06	1.26578e+06	2.53161e+06	1.77972e+06	2.42314e+06	2.27329e+06	2.55369e+06	2.34964e+06	3.27329e+06	0.502639	0.0326542	0.166272	0.661275	0.336367	0.224921
Q29RF7	Sister chromatid cohesion protein PDS5 homolog A OS=Homo sapiens OX=9606 GN=PDS5A PE=1 SV=1	PDS5A	1.13571e+06	1.36212e+06	1.8754e+06	1.747e+06	1.74737e+06	2.0569e+06	1.62702e+06	1.95541e+06	2.76239e+06	0.53688	0.0310617	0.344116	0.0870693	0.192763	0.385226
P11047	Laminin subunit gamma-1 OS=Homo sapiens OX=9606 GN=LAMC1 PE=1 SV=3	LAMC1	1.01912e+07	1.13827e+07	2.99128e+07	1.80365e+07	1.06191e+07	3.87743e+07	1.77436e+07	1.48609e+07	3.51163e+07	0.395401	0.0444564	0.389189	0.223874	0.00621258	0.970047
Q8IUD2	ELKS/Rab6-interacting/CAST family member 1 OS=Homo sapiens OX=9606 GN=ERC1 PE=1 SV=1	ERC1	2.00304e+06	2.35444e+06	4.12101e+06	2.62883e+06	1.88523e+06	3.93574e+06	3.1473e+06	3.09394e+06	4.83221e+06	0.385226	0.0251674	-0.00489088	0.97939	0.390117	0.0483232
P31040	Succinate dehydrogenase [ubiquinone] flavoprotein subunit, mitochondrial OS=Homo sapiens OX=9606 GN=SDHA PE=1 SV=2	SDHA	9.43189e+06	1.09077e+07	1.47215e+07	1.59075e+07	1.1011e+07	1.88897e+07	1.29173e+07	1.91346e+07	3.13843e+07	0.855436	0.133534	0.385736	0.194367	0.469699	0.33044
P43304	Glycerol-3-phosphate dehydrogenase, mitochondrial OS=Homo sapiens OX=9606 GN=GPD2 PE=1 SV=3	GPD2	5.36995e+06	6.5811e+06	9.29801e+06	9.44356e+06	7.76919e+06	1.00487e+07	8.82715e+06	9.16269e+06	1.16079e+07	0.478091	0.0151211	0.359461	0.194464	0.118629	0.381286
A6NHR9	Structural maintenance of chromosomes flexible hinge domain-containing protein 1 OS=Homo sapiens OX=9606 GN=SMCHD1 PE=1 SV=2	SMCHD1	1.40196e+07	3.93682e+06	1.60045e+07	3.59841e+06	7.65338e+06	3.48779e+06	1.26244e+07	4.8758e+06	1.44372e+07	-0.0886312	0.491792	-1.20418	0.335711	1.11555	0.313305
P35998	26S proteasome regulatory subunit 7 OS=Homo sapiens OX=9606 GN=PSMC2 PE=1 SV=3	PSMC2	6.25953e+06	7.19683e+06	1.12718e+07	8.86699e+06	7.18915e+06	1.19428e+07	7.98765e+06	9.5964e+06	1.24075e+07	0.2784	0.0406786	0.179215	0.298636	0.0991855	0.558304
P55884	Eukaryotic translation initiation factor 3 subunit B OS=Homo sapiens OX=9606 GN=EIF3B PE=1 SV=3	EIF3B	5.25041e+06	6.9335e+06	9.2035e+06	7.36885e+06	5.16107e+06	1.05785e+07	7.6565e+06	1.36662e+07	1.26587e+07	0.667981	0.0843357	0.111655	0.677967	0.556326	0.283432
Q9UHD8	Septin-9 OS=Homo sapiens OX=9606 GN=SEPT9 PE=1 SV=2	SEPT9	2.85678e+07	3.15177e+07	4.04947e+07	4.14494e+07	3.2678e+07	4.01703e+07	3.90443e+07	4.20184e+07	4.33319e+07	0.306577	0.0895755	0.184451	0.387853	0.122126	0.425678
P17980	26S proteasome regulatory subunit 6A OS=Homo sapiens OX=9606 GN=PSMC3 PE=1 SV=3	PSMC3	4.70982e+06	4.30903e+06	6.09559e+06	5.06549e+06	3.74207e+06	6.2398e+06	4.64881e+06	4.33007e+06	5.74721e+06	-0.0375539	0.367164	-0.00641881	0.943418	-0.0311351	0.787521
P78344	Eukaryotic translation initiation factor 4 gamma 2 OS=Homo sapiens OX=9606 GN=EIF4G2 PE=1 SV=1	EIF4G2	6.22214e+06	7.10037e+06	1.54379e+07	1.03316e+07	6.38727e+06	2.03281e+07	1.05076e+07	1.60602e+07	2.36554e+07	0.80427	0.0387249	0.365274	0.255636	0.438996	0.256428
Q8WYP5	Protein ELYS OS=Homo sapiens OX=9606 GN=AHCTF1 PE=1 SV=3	AHCTF1	1.17699e+06	1.60902e+06	2.76484e+06	2.39227e+06	1.80292e+06	3.54336e+06	2.27765e+06	2.45514e+06	3.20875e+06	0.516712	0.0530178	0.479354	0.132642	0.0373587	0.842031
P34897	Serine hydroxymethyltransferase, mitochondrial OS=Homo sapiens OX=9606 GN=SHMT2 PE=1 SV=3	SHMT2	3.89914e+07	2.56133e+07	6.92898e+07	5.02576e+07	3.55432e+07	8.89902e+07	3.66817e+07	3.50291e+07	9.34528e+07	0.302798	0.30659	0.384534	0.0468307	-0.0817353	0.611294
P11413	Glucose-6-phosphate 1-dehydrogenase OS=Homo sapiens OX=9606 GN=G6PD PE=1 SV=4	G6PD	4.45084e+07	5.81964e+07	7.13616e+07	6.70789e+07	5.6269e+07	6.36735e+07	7.55021e+07	7.19254e+07	1.06537e+08	0.544987	0.0557126	0.103566	0.687331	0.441421	0.167109
P54652	Heat shock-related 70 kDa protein 2 OS=Homo sapiens OX=9606 GN=HSPA2 PE=1 SV=1	HSPA2	744994	707263	1.14784e+06	1.07641e+06	920871	1.35879e+06	1.20729e+06	1.1715e+06	1.5324e+06	0.589042	0.00358619	0.368211	0.0239557	0.220831	0.0340341
P11387	DNA topoisomerase 1 OS=Homo sapiens OX=9606 GN=TOP1 PE=1 SV=2	TOP1	3.59635e+06	3.66352e+06	8.15699e+06	5.45083e+06	3.80922e+06	9.96224e+06	4.85896e+06	5.5309e+06	1.1246e+07	0.488919	0.0610629	0.318272	0.152415	0.170647	0.374468
Q9Y2W1	Thyroid hormone receptor-associated protein 3 OS=Homo sapiens OX=9606 GN=THRAP3 PE=1 SV=2	THRAP3	1.95734e+07	1.87242e+07	4.35796e+07	2.96418e+07	2.39674e+07	4.59535e+07	3.13526e+07	2.74414e+07	4.85754e+07	0.391049	0.0493623	0.282144	0.119568	0.108904	0.0362089
O43795	Unconventional myosin-Ib OS=Homo sapiens OX=9606 GN=MYO1B PE=1 SV=3	MYO1B	6.1179e+06	5.21094e+06	7.75977e+06	8.27928e+06	6.53897e+06	9.47144e+06	9.39332e+06	8.10246e+06	1.02199e+07	0.537989	0.00663937	0.347632	0.0187535	0.190357	0.0400561
P60174	Triosephosphate isomerase OS=Homo sapiens OX=9606 GN=TPI1 PE=1 SV=3	TPI1	6.57486e+07	9.64887e+07	9.24126e+07	1.0205e+08	1.17576e+08	1.26292e+08	1.27793e+08	1.77969e+08	1.6979e+08	0.901087	0.00639065	0.441913	0.0232334	0.459174	0.0496384
Q5JRA6	Transport and Golgi organization protein 1 homolog OS=Homo sapiens OX=9606 GN=MIA3 PE=1 SV=1	MIA3	467785	508151	1.53057e+06	1.0967e+06	641808	1.87143e+06	1.15253e+06	821494	1.82167e+06	0.598686	0.07807	0.526292	0.124578	0.0723937	0.448946
O94906	Pre-mRNA-processing factor 6 OS=Homo sapiens OX=9606 GN=PRPF6 PE=1 SV=1	PRPF6	3.83071e+06	4.56805e+06	7.96402e+06	7.27775e+06	6.12027e+06	9.8728e+06	1.00759e+07	1.09516e+07	9.79035e+06	0.913346	0.0844298	0.508103	0.0582311	0.405243	0.219648
Q96AE4	Far upstream element-binding protein 1 OS=Homo sapiens OX=9606 GN=FUBP1 PE=1 SV=3	FUBP1	6.438e+06	8.4809e+06	8.14442e+06	8.80203e+06	7.19076e+06	8.46184e+06	7.86117e+06	1.17899e+07	1.12507e+07	0.422088	0.0485493	0.084507	0.703787	0.337581	0.318307
P46063	ATP-dependent DNA helicase Q1 OS=Homo sapiens OX=9606 GN=RECQL PE=1 SV=3	RECQL	1.90579e+07	1.09692e+07	1.36207e+07	1.68119e+07	1.2398e+07	1.56509e+07	1.29287e+07	1.77389e+07	2.02822e+07	0.223165	0.627044	0.0395446	0.790822	0.183621	0.56414
Q9BSJ8	Extended synaptotagmin-1 OS=Homo sapiens OX=9606 GN=ESYT1 PE=1 SV=1	ESYT1	1.06251e+06	1.51198e+06	4.3045e+06	5.33734e+06	1.50583e+06	6.75094e+06	3.23662e+06	5.34775e+06	7.41456e+06	1.21771	0.0241284	0.982715	0.212856	0.234994	0.686496
O75534	Cold shock domain-containing protein E1 OS=Homo sapiens OX=9606 GN=CSDE1 PE=1 SV=2	CSDE1	3.19632e+07	2.92848e+07	7.29738e+07	4.79276e+07	2.77843e+07	8.98635e+07	4.42263e+07	4.15815e+07	7.74519e+07	0.28255	0.0652052	0.30287	0.222721	-0.0203199	0.929349
Q92499	ATP-dependent RNA helicase DDX1 OS=Homo sapiens OX=9606 GN=DDX1 PE=1 SV=2	DDX1	1.16211e+07	1.80045e+07	2.00709e+07	2.77193e+07	2.89307e+07	1.69323e+07	1.7419e+07	3.46531e+07	3.19884e+07	0.758282	0.0676459	0.566213	0.300241	0.192069	0.683579
O60271	C-Jun-amino-terminal kinase-interacting protein 4 OS=Homo sapiens OX=9606 GN=SPAG9 PE=1 SV=4	SPAG9	1.36106e+06	1.15646e+06	2.47254e+06	1.899e+06	1.24241e+06	2.74166e+06	1.8742e+06	2.34016e+06	2.90495e+06	0.512679	0.0965339	0.237512	0.151473	0.275167	0.357053
Q9UKV3	Apoptotic chromatin condensation inducer in the nucleus OS=Homo sapiens OX=9606 GN=ACIN1 PE=1 SV=2	ACIN1	8.52528e+06	1.16221e+07	9.48507e+06	1.49947e+07	1.40326e+07	1.31428e+07	1.42243e+07	1.65583e+07	1.88994e+07	0.745546	0.0402663	0.509043	0.073518	0.236504	0.315213
Q8NE71	ATP-binding cassette sub-family F member 1 OS=Homo sapiens OX=9606 GN=ABCF1 PE=1 SV=2	ABCF1	7.76932e+06	8.13051e+06	9.21131e+06	9.80153e+06	8.8031e+06	9.02438e+06	9.06969e+06	1.17428e+07	1.17052e+07	0.3729	0.0659526	0.137856	0.323476	0.235044	0.302275
Q9NZB2	Constitutive coactivator of PPAR-gamma-like protein 1 OS=Homo sapiens OX=9606 GN=FAM120A PE=1 SV=2	FAM120A	1.76694e+06	1.17552e+06	3.14793e+06	2.02324e+06	1.3493e+06	2.61563e+06	1.40889e+06	1.6428e+06	5.41743e+06	0.475678	0.414247	-0.0244222	0.904154	0.5001	0.503221
P18583	Protein SON OS=Homo sapiens OX=9606 GN=SON PE=1 SV=4	SON	3.55317e+06	3.07143e+06	5.95562e+06	4.54405e+06	3.33436e+06	5.05166e+06	4.12753e+06	4.5192e+06	5.70871e+06	0.190442	0.350073	0.0395748	0.852212	0.150867	0.419411
Q9BXJ9	N-alpha-acetyltransferase 15, NatA auxiliary subunit OS=Homo sapiens OX=9606 GN=NAA15 PE=1 SV=1	NAA15	5.25526e+06	5.62225e+06	8.85876e+06	6.68684e+06	5.88976e+06	1.11888e+07	6.24208e+06	7.04897e+06	1.15617e+07	0.332555	0.0802442	0.268014	0.153406	0.0645404	0.515761
P14866	Heterogeneous nuclear ribonucleoprotein L OS=Homo sapiens OX=9606 GN=HNRNPL PE=1 SV=2	HNRNPL	7.37901e+06	8.96371e+06	1.61706e+07	1.20263e+07	8.86738e+06	1.78979e+07	1.0214e+07	1.51716e+07	1.77383e+07	0.407454	0.125146	0.254712	0.269032	0.152742	0.618798
O60716	Catenin delta-1 OS=Homo sapiens OX=9606 GN=CTNND1 PE=1 SV=1	CTNND1	1.8297e+07	2.39398e+07	3.25737e+07	2.76066e+07	2.58211e+07	3.43213e+07	3.67352e+07	3.98013e+07	3.02396e+07	0.513276	0.244676	0.230143	0.22648	0.283133	0.360886
O43242	26S proteasome non-ATPase regulatory subunit 3 OS=Homo sapiens OX=9606 GN=PSMD3 PE=1 SV=2	PSMD3	6.43252e+07	5.80694e+07	7.82201e+07	6.00307e+07	5.97004e+07	7.75927e+07	6.4176e+07	5.6366e+07	7.82765e+07	-0.0129757	0.393848	-0.0238628	0.590198	0.0108871	0.839111
Q7Z2W4	Zinc finger CCCH-type antiviral protein 1 OS=Homo sapiens OX=9606 GN=ZC3HAV1 PE=1 SV=3	ZC3HAV1	4.08947e+06	4.11313e+06	5.60349e+06	4.58084e+06	5.20548e+06	3.00929e+06	4.32442e+06	4.58705e+06	5.26044e+06	0.0377295	0.665001	-0.109655	0.795827	0.147385	0.661667
Q15424	Scaffold attachment factor B1 OS=Homo sapiens OX=9606 GN=SAFB PE=1 SV=4	SAFB	2.57868e+06	3.43992e+06	4.75747e+06	4.51792e+06	3.2759e+06	5.51045e+06	4.17872e+06	5.33834e+06	6.22406e+06	0.546706	0.00589661	0.304056	0.300514	0.24265	0.362983
Q03001	Dystonin OS=Homo sapiens OX=9606 GN=DST PE=1 SV=4	DST	1.52973e+06	1.65353e+06	4.43479e+06	3.00322e+06	2.17905e+06	6.19836e+06	3.34554e+06	3.12559e+06	7.85956e+06	0.911616	0.0653378	0.579088	0.0785224	0.332528	0.123114
Q7KZ85	Transcription elongation factor SPT6 OS=Homo sapiens OX=9606 GN=SUPT6H PE=1 SV=2	SUPT6H	5.50523e+06	7.46943e+06	6.03715e+06	9.89772e+06	8.48899e+06	1.00187e+07	8.35002e+06	8.77885e+06	9.69113e+06	0.496414	0.063236	0.57927	0.0984289	-0.0828563	0.430875
P20810	Calpastatin OS=Homo sapiens OX=9606 GN=CAST PE=1 SV=4	CAST	8.47666e+06	8.30217e+06	1.1699e+07	9.80994e+06	9.02366e+06	9.85622e+06	8.179e+06	1.56642e+07	1.22878e+07	0.343402	0.402208	0.0107015	0.948699	0.3327	0.408025
P61978	Heterogeneous nuclear ribonucleoprotein K OS=Homo sapiens OX=9606 GN=HNRNPK PE=1 SV=1	HNRNPK	8.42583e+07	1.13307e+08	1.745e+08	1.49009e+08	8.23694e+07	1.90767e+08	1.29105e+08	1.7934e+08	2.01222e+08	0.454003	0.0562148	0.182187	0.607052	0.271816	0.492374
O95757	Heat shock 70 kDa protein 4L OS=Homo sapiens OX=9606 GN=HSPA4L PE=1 SV=3	HSPA4L	1.23991e+07	1.14834e+07	1.12152e+07	1.05689e+07	9.84975e+06	9.31703e+06	1.02543e+07	1.43788e+07	1.42088e+07	0.146238	0.53854	-0.239183	0.00196333	0.385421	0.212227
Q8NC51	Plasminogen activator inhibitor 1 RNA-binding protein OS=Homo sapiens OX=9606 GN=SERBP1 PE=1 SV=2	SERBP1	3.93402e+07	4.2004e+07	8.32326e+07	6.10543e+07	4.3894e+07	9.23413e+07	5.41832e+07	6.43301e+07	8.96785e+07	0.339153	0.0867759	0.261555	0.200489	0.0775984	0.710257
Q9UIG0	Tyrosine-protein kinase BAZ1B OS=Homo sapiens OX=9606 GN=BAZ1B PE=1 SV=2	BAZ1B	3.10892e+06	3.57158e+06	3.82697e+06	4.51139e+06	3.90089e+06	4.77617e+06	3.92438e+06	5.29046e+06	4.89957e+06	0.425753	0.0465021	0.327859	0.102797	0.0978937	0.646779
P04083	Annexin A1 OS=Homo sapiens OX=9606 GN=ANXA1 PE=1 SV=2	ANXA1	1.45761e+09	1.23435e+09	1.71382e+09	1.15981e+09	1.09276e+09	1.45057e+09	1.193e+09	1.02598e+09	1.279e+09	-0.332876	0.0470654	-0.250654	0.0385612	-0.0822224	0.366865
P23526	Adenosylhomocysteinase OS=Homo sapiens OX=9606 GN=AHCY PE=1 SV=4	AHCY	6.27294e+07	7.39853e+07	1.36984e+08	1.24533e+08	5.05314e+07	1.99704e+08	1.3095e+08	2.00673e+08	2.25433e+08	1.02523	0.0313984	0.453414	0.359633	0.571821	0.309722
P19338	Nucleolin OS=Homo sapiens OX=9606 GN=NCL PE=1 SV=3	NCL	6.6516e+08	5.88609e+08	1.56011e+09	9.79825e+08	6.42263e+08	2.23032e+09	9.00274e+08	1.09138e+09	2.06345e+09	0.52718	0.0435767	0.453202	0.192295	0.0739781	0.759046
P23921	Ribonucleoside-diphosphate reductase large subunit OS=Homo sapiens OX=9606 GN=RRM1 PE=1 SV=1	RRM1	2.46994e+07	1.79438e+07	3.23319e+07	3.22601e+07	2.44523e+07	3.43582e+07	2.14516e+07	2.43774e+07	4.65012e+07	0.300391	0.369687	0.280576	0.0871462	0.0198155	0.95527
Q9NSE4	Isoleucine--tRNA ligase, mitochondrial OS=Homo sapiens OX=9606 GN=IARS2 PE=1 SV=2	IARS2	1.37752e+07	1.16092e+07	2.67584e+07	1.66034e+07	1.37178e+07	2.2369e+07	2.0627e+07	2.59824e+07	2.53271e+07	0.464258	0.285175	0.0150686	0.943871	0.44919	0.160883
Q16881	Thioredoxin reductase 1, cytoplasmic OS=Homo sapiens OX=9606 GN=TXNRD1 PE=1 SV=3	TXNRD1	4.10129e+07	3.93643e+07	4.00577e+07	4.55166e+07	4.35054e+07	4.63143e+07	3.86869e+07	6.32339e+07	5.28965e+07	0.362315	0.270275	0.168296	0.016856	0.194018	0.486193
Q7Z460	CLIP-associating protein 1 OS=Homo sapiens OX=9606 GN=CLASP1 PE=1 SV=1	CLASP1	2.75607e+06	1.31931e+06	3.44673e+06	2.57484e+06	2.81057e+06	2.79994e+06	2.93075e+06	3.58044e+06	4.13177e+06	0.50069	0.239439	0.121905	0.765878	0.378785	0.101374
Q9H583	HEAT repeat-containing protein 1 OS=Homo sapiens OX=9606 GN=HEATR1 PE=1 SV=3	HEATR1	1.90118e+06	1.20359e+06	4.196e+06	2.69776e+06	1.848e+06	5.32713e+06	2.39324e+06	3.06639e+06	4.50988e+06	0.449475	0.210693	0.435425	0.0269807	0.0140503	0.96277
Q86UE4	Protein LYRIC OS=Homo sapiens OX=9606 GN=MTDH PE=1 SV=2	MTDH	4.85568e+06	6.20201e+06	1.17988e+07	7.51187e+06	5.11922e+06	1.15229e+07	6.18158e+06	6.36492e+06	1.13063e+07	0.0615537	0.595993	0.0796562	0.740045	-0.0181026	0.905253
Q16555	Dihydropyrimidinase-related protein 2 OS=Homo sapiens OX=9606 GN=DPYSL2 PE=1 SV=1	DPYSL2	3.26447e+06	4.76904e+06	8.371e+06	6.17412e+06	4.17225e+06	7.5586e+06	6.07232e+06	9.23299e+06	1.14181e+07	0.704011	0.021838	0.126268	0.718675	0.577743	0.200145
P40926	Malate dehydrogenase, mitochondrial OS=Homo sapiens OX=9606 GN=MDH2 PE=1 SV=3	MDH2	1.00695e+08	1.15678e+08	1.82245e+08	1.51448e+08	1.34922e+08	2.27006e+08	1.52259e+08	1.86169e+08	2.34195e+08	0.522579	0.0113977	0.365011	0.0582602	0.157567	0.339085
A0AVT1	Ubiquitin-like modifier-activating enzyme 6 OS=Homo sapiens OX=9606 GN=UBA6 PE=1 SV=1	UBA6	1.99578e+06	2.57258e+06	3.24771e+06	3.87692e+06	2.06577e+06	4.28065e+06	3.45738e+06	3.88043e+06	5.2282e+06	0.685013	0.0161195	0.387353	0.369718	0.29766	0.352758
P07942	Laminin subunit beta-1 OS=Homo sapiens OX=9606 GN=LAMB1 PE=1 SV=2	LAMB1	4.48738e+06	5.14427e+06	1.28148e+07	7.35603e+06	4.814e+06	1.68966e+07	8.10975e+06	7.79999e+06	1.78329e+07	0.588083	0.0315975	0.372872	0.235556	0.215211	0.161279
P35573	Glycogen debranching enzyme OS=Homo sapiens OX=9606 GN=AGL PE=1 SV=3	AGL	3.52412e+06	3.88903e+06	4.60859e+06	4.61277e+06	2.94917e+06	4.68271e+06	3.86089e+06	4.62566e+06	4.49534e+06	0.110854	0.322188	0.0265057	0.910636	0.084348	0.769538
Q13310	Polyadenylate-binding protein 4 OS=Homo sapiens OX=9606 GN=PABPC4 PE=1 SV=1	PABPC4	2.90932e+06	3.97541e+06	6.76102e+06	5.01155e+06	3.89433e+06	7.64366e+06	4.47088e+06	3.86013e+06	8.03631e+06	0.262367	0.221914	0.278339	0.265158	-0.0159728	0.842764
Q9UQ80	Proliferation-associated protein 2G4 OS=Homo sapiens OX=9606 GN=PA2G4 PE=1 SV=3	PA2G4	6.44864e+07	5.0154e+07	1.5401e+08	8.6147e+07	5.24806e+07	1.97474e+08	7.71054e+07	9.68573e+07	1.64109e+08	0.331601	0.188997	0.323171	0.199003	0.00843065	0.979782
P50570	Dynamin-2 OS=Homo sapiens OX=9606 GN=DNM2 PE=1 SV=2	DNM2	3.38637e+06	3.02537e+06	5.17989e+06	3.17665e+06	4.10945e+06	3.7533e+06	3.76493e+06	3.33922e+06	4.9942e+06	0.061727	0.443425	-0.070422	0.823263	0.132149	0.611703
P42224	Signal transducer and activator of transcription 1-alpha/beta OS=Homo sapiens OX=9606 GN=STAT1 PE=1 SV=2	STAT1	6.795e+06	6.26179e+06	1.85331e+07	1.09538e+07	6.2649e+06	2.49156e+07	9.45547e+06	1.0122e+07	2.74197e+07	0.573108	0.114659	0.415531	0.200851	0.157577	0.419514
P00533	Epidermal growth factor receptor OS=Homo sapiens OX=9606 GN=EGFR PE=1 SV=2	EGFR	1.60726e+06	2.14835e+06	5.87303e+06	3.03553e+06	1.84656e+06	9.51095e+06	3.30876e+06	2.50247e+06	9.18679e+06	0.639367	0.171532	0.579967	0.298263	0.0594002	0.55277
P20042	Eukaryotic translation initiation factor 2 subunit 2 OS=Homo sapiens OX=9606 GN=EIF2S2 PE=1 SV=2	EIF2S2	2.24112e+07	1.95328e+07	5.02006e+07	3.09228e+07	2.08067e+07	6.13575e+07	2.83317e+07	2.88768e+07	6.34942e+07	0.389488	0.0466028	0.295463	0.141904	0.0940252	0.496977
Q13045	Protein flightless-1 homolog OS=Homo sapiens OX=9606 GN=FLII PE=1 SV=2	FLII	8.63462e+06	9.34543e+06	1.55213e+07	1.30281e+07	1.02372e+07	1.91101e+07	1.28974e+07	1.30898e+07	1.87115e+07	0.416017	0.00681292	0.339011	0.10782	0.077006	0.534788
Q9ULT8	E3 ubiquitin-protein ligase HECTD1 OS=Homo sapiens OX=9606 GN=HECTD1 PE=1 SV=3	HECTD1	1.08557e+06	1.04719e+06	2.73875e+06	1.65063e+06	1.15707e+06	3.42415e+06	1.5583e+06	1.34301e+06	2.75918e+06	0.216557	0.183705	0.355294	0.122525	-0.138736	0.526454
Q5JRX3	Presequence protease, mitochondrial OS=Homo sapiens OX=9606 GN=PITRM1 PE=1 SV=3	PITRM1	2.85497e+06	1.97888e+06	5.08544e+06	2.918e+06	2.40607e+06	3.02278e+06	2.68747e+06	2.91402e+06	4.62003e+06	0.0432987	0.835065	-0.249005	0.569203	0.292304	0.360266
P26358	DNA (cytosine-5)-methyltransferase 1 OS=Homo sapiens OX=9606 GN=DNMT1 PE=1 SV=2	DNMT1	2.95035e+06	3.02858e+06	5.22814e+06	4.89899e+06	3.9785e+06	7.68831e+06	4.49076e+06	4.31395e+06	6.53626e+06	0.45298	0.00347873	0.563798	0.0564672	-0.110818	0.442055
O75694	Nuclear pore complex protein Nup155 OS=Homo sapiens OX=9606 GN=NUP155 PE=1 SV=1	NUP155	5.10583e+06	7.18192e+06	9.39724e+06	9.41734e+06	9.66103e+06	8.74395e+06	9.14452e+06	1.23435e+07	1.37954e+07	0.702295	0.00529244	0.359546	0.293606	0.342749	0.247701
P28331	NADH-ubiquinone oxidoreductase 75 kDa subunit, mitochondrial OS=Homo sapiens OX=9606 GN=NDUFS1 PE=1 SV=3	NDUFS1	2.95392e+06	2.13806e+06	3.73219e+06	3.41734e+06	2.4928e+06	4.30514e+06	3.36804e+06	4.4392e+06	4.60492e+06	0.492222	0.169954	0.211196	0.0179595	0.281026	0.356148
O43175	D-3-phosphoglycerate dehydrogenase OS=Homo sapiens OX=9606 GN=PHGDH PE=1 SV=4	PHGDH	1.0324e+07	6.87373e+06	2.07042e+07	1.37725e+07	7.56865e+06	1.9949e+07	8.7099e+06	1.75555e+07	1.89905e+07	0.255835	0.611834	0.123524	0.456311	0.13231	0.796252
Q12802	A-kinase anchor protein 13 OS=Homo sapiens OX=9606 GN=AKAP13 PE=1 SV=2	AKAP13	1.09848e+06	1.17732e+06	1.39251e+06	1.6155e+06	1.28528e+06	1.44691e+06	1.64702e+06	1.67608e+06	1.96624e+06	0.527973	0.00165813	0.245135	0.261269	0.282837	0.164507
P33993	DNA replication licensing factor MCM7 OS=Homo sapiens OX=9606 GN=MCM7 PE=1 SV=4	MCM7	2.08309e+07	2.37579e+07	2.68124e+07	2.93478e+07	2.65182e+07	3.08363e+07	3.04493e+07	2.87389e+07	3.87869e+07	0.456467	0.0498023	0.280122	0.100009	0.176345	0.218507
Q99459	Cell division cycle 5-like protein OS=Homo sapiens OX=9606 GN=CDC5L PE=1 SV=2	CDC5L	3.51317e+06	4.18296e+06	8.23102e+06	5.38284e+06	4.35443e+06	8.99106e+06	3.85287e+06	6.11893e+06	7.5926e+06	0.141165	0.542608	0.233733	0.20156	-0.092568	0.753136
P29144	Tripeptidyl-peptidase 2 OS=Homo sapiens OX=9606 GN=TPP2 PE=1 SV=4	TPP2	1.89082e+06	2.27996e+06	3.19638e+06	3.40816e+06	2.43297e+06	4.08717e+06	2.0297e+06	3.40399e+06	3.61478e+06	0.296563	0.19603	0.430438	0.162764	-0.133875	0.709901
Q92538	Golgi-specific brefeldin A-resistance guanine nucleotide exchange factor 1 OS=Homo sapiens OX=9606 GN=GBF1 PE=1 SV=2	GBF1	662845	438696	1.33881e+06	1.06572e+06	628977	1.24621e+06	745168	962455	2.37369e+06	0.741945	0.185226	0.269172	0.364949	0.472773	0.459733
Q6PKG0	La-related protein 1 OS=Homo sapiens OX=9606 GN=LARP1 PE=1 SV=2	LARP1	3.63425e+06	2.54339e+06	6.26228e+06	4.81168e+06	3.1621e+06	6.90641e+06	3.87973e+06	4.08106e+06	8.31882e+06	0.388089	0.140605	0.258415	0.0466651	0.129673	0.580413
Q14643	Inositol 1,4,5-trisphosphate receptor type 1 OS=Homo sapiens OX=9606 GN=ITPR1 PE=1 SV=3	ITPR1	9.33561e+06	7.477e+06	1.33725e+07	9.53265e+06	8.40223e+06	8.89265e+06	9.89182e+06	1.07284e+07	1.24472e+07	0.131575	0.514265	-0.170123	0.57662	0.301698	0.154954
Q96HC4	PDZ and LIM domain protein 5 OS=Homo sapiens OX=9606 GN=PDLIM5 PE=1 SV=5	PDLIM5	4.74918e+06	6.28067e+06	9.60464e+06	1.21054e+07	5.44957e+06	1.25905e+07	1.04398e+07	1.24968e+07	1.9988e+07	1.05675	0.037674	0.546882	0.312098	0.509869	0.287268
P62195	26S proteasome regulatory subunit 8 OS=Homo sapiens OX=9606 GN=PSMC5 PE=1 SV=1	PSMC5	2.43719e+07	2.41147e+07	3.1698e+07	3.35996e+07	2.27155e+07	3.43876e+07	3.24788e+07	3.76341e+07	4.21497e+07	0.48548	0.0208106	0.17782	0.374795	0.30766	0.261462
Q9Y263	Phospholipase A-2-activating protein OS=Homo sapiens OX=9606 GN=PLAA PE=1 SV=2	PLAA	2.3614e+06	3.22131e+06	3.78038e+06	3.89501e+06	3.85774e+06	4.12927e+06	4.10532e+06	4.95379e+06	4.37907e+06	0.521281	0.0700774	0.343724	0.142854	0.177557	0.214407
Q8NFC6	Biorientation of chromosomes in cell division protein 1-like 1 OS=Homo sapiens OX=9606 GN=BOD1L1 PE=1 SV=2	BOD1L1	160846	141013	214848	293875	230533	426225	269185	312086	513324	1.08298	0.0749636	0.879541	0.0557282	0.203437	0.317864
P00367	Glutamate dehydrogenase 1, mitochondrial OS=Homo sapiens OX=9606 GN=GLUD1 PE=1 SV=2	GLUD1	2.26683e+07	2.53697e+07	2.58962e+07	2.73002e+07	2.03712e+07	2.82554e+07	2.42853e+07	2.6308e+07	2.5772e+07	0.0466763	0.250894	0.0383678	0.840471	0.00830852	0.964373
P40227	T-complex protein 1 subunit zeta OS=Homo sapiens OX=9606 GN=CCT6A PE=1 SV=3	CCT6A	4.54854e+07	4.90003e+07	1.09962e+08	8.07713e+07	5.60151e+07	1.84687e+08	5.9467e+07	1.05993e+08	1.78761e+08	0.751606	0.107584	0.65297	0.185324	0.0986362	0.759686
A3KMH1	von Willebrand factor A domain-containing protein 8 OS=Homo sapiens OX=9606 GN=VWA8 PE=1 SV=2	VWA8	14279.6	83083.4	447809	287361	197360	538034	194860	369755	431318	0.869336	0.232781	0.907676	0.109024	-0.0383405	0.930512
O00231	26S proteasome non-ATPase regulatory subunit 11 OS=Homo sapiens OX=9606 GN=PSMD11 PE=1 SV=3	PSMD11	4.90561e+07	5.44698e+07	7.57329e+07	6.93158e+07	4.63699e+07	9.90317e+07	5.86393e+07	5.59509e+07	7.96247e+07	0.11561	0.173599	0.260395	0.35865	-0.144785	0.509511
P55196	Afadin OS=Homo sapiens OX=9606 GN=AFDN PE=1 SV=3	MLLT4; AFDN	0	19274.6	135237	49432.7	4315.75	91136	18449.6	17554	62468.3	-0.649933	0.569128	-0.0928159	0.918154	-0.557118	0.394277
P05556	Integrin beta-1 OS=Homo sapiens OX=9606 GN=ITGB1 PE=1 SV=2	ITGB1	1.76749e+07	2.58133e+07	5.60832e+07	7.63607e+07	6.71836e+07	9.42378e+07	7.63827e+07	1.10268e+08	1.25273e+08	1.64739	0.0109694	1.25584	0.0186189	0.391556	0.193843
P46060	Ran GTPase-activating protein 1 OS=Homo sapiens OX=9606 GN=RANGAP1 PE=1 SV=1	RANGAP1	3.38301e+06	2.98008e+06	4.89344e+06	4.41228e+06	2.88192e+06	6.01336e+06	5.02264e+06	5.86739e+06	7.47685e+06	0.706344	0.0242098	0.241483	0.223103	0.464861	0.135911
P09960	Leukotriene A-4 hydrolase OS=Homo sapiens OX=9606 GN=LTA4H PE=1 SV=2	LTA4H	2.5033e+07	1.56092e+07	1.66272e+07	2.06762e+07	1.48112e+07	1.98954e+07	1.52793e+07	2.61134e+07	2.39843e+07	0.191016	0.709481	-0.0483268	0.802117	0.239343	0.562048
Q8TD16	Protein bicaudal D homolog 2 OS=Homo sapiens OX=9606 GN=BICD2 PE=1 SV=1	BICD2	654272	634563	966757	617656	845768	782435	994026	948271	1.0688e+06	0.416782	0.0789108	-0.00623908	0.980122	0.423021	0.0869934
P23396	40S ribosomal protein S3 OS=Homo sapiens OX=9606 GN=RPS3 PE=1 SV=2	RPS3	4.91797e+07	5.79562e+07	1.0457e+08	6.52548e+07	5.33565e+07	1.14197e+08	5.76772e+07	9.5718e+07	1.30032e+08	0.42092	0.106232	0.137084	0.368517	0.283835	0.362667
Q14669	E3 ubiquitin-protein ligase TRIP12 OS=Homo sapiens OX=9606 GN=TRIP12 PE=1 SV=1	TRIP12	2.29373e+06	2.63509e+06	4.06718e+06	3.91699e+06	4.14355e+06	5.6205e+06	3.58099e+06	2.17895e+06	7.17657e+06	0.524094	0.330095	0.604822	0.000457245	-0.0807284	0.830006
P41250	Glycine--tRNA ligase OS=Homo sapiens OX=9606 GN=GARS PE=1 SV=3	GARS	1.65411e+07	1.45063e+07	4.94104e+07	1.89525e+07	1.3904e+07	4.65479e+07	1.70609e+07	3.00825e+07	4.78986e+07	0.240331	0.462248	-0.0190144	0.839565	0.259346	0.447625
P05198	Eukaryotic translation initiation factor 2 subunit 1 OS=Homo sapiens OX=9606 GN=EIF2S1 PE=1 SV=3	EIF2S1	1.16455e+08	1.20327e+08	2.17761e+08	2.00367e+08	1.46999e+08	2.93566e+08	1.58235e+08	1.81346e+08	2.66523e+08	0.415149	0.0121627	0.495755	0.073792	-0.0806054	0.66881
O00429	Dynamin-1-like protein OS=Homo sapiens OX=9606 GN=DNM1L PE=1 SV=2	DNM1L	1.28736e+07	1.58574e+07	2.08087e+07	1.72251e+07	1.43129e+07	2.49774e+07	1.88357e+07	1.87107e+07	2.53174e+07	0.343642	0.0385393	0.190059	0.352594	0.153583	0.219462
Q9UPQ0	LIM and calponin homology domains-containing protein 1 OS=Homo sapiens OX=9606 GN=LIMCH1 PE=1 SV=4	LIMCH1	5.54664e+06	4.13195e+06	5.99604e+06	6.0976e+06	5.61164e+06	7.24021e+06	6.58969e+06	8.50569e+06	8.08288e+06	0.564341	0.12605	0.273725	0.059447	0.290616	0.200592
P28838	Cytosol aminopeptidase OS=Homo sapiens OX=9606 GN=LAP3 PE=1 SV=3	LAP3	1.59576e+07	1.08799e+07	2.33649e+07	1.57056e+07	1.37909e+07	2.04144e+07	1.57553e+07	1.85951e+07	3.32067e+07	0.428353	0.198872	-0.00840159	0.95947	0.436754	0.254427
P51532	Transcription activator BRG1 OS=Homo sapiens OX=9606 GN=SMARCA4 PE=1 SV=2	SMARCA4	1.75416e+06	1.96081e+06	2.7044e+06	2.85825e+06	2.54619e+06	3.08993e+06	2.38288e+06	2.5582e+06	3.01609e+06	0.309825	0.0366059	0.404076	0.0839516	-0.0942515	0.355487
P51659	Peroxisomal multifunctional enzyme type 2 OS=Homo sapiens OX=9606 GN=HSD17B4 PE=1 SV=3	HSD17B4	3.10926e+06	3.26725e+06	5.07731e+06	6.18827e+06	5.21818e+06	1.14137e+07	4.2342e+06	5.39847e+06	7.63299e+06	0.592076	0.0447621	0.994478	0.102278	-0.402402	0.247148
Q9UDY2	Tight junction protein ZO-2 OS=Homo sapiens OX=9606 GN=TJP2 PE=1 SV=2	TJP2	5.75894e+06	6.25408e+06	5.81113e+06	6.66282e+06	5.18905e+06	6.77621e+06	7.26132e+06	7.44121e+06	6.74984e+06	0.267304	0.0177051	0.0636458	0.726623	0.203658	0.300311
Q9UHB6	LIM domain and actin-binding protein 1 OS=Homo sapiens OX=9606 GN=LIMA1 PE=1 SV=1	LIMA1	2.39827e+06	2.8118e+06	5.2934e+06	4.10306e+06	3.34301e+06	7.05115e+06	4.5359e+06	4.81251e+06	6.99577e+06	0.637909	0.00432787	0.464909	0.0797558	0.173	0.304375
Q15365	Poly(rC)-binding protein 1 OS=Homo sapiens OX=9606 GN=PCBP1 PE=1 SV=2	PCBP1	8.03197e+06	1.32609e+07	2.38772e+07	2.32304e+07	1.34655e+07	2.43373e+07	1.83909e+07	4.47278e+07	3.30644e+07	1.09041	0.14329	0.434224	0.397733	0.65619	0.381595
O14745	Na(+)/H(+) exchange regulatory cofactor NHE-RF1 OS=Homo sapiens OX=9606 GN=SLC9A3R1 PE=1 SV=4	SLC9A3R1	4.64197e+07	4.86526e+07	3.88062e+07	4.48538e+07	4.00397e+07	2.89863e+07	6.19606e+07	6.15913e+07	4.76617e+07	0.354872	0.0235797	-0.233412	0.122317	0.588285	0.00460573
Q7L576	Cytoplasmic FMR1-interacting protein 1 OS=Homo sapiens OX=9606 GN=CYFIP1 PE=1 SV=1	CYFIP1	638404	735582	1.32205e+06	1.1446e+06	720627	1.19839e+06	888195	1.0133e+06	1.19638e+06	0.20044	0.411312	0.184395	0.592897	0.016045	0.949162
P55809	Succinyl-CoA:3-ketoacid coenzyme A transferase 1, mitochondrial OS=Homo sapiens OX=9606 GN=OXCT1 PE=1 SV=1	OXCT1	1.60515e+07	2.86097e+07	2.19849e+07	4.04897e+07	3.88035e+07	3.75162e+07	3.0465e+07	2.69916e+07	4.6918e+07	0.647179	0.244837	0.809566	0.0565536	-0.162386	0.603838
O76094	Signal recognition particle subunit SRP72 OS=Homo sapiens OX=9606 GN=SRP72 PE=1 SV=3	SRP72	1.58717e+07	1.24446e+07	2.79492e+07	1.50413e+07	1.109e+07	2.69616e+07	1.4353e+07	1.783e+07	2.84742e+07	0.108429	0.548831	-0.0837309	0.0208946	0.19216	0.370878
P14314	Glucosidase 2 subunit beta OS=Homo sapiens OX=9606 GN=PRKCSH PE=1 SV=2	PRKCSH	6.08468e+07	3.46206e+07	9.83315e+07	5.31771e+07	4.12425e+07	7.89583e+07	4.43621e+07	8.01617e+07	9.58119e+07	0.185142	0.684092	-0.160641	0.460731	0.345783	0.374139
Q13439	Golgin subfamily A member 4 OS=Homo sapiens OX=9606 GN=GOLGA4 PE=1 SV=1	GOLGA4	437179	383201	625423	566120	355479	669836	357443	463931	753722	0.123569	0.56417	0.138458	0.39582	-0.0148882	0.96222
Q32MZ4	Leucine-rich repeat flightless-interacting protein 1 OS=Homo sapiens OX=9606 GN=LRRFIP1 PE=1 SV=2	LRRFIP1	4.9682e+06	3.19189e+06	7.47412e+06	5.39218e+06	3.49901e+06	6.11159e+06	4.1296e+06	3.82229e+06	5.83905e+06	-0.180985	0.452201	-0.0594753	0.750248	-0.12151	0.474534
Q9Y265	RuvB-like 1 OS=Homo sapiens OX=9606 GN=RUVBL1 PE=1 SV=1	RUVBL1	1.10508e+07	9.05651e+06	1.94307e+07	1.71079e+07	1.4187e+07	2.94641e+07	1.56719e+07	2.49507e+07	3.0243e+07	0.841844	0.085169	0.619856	0.0423473	0.221989	0.46403
P63104	14-3-3 protein zeta/delta OS=Homo sapiens OX=9606 GN=YWHAZ PE=1 SV=1	YWHAZ	2.28666e+08	2.63015e+08	4.18501e+08	2.30344e+08	2.18045e+08	4.4541e+08	3.01272e+08	3.33711e+08	3.81748e+08	0.159712	0.429332	-0.0262051	0.819601	0.185917	0.526435
P46459	Vesicle-fusing ATPase OS=Homo sapiens OX=9606 GN=NSF PE=1 SV=3	NSF	7.84321e+06	1.49325e+07	1.45695e+07	1.21752e+07	7.8327e+06	1.131e+07	1.21767e+07	1.08382e+07	1.02377e+07	-0.167455	0.679367	-0.253938	0.610443	0.0864827	0.649946
O15230	Laminin subunit alpha-5 OS=Homo sapiens OX=9606 GN=LAMA5 PE=1 SV=8	LAMA5	5.78563e+06	5.56039e+06	9.50539e+06	6.73988e+06	5.78549e+06	9.63262e+06	7.66353e+06	7.10451e+06	1.08643e+07	0.297823	0.0089558	0.0876816	0.236992	0.210142	0.0105518
P07954	Fumarate hydratase, mitochondrial OS=Homo sapiens OX=9606 GN=FH PE=1 SV=3	FH	3.22102e+07	3.48624e+07	4.93063e+07	4.11757e+07	3.3945e+07	4.64376e+07	3.87085e+07	5.41797e+07	5.78492e+07	0.373208	0.102365	0.0628184	0.683828	0.310389	0.278872
P16435	NADPH--cytochrome P450 reductase OS=Homo sapiens OX=9606 GN=POR PE=1 SV=2	POR	3.96246e+06	4.42413e+06	5.89912e+06	6.02511e+06	5.0094e+06	6.8683e+06	5.53882e+06	7.15604e+06	6.562e+06	0.4308	0.109493	0.325613	0.112462	0.105187	0.648209
P42285	Exosome RNA helicase MTR4 OS=Homo sapiens OX=9606 GN=MTREX PE=1 SV=3	SKIV2L2	3.03881e+06	3.78163e+06	5.62272e+06	6.09914e+06	5.72979e+06	6.94373e+06	5.92046e+06	7.80499e+06	8.92196e+06	0.863992	0.00947802	0.593279	0.053484	0.270713	0.22123
Q96TA1	Niban-like protein 1 OS=Homo sapiens OX=9606 GN=FAM129B PE=1 SV=3	FAM129B	3.46602e+07	3.40133e+07	2.33741e+07	3.38198e+07	3.33085e+07	3.02354e+07	3.67657e+07	4.48291e+07	3.3795e+07	0.326064	0.111396	0.081005	0.558273	0.245059	0.161552
P46087	Probable 28S rRNA (cytosine(4447)-C(5))-methyltransferase OS=Homo sapiens OX=9606 GN=NOP2 PE=1 SV=2	NOP2	2.07577e+07	1.66193e+07	3.73476e+07	2.16881e+07	1.52702e+07	3.44316e+07	2.38786e+07	2.12588e+07	3.66002e+07	0.129415	0.282259	-0.0658652	0.424412	0.19528	0.112995
Q8TAQ2	SWI/SNF complex subunit SMARCC2 OS=Homo sapiens OX=9606 GN=SMARCC2 PE=1 SV=1	SMARCC2	2.28913e+06	1.97092e+06	3.06566e+06	2.44046e+06	2.06735e+06	3.28206e+06	2.44585e+06	2.70023e+06	3.80222e+06	0.288644	0.10638	0.0886287	0.0467392	0.200015	0.183601
P35222	Catenin beta-1 OS=Homo sapiens OX=9606 GN=CTNNB1 PE=1 SV=1	CTNNB1	4.43548e+06	5.61403e+06	9.83111e+06	7.82798e+06	6.63936e+06	9.6026e+06	8.19677e+06	7.82511e+06	1.03284e+07	0.406456	0.149393	0.27587	0.318947	0.130586	0.0846655
P26641	Elongation factor 1-gamma OS=Homo sapiens OX=9606 GN=EEF1G PE=1 SV=3	EEF1G	7.0938e+07	6.70857e+07	1.73311e+08	9.84993e+07	4.43389e+07	1.90938e+08	7.13896e+07	9.98913e+07	1.90209e+08	0.215489	0.215355	0.100416	0.674833	0.115072	0.741174
P36578	60S ribosomal protein L4 OS=Homo sapiens OX=9606 GN=RPL4 PE=1 SV=5	RPL4	5.14233e+07	6.03152e+07	7.88721e+07	7.18236e+07	5.97346e+07	8.65225e+07	6.48575e+07	9.50336e+07	1.02553e+08	0.461383	0.060007	0.194234	0.272329	0.267149	0.349742
Q9H0A0	RNA cytidine acetyltransferase OS=Homo sapiens OX=9606 GN=NAT10 PE=1 SV=2	NAT10	5.06694e+06	3.749e+06	7.39113e+06	5.83117e+06	4.2041e+06	8.37133e+06	4.32637e+06	7.32679e+06	1.01068e+07	0.425053	0.295756	0.183599	0.0405837	0.241454	0.500567
P07195	L-lactate dehydrogenase B chain OS=Homo sapiens OX=9606 GN=LDHB PE=1 SV=2	LDHB	3.29895e+08	1.75495e+08	4.13026e+08	2.41818e+08	3.84318e+08	4.18744e+08	3.81757e+08	4.5914e+08	5.96769e+08	0.646509	0.123205	0.186118	0.677939	0.46039	0.0490945
P54886	Delta-1-pyrroline-5-carboxylate synthase OS=Homo sapiens OX=9606 GN=ALDH18A1 PE=1 SV=2	ALDH18A1	2.01066e+07	1.65233e+07	3.35124e+07	2.13249e+07	1.33647e+07	2.84035e+07	1.96528e+07	1.85398e+07	2.88574e+07	-0.0650474	0.649463	-0.152802	0.335937	0.0877549	0.581393
O60763	General vesicular transport factor p115 OS=Homo sapiens OX=9606 GN=USO1 PE=1 SV=2	USO1	3.96152e+06	3.68713e+06	6.77184e+06	4.44462e+06	3.35325e+06	9.1563e+06	3.80191e+06	5.85202e+06	8.1148e+06	0.30122	0.242692	0.23352	0.404319	0.0677002	0.830978
Q8N163	Cell cycle and apoptosis regulator protein 2 OS=Homo sapiens OX=9606 GN=CCAR2 PE=1 SV=2	CCAR2; KIAA1967	8.63862e+07	4.99217e+07	1.46355e+08	3.45293e+07	3.04955e+07	3.52214e+07	4.34725e+07	3.45779e+07	6.00494e+07	-1.03337	0.144837	-1.49553	0.151794	0.462164	0.181575
P31150	Rab GDP dissociation inhibitor alpha OS=Homo sapiens OX=9606 GN=GDI1 PE=1 SV=2	GDI1	564732	590335	1.10868e+06	968626	640594	1.30891e+06	875426	973838	1.73527e+06	0.663074	0.0439773	0.366331	0.167081	0.296743	0.299322
P07339	Cathepsin D OS=Homo sapiens OX=9606 GN=CTSD PE=1 SV=1	CTSD	1.38572e+08	1.30169e+08	1.5091e+08	1.19219e+08	9.83102e+07	1.28518e+08	1.24803e+08	1.32247e+08	1.34679e+08	-0.0993347	0.246182	-0.278218	0.0227576	0.178884	0.245169
Q08378	Golgin subfamily A member 3 OS=Homo sapiens OX=9606 GN=GOLGA3 PE=1 SV=2	GOLGA3	1.82282e+06	1.69943e+06	2.27924e+06	2.09087e+06	2.01097e+06	2.57406e+06	1.73155e+06	2.31805e+06	1.93674e+06	0.0452508	0.850311	0.202537	0.00188259	-0.157286	0.498258
O00425	Insulin-like growth factor 2 mRNA-binding protein 3 OS=Homo sapiens OX=9606 GN=IGF2BP3 PE=1 SV=2	IGF2BP3	1.28933e+07	1.31806e+07	1.81731e+07	1.49052e+07	1.3214e+07	2.00581e+07	1.67576e+07	2.47633e+07	2.80819e+07	0.653565	0.0690504	0.122772	0.177006	0.530793	0.127916
Q02809	Procollagen-lysine,2-oxoglutarate 5-dioxygenase 1 OS=Homo sapiens OX=9606 GN=PLOD1 PE=1 SV=2	PLOD1	5.05295e+06	2.44088e+06	1.29783e+07	8.70615e+06	7.07944e+06	1.36174e+07	9.49025e+06	1.73006e+07	1.47795e+07	1.02189	0.219781	0.522301	0.131787	0.49959	0.319093
O95831	Apoptosis-inducing factor 1, mitochondrial OS=Homo sapiens OX=9606 GN=AIFM1 PE=1 SV=1	AIFM1	1.45899e+07	2.08779e+07	2.07645e+07	2.37195e+07	2.44053e+07	2.32905e+07	2.38347e+07	2.2885e+07	2.96019e+07	0.440691	0.104066	0.344832	0.132778	0.095859	0.563727
P49419	Alpha-aminoadipic semialdehyde dehydrogenase OS=Homo sapiens OX=9606 GN=ALDH7A1 PE=1 SV=5	ALDH7A1	7.77074e+06	1.0545e+07	1.17041e+07	1.16971e+07	9.19832e+06	1.69216e+07	2.01643e+07	1.29717e+07	2.27056e+07	0.895428	0.109892	0.333124	0.324797	0.562304	0.047583
O75874	Isocitrate dehydrogenase [NADP] cytoplasmic OS=Homo sapiens OX=9606 GN=IDH1 PE=1 SV=2	IDH1	8.40778e+07	9.50787e+07	8.10256e+07	7.43525e+07	6.70901e+07	6.29179e+07	7.30736e+07	7.45062e+07	8.15114e+07	-0.183599	0.230779	-0.348405	0.0718932	0.164806	0.288176
Q14151	Scaffold attachment factor B2 OS=Homo sapiens OX=9606 GN=SAFB2 PE=1 SV=1	SAFB2	1.26666e+06	1.19343e+06	1.72521e+06	1.6019e+06	1.57101e+06	2.11984e+06	1.64473e+06	1.53108e+06	1.94725e+06	0.291674	0.0216464	0.338688	0.0022789	-0.0470144	0.462416
Q9P258	Protein RCC2 OS=Homo sapiens OX=9606 GN=RCC2 PE=1 SV=2	RCC2	1.81013e+07	1.96035e+07	2.87473e+07	2.48883e+07	1.62901e+07	3.49764e+07	2.30342e+07	2.68086e+07	3.18207e+07	0.297375	0.0512839	0.196619	0.4278	0.100756	0.71443
Q07954	Prolow-density lipoprotein receptor-related protein 1 OS=Homo sapiens OX=9606 GN=LRP1 PE=1 SV=2	LRP1	2.19352e+06	2.31155e+06	2.20752e+06	2.75874e+06	3.04796e+06	2.84986e+06	3.11226e+06	3.57917e+06	3.48561e+06	0.600378	0.0102936	0.366927	0.00578525	0.233452	0.0254154
P22695	Cytochrome b-c1 complex subunit 2, mitochondrial OS=Homo sapiens OX=9606 GN=UQCRC2 PE=1 SV=3	UQCRC2	3.94607e+06	3.19603e+06	5.62008e+06	8.2145e+06	6.44988e+06	8.97574e+06	7.10962e+06	7.46036e+06	1.06612e+07	0.983329	0.0167436	0.889362	0.0078212	0.0939679	0.592547
O43776	Asparagine--tRNA ligase, cytoplasmic OS=Homo sapiens OX=9606 GN=NARS PE=1 SV=1	NARS	1.84437e+07	2.37033e+07	4.52389e+07	2.17441e+07	1.8616e+07	4.32019e+07	2.68023e+07	2.9104e+07	4.42743e+07	0.197131	0.261164	-0.0645552	0.654875	0.261686	0.179465
Q07157	Tight junction protein ZO-1 OS=Homo sapiens OX=9606 GN=TJP1 PE=1 SV=3	TJP1	2.04942e+06	2.53833e+06	3.40757e+06	3.46481e+06	2.87545e+06	3.85558e+06	3.4288e+06	4.22616e+06	4.11103e+06	0.557396	0.0495475	0.350752	0.165482	0.206644	0.340766
P38606	V-type proton ATPase catalytic subunit A OS=Homo sapiens OX=9606 GN=ATP6V1A PE=1 SV=2	ATP6V1A	1.52965e+07	1.51312e+07	2.33732e+07	2.11189e+07	1.38293e+07	2.34108e+07	1.63282e+07	2.27236e+07	2.75683e+07	0.308328	0.152741	0.117324	0.558922	0.191004	0.563404
P31943	Heterogeneous nuclear ribonucleoprotein H OS=Homo sapiens OX=9606 GN=HNRNPH1 PE=1 SV=4	HNRNPH1	3.33528e+06	1.88683e+06	3.74854e+06	2.67361e+06	3.39483e+06	3.41953e+06	2.62053e+06	3.98855e+06	3.32631e+06	0.147365	0.753513	0.0808885	0.822142	0.0664761	0.571857
Q15046	Lysine--tRNA ligase OS=Homo sapiens OX=9606 GN=KARS PE=1 SV=3	KARS	2.34068e+07	2.41133e+07	2.90046e+07	3.05487e+07	2.60018e+07	3.47716e+07	2.47667e+07	4.01157e+07	4.10962e+07	0.469776	0.1541	0.255039	0.088408	0.214738	0.487517
O95573	Long-chain-fatty-acid--CoA ligase 3 OS=Homo sapiens OX=9606 GN=ACSL3 PE=1 SV=3	ACSL3	2.22823e+07	3.19963e+07	4.01085e+07	5.3042e+07	5.07713e+07	4.28684e+07	4.85804e+07	4.56383e+07	5.15834e+07	0.62735	0.0656606	0.636026	0.164631	-0.00867591	0.954069
P09211	Glutathione S-transferase P OS=Homo sapiens OX=9606 GN=GSTP1 PE=1 SV=2	GSTP1	3.4106e+07	4.66881e+07	7.36871e+07	6.49808e+07	5.0733e+07	9.09964e+07	6.16132e+07	1.03401e+08	1.09113e+08	0.827416	0.0446347	0.420178	0.153589	0.407239	0.302433
P09651	Heterogeneous nuclear ribonucleoprotein A1 OS=Homo sapiens OX=9606 GN=HNRNPA1 PE=1 SV=5	HNRNPA1	3.94399e+06	5.51723e+06	8.90983e+06	1.15979e+07	1.40125e+07	1.02864e+07	9.59083e+06	1.10644e+07	1.15937e+07	0.81182	0.0413828	0.966419	0.121447	-0.154599	0.445552
P49589	Cysteine--tRNA ligase, cytoplasmic OS=Homo sapiens OX=9606 GN=CARS PE=1 SV=3	CARS	3.34961e+06	4.22481e+06	4.75451e+06	4.02647e+06	3.22302e+06	6.30723e+06	4.84725e+06	3.73442e+06	5.92395e+06	0.234564	0.359604	0.13696	0.639788	0.0976036	0.47335
O75150	E3 ubiquitin-protein ligase BRE1B OS=Homo sapiens OX=9606 GN=RNF40 PE=1 SV=5	RNF40	959194	953183	1.26148e+06	1.29678e+06	906877	1.53373e+06	1.46681e+06	1.38004e+06	1.69368e+06	0.516625	0.00326003	0.235793	0.254035	0.280833	0.121146
Q96KR1	Zinc finger RNA-binding protein OS=Homo sapiens OX=9606 GN=ZFR PE=1 SV=2	ZFR	3.61243e+06	8.86421e+06	2.54097e+07	1.53398e+07	1.10848e+07	2.46002e+07	1.38348e+07	1.43157e+07	2.48162e+07	0.483406	0.249451	0.429519	0.365933	0.0538874	0.68602
Q5JTH9	RRP12-like protein OS=Homo sapiens OX=9606 GN=RRP12 PE=1 SV=2	RRP12	7.59262e+06	2.37964e+06	6.68563e+06	4.63818e+06	2.69656e+06	7.02561e+06	2.80863e+06	3.06966e+06	5.60489e+06	-0.536684	0.396788	-0.214115	0.556475	-0.322569	0.292007
Q9H0D6	5'-3' exoribonuclease 2 OS=Homo sapiens OX=9606 GN=XRN2 PE=1 SV=1	XRN2	2.91255e+06	2.99737e+06	5.75983e+06	3.98894e+06	2.81906e+06	6.6428e+06	4.17473e+06	3.51085e+06	7.32937e+06	0.363625	0.0708008	0.204917	0.267383	0.158708	0.0898401
P30153	Serine/threonine-protein phosphatase 2A 65 kDa regulatory subunit A alpha isoform OS=Homo sapiens OX=9606 GN=PPP2R1A PE=1 SV=4	PPP2R1A	2.22399e+07	2.78319e+07	3.40597e+07	3.62542e+07	3.61465e+07	5.11536e+07	3.54155e+07	6.15428e+07	4.53794e+07	0.758599	0.113854	0.554427	0.0362301	0.204172	0.583828
Q7Z406	Myosin-14 OS=Homo sapiens OX=9606 GN=MYH14 PE=1 SV=2	MYH14	17686.5	7554.14	14563.1	70623.6	169532	623812	3698.11	560523	707939	4.99823	0.197842	4.44	0.247855	0.558232	0.418816
Q08379	Golgin subfamily A member 2 OS=Homo sapiens OX=9606 GN=GOLGA2 PE=1 SV=3	GOLGA2	694573	930071	1.80347e+06	1.27202e+06	1.20316e+06	1.83908e+06	1.19856e+06	1.39363e+06	1.64648e+06	0.306197	0.333859	0.331702	0.20029	-0.0255044	0.844486
Q6WCQ1	Myosin phosphatase Rho-interacting protein OS=Homo sapiens OX=9606 GN=MPRIP PE=1 SV=3	MPRIP	926231	1.38871e+06	2.02389e+06	1.72176e+06	1.4876e+06	2.08091e+06	1.64729e+06	2.06362e+06	2.37116e+06	0.487258	0.0386401	0.286034	0.316498	0.201223	0.295934
P24928	DNA-directed RNA polymerase II subunit RPB1 OS=Homo sapiens OX=9606 GN=POLR2A PE=1 SV=2	POLR2A	1.8797e+06	1.68682e+06	2.26805e+06	1.8665e+06	1.5508e+06	2.19e+06	2.14422e+06	1.94478e+06	2.95308e+06	0.271377	0.104278	-0.0573195	0.166254	0.328696	0.082211
Q9H4A4	Aminopeptidase B OS=Homo sapiens OX=9606 GN=RNPEP PE=1 SV=2	RNPEP	1.95953e+07	1.77216e+07	1.99678e+07	1.92471e+07	1.33738e+07	2.18825e+07	1.99224e+07	2.47483e+07	2.71076e+07	0.325395	0.165122	-0.0718048	0.662892	0.3972	0.204361
Q9UHB9	Signal recognition particle subunit SRP68 OS=Homo sapiens OX=9606 GN=SRP68 PE=1 SV=2	SRP68	4.13092e+06	5.72701e+06	6.66715e+06	5.45753e+06	5.41311e+06	7.48486e+06	7.14934e+06	7.65891e+06	9.08408e+06	0.53189	0.0159839	0.151555	0.335217	0.380335	0.0117536
Q93009	Ubiquitin carboxyl-terminal hydrolase 7 OS=Homo sapiens OX=9606 GN=USP7 PE=1 SV=2	USP7	1.06825e+06	2.14538e+06	2.37597e+06	4.12536e+06	3.83157e+06	3.26779e+06	3.64727e+06	3.68823e+06	4.64271e+06	1.0996	0.0201416	1.00586	0.0971195	0.0937331	0.702589
O75179	Ankyrin repeat domain-containing protein 17 OS=Homo sapiens OX=9606 GN=ANKRD17 PE=1 SV=3	ANKRD17	389214	484149	916360	694083	626908	1.10889e+06	605178	878677	968737	0.454571	0.154815	0.441149	0.0469565	0.0134213	0.956519
P29692	Elongation factor 1-delta OS=Homo sapiens OX=9606 GN=EEF1D PE=1 SV=5	EEF1D	3.95387e+07	4.52563e+07	7.23906e+07	4.14034e+07	3.78154e+07	5.7419e+07	4.65233e+07	5.90878e+07	7.18288e+07	0.174862	0.245809	-0.202111	0.294795	0.376974	0.100828
Q14195	Dihydropyrimidinase-related protein 3 OS=Homo sapiens OX=9606 GN=DPYSL3 PE=1 SV=1	DPYSL3	3.70911e+06	4.39774e+06	6.42044e+06	6.39359e+06	5.1362e+06	8.51428e+06	7.12565e+06	1.00468e+07	1.01198e+07	0.909725	0.0261419	0.464409	0.0856997	0.445316	0.198019
P21796	Voltage-dependent anion-selective channel protein 1 OS=Homo sapiens OX=9606 GN=VDAC1 PE=1 SV=2	VDAC1	1.18526e+07	8.58161e+06	2.33937e+07	1.86355e+07	2.03113e+07	3.27643e+07	2.17027e+07	1.7088e+07	4.2422e+07	0.889853	0.0637345	0.710345	0.0228181	0.179509	0.484102
Q96PK6	RNA-binding protein 14 OS=Homo sapiens OX=9606 GN=RBM14 PE=1 SV=2	RBM14; RBM14-RBM4	9.84138e+06	1.31416e+07	1.68061e+07	1.38254e+07	1.58559e+07	1.47353e+07	1.94041e+07	1.38089e+07	2.10946e+07	0.448779	0.201809	0.158722	0.490795	0.290057	0.343882
Q9NVI7	ATPase family AAA domain-containing protein 3A OS=Homo sapiens OX=9606 GN=ATAD3A PE=1 SV=2	ATAD3A	216375	617601	346432	2.32515e+06	1.78426e+06	1.70539e+06	1.21593e+06	3.25424e+06	1.69484e+06	2.38482	0.0792517	2.30044	0.0329133	0.0843758	0.890202
Q12797	Aspartyl/asparaginyl beta-hydroxylase OS=Homo sapiens OX=9606 GN=ASPH PE=1 SV=3	ASPH	7.18985e+06	8.19514e+06	9.10892e+06	9.60215e+06	8.34994e+06	9.31573e+06	9.38483e+06	1.30912e+07	1.17519e+07	0.482749	0.0603994	0.154776	0.339879	0.327973	0.246776
Q9BTC0	Death-inducer obliterator 1 OS=Homo sapiens OX=9606 GN=DIDO1 PE=1 SV=5	DIDO1	596353	201216	585439	325566	181648	400646	408749	420245	525584	-0.0299658	0.944272	-0.607268	0.164696	0.577302	0.0850325
Q15019	Septin-2 OS=Homo sapiens OX=9606 GN=SEPT2 PE=1 SV=1	SEPT2	1.4986e+07	1.30056e+07	2.3914e+07	1.98906e+07	1.85857e+07	3.05393e+07	2.12064e+07	2.70919e+07	2.75723e+07	0.547651	0.125796	0.411033	0.00761336	0.136618	0.565292
P08133	Annexin A6 OS=Homo sapiens OX=9606 GN=ANXA6 PE=1 SV=3	ANXA6	8.61445e+06	6.61749e+06	6.67405e+06	4.54518e+06	5.68669e+06	5.45528e+06	4.92496e+06	1.73935e+07	1.40037e+07	0.729523	0.385503	-0.481742	0.174353	1.21126	0.178408
O14974	Protein phosphatase 1 regulatory subunit 12A OS=Homo sapiens OX=9606 GN=PPP1R12A PE=1 SV=1	PPP1R12A	8.5706e+06	4.25199e+06	8.79311e+06	7.87584e+06	6.27489e+06	8.34202e+06	8.5351e+06	1.03384e+07	1.28647e+07	0.554141	0.201913	0.0573805	0.768353	0.49676	0.127182
P27348	14-3-3 protein theta OS=Homo sapiens OX=9606 GN=YWHAQ PE=1 SV=1	YWHAQ	5.62517e+07	6.46335e+07	5.63859e+07	7.35588e+07	3.85429e+07	8.02534e+07	7.07508e+07	1.4791e+08	1.30321e+08	0.977194	0.117221	0.117815	0.77879	0.859379	0.248405
P36871	Phosphoglucomutase-1 OS=Homo sapiens OX=9606 GN=PGM1 PE=1 SV=3	PGM1	1.43296e+07	1.53446e+07	2.42879e+07	2.22202e+07	1.76314e+07	2.63656e+07	2.19042e+07	3.15782e+07	2.86942e+07	0.606783	0.116983	0.295261	0.165031	0.311522	0.348518
Q9Y266	Nuclear migration protein nudC OS=Homo sapiens OX=9606 GN=NUDC PE=1 SV=1	NUDC	3.3213e+07	2.54621e+07	5.95384e+07	3.87475e+07	4.35691e+07	8.1069e+07	3.4314e+07	6.42401e+07	8.6447e+07	0.646138	0.183271	0.466885	0.0903857	0.179253	0.427916
Q86XP3	ATP-dependent RNA helicase DDX42 OS=Homo sapiens OX=9606 GN=DDX42 PE=1 SV=1	DDX42	7.04142e+06	1.03759e+07	1.36562e+07	9.9607e+06	9.3516e+06	1.28056e+07	8.01747e+06	9.4362e+06	1.34596e+07	-0.00746041	0.932413	0.0476921	0.812073	-0.0551525	0.661069
Q92614	Unconventional myosin-XVIIIa OS=Homo sapiens OX=9606 GN=MYO18A PE=1 SV=3	MYO18A	2.51839e+06	357979	1.12771e+06	1.04602e+06	483088	729598	461402	679668	685045	-1.13269	0.409242	-0.825973	0.341536	-0.306718	0.59612
O75691	Small subunit processome component 20 homolog OS=Homo sapiens OX=9606 GN=UTP20 PE=1 SV=3	UTP20	493770	598987	1.25763e+06	1.03087e+06	754503	1.37494e+06	821384	1.22297e+06	1.43091e+06	0.564227	0.105132	0.427169	0.181549	0.137057	0.647746
O43847	Nardilysin OS=Homo sapiens OX=9606 GN=NRDC PE=1 SV=3		3.48666e+06	3.06391e+06	5.35703e+06	4.15115e+06	3.78524e+06	6.3112e+06	3.9761e+06	4.84723e+06	6.20748e+06	0.33604	0.114109	0.258836	0.0126642	0.0772041	0.581813
P51610	Host cell factor 1 OS=Homo sapiens OX=9606 GN=HCFC1 PE=1 SV=2	HCFC1	1.60548e+06	1.53013e+06	2.63212e+06	1.58358e+06	1.4052e+06	2.27339e+06	1.92835e+06	1.98565e+06	2.88495e+06	0.23731	0.0286217	-0.132345	0.23288	0.369655	0.0259832
Q9Y2X3	Nucleolar protein 58 OS=Homo sapiens OX=9606 GN=NOP58 PE=1 SV=1	NOP58	3.43728e+06	4.34493e+06	1.15187e+07	9.30339e+06	5.67848e+06	1.7249e+07	5.11419e+06	1.0547e+07	1.29463e+07	0.567729	0.183591	0.739779	0.101475	-0.172049	0.729401
Q9NZI8	Insulin-like growth factor 2 mRNA-binding protein 1 OS=Homo sapiens OX=9606 GN=IGF2BP1 PE=1 SV=2	IGF2BP1	1.84107e+06	1.4025e+06	3.40543e+06	2.77934e+06	1.64565e+06	4.66291e+06	1.76723e+06	3.33937e+06	3.62604e+06	0.393279	0.383333	0.45081	0.113109	-0.0575307	0.907976
Q10471	Polypeptide N-acetylgalactosaminyltransferase 2 OS=Homo sapiens OX=9606 GN=GALNT2 PE=1 SV=1	GALNT2	4.99389e+06	2.01544e+07	1.17237e+07	1.83539e+07	5.60001e+06	2.05714e+07	1.49647e+07	4.30971e+07	2.36414e+07	1.14787	0.0659045	0.272096	0.795882	0.87577	0.431773
Q7L2E3	ATP-dependent RNA helicase DHX30 OS=Homo sapiens OX=9606 GN=DHX30 PE=1 SV=1	DHX30	1.21414e+07	1.57414e+06	3.26971e+06	2.19248e+06	1.98391e+06	2.91319e+06	1.97217e+06	2.13682e+06	9.29946e+06	-0.341141	0.825524	-1.26051	0.426594	0.919372	0.429245
Q9BXP5	Serrate RNA effector molecule homolog OS=Homo sapiens OX=9606 GN=SRRT PE=1 SV=1	SRRT	8.10201e+06	9.22393e+06	1.82849e+07	1.10836e+07	9.51747e+06	1.26182e+07	1.09298e+07	1.43517e+07	1.6836e+07	0.242104	0.377254	-0.100292	0.784597	0.342396	0.199464
Q5UIP0	Telomere-associated protein RIF1 OS=Homo sapiens OX=9606 GN=RIF1 PE=1 SV=2	RIF1	866757	885439	1.93565e+06	1.4889e+06	1.12693e+06	1.97157e+06	1.40497e+06	1.45474e+06	1.8487e+06	0.352463	0.25249	0.314897	0.222911	0.0375659	0.805918
P52701	DNA mismatch repair protein Msh6 OS=Homo sapiens OX=9606 GN=MSH6 PE=1 SV=2	MSH6	6.70931e+06	6.83637e+06	1.0409e+07	1.0507e+07	1.03112e+07	1.20081e+07	1.14688e+07	1.03471e+07	1.27522e+07	0.529134	0.0367573	0.454547	0.0497491	0.0745867	0.173405
P38919	Eukaryotic initiation factor 4A-III OS=Homo sapiens OX=9606 GN=EIF4A3 PE=1 SV=4	EIF4A3	3.11635e+07	2.54188e+07	2.85518e+07	2.214e+07	2.36866e+07	3.56732e+07	2.97483e+07	2.98324e+07	3.85623e+07	0.205148	0.319156	-0.0629425	0.819497	0.26809	0.0577822
P14735	Insulin-degrading enzyme OS=Homo sapiens OX=9606 GN=IDE PE=1 SV=4	IDE	2.25375e+06	3.58637e+06	3.60761e+06	4.14257e+06	4.26704e+06	4.21187e+06	4.57654e+06	5.49366e+06	5.18273e+06	0.691048	0.0122628	0.417842	0.126065	0.273206	0.0641567
Q9Y4G6	Talin-2 OS=Homo sapiens OX=9606 GN=TLN2 PE=1 SV=4	TLN2	858328	828957	2.44205e+06	1.2756e+06	773220	2.48423e+06	1.10555e+06	741754	2.1597e+06	-0.0433851	0.816688	0.134575	0.449079	-0.17796	0.174092
P48634	Protein PRRC2A OS=Homo sapiens OX=9606 GN=PRRC2A PE=1 SV=3	PRRC2A	296057	396303	450822	471129	402590	683605	544422	597932	599656	0.607697	0.0201209	0.446014	0.179286	0.161683	0.525877
P38159	RNA-binding motif protein, X chromosome OS=Homo sapiens OX=9606 GN=RBMX PE=1 SV=3	RBMX	9.09189e+06	8.593e+06	1.50794e+07	1.13836e+07	1.03338e+07	1.45143e+07	1.1052e+07	9.48999e+06	1.5349e+07	0.131499	0.169013	0.145128	0.317422	-0.0136293	0.840399
P43246	DNA mismatch repair protein Msh2 OS=Homo sapiens OX=9606 GN=MSH2 PE=1 SV=1	MSH2	9.23779e+06	4.62225e+06	1.1101e+07	5.63059e+06	3.11856e+06	4.22762e+06	2.44384e+06	4.57757e+06	3.92887e+06	-1.18871	0.1812	-0.943748	0.124908	-0.244965	0.667384
Q14160	Protein scribble homolog OS=Homo sapiens OX=9606 GN=SCRIB PE=1 SV=4	SCRIB	330418	536959	945511	1.10162e+06	550093	1.30819e+06	561080	813333	1.14557e+06	0.475122	0.00873508	0.707259	0.223035	-0.232136	0.592208
O95071	E3 ubiquitin-protein ligase UBR5 OS=Homo sapiens OX=9606 GN=UBR5 PE=1 SV=2	UBR5	859801	1.01698e+06	1.3605e+06	1.20277e+06	961476	1.4858e+06	1.19807e+06	1.00096e+06	1.65342e+06	0.250998	0.206774	0.173135	0.354756	0.0778628	0.321657
P33527	Multidrug resistance-associated protein 1 OS=Homo sapiens OX=9606 GN=ABCC1 PE=1 SV=3	ABCC1	1.78822e+06	1.3385e+06	3.25644e+06	2.44664e+06	2.06118e+06	3.6369e+06	2.49745e+06	2.52981e+06	5.63672e+06	0.740403	0.10277	0.351593	0.0305295	0.38881	0.292087
Q13451	Peptidyl-prolyl cis-trans isomerase FKBP5 OS=Homo sapiens OX=9606 GN=FKBP5 PE=1 SV=2	FKBP5	5.65711e+06	6.56408e+06	9.55959e+06	9.05693e+06	5.85111e+06	1.34638e+07	9.73579e+06	9.58128e+06	1.43593e+07	0.628682	0.0166219	0.381405	0.271827	0.247278	0.213868
P27694	Replication protein A 70 kDa DNA-binding subunit OS=Homo sapiens OX=9606 GN=RPA1 PE=1 SV=2	RPA1	5.10857e+06	5.51472e+06	6.43586e+06	6.60055e+06	5.81814e+06	8.95374e+06	8.07251e+06	9.19159e+06	9.78313e+06	0.664935	0.00380659	0.325205	0.153663	0.33973	0.131609
Q9HAV4	Exportin-5 OS=Homo sapiens OX=9606 GN=XPO5 PE=1 SV=1	XPO5	922930	1.18163e+06	2.09658e+06	1.63858e+06	1.30149e+06	2.69368e+06	1.5016e+06	1.73937e+06	2.60514e+06	0.476697	0.00143309	0.423317	0.119811	0.0533802	0.737618
Q9NTI5	Sister chromatid cohesion protein PDS5 homolog B OS=Homo sapiens OX=9606 GN=PDS5B PE=1 SV=1	PDS5B	2.19298e+06	3.1801e+06	2.09653e+06	3.53746e+06	2.72209e+06	3.5029e+06	2.79715e+06	3.88826e+06	3.10496e+06	0.390331	0.0236772	0.38621	0.337725	0.00412082	0.988784
O43592	Exportin-T OS=Homo sapiens OX=9606 GN=XPOT PE=1 SV=2	XPOT	391144	416749	3.22063e+06	2.01533e+06	1.144e+06	4.48576e+06	1.1427e+06	1.43968e+06	4.2168e+06	0.755111	0.00862794	0.924283	0.0437014	-0.169172	0.491172
Q9NUU7	ATP-dependent RNA helicase DDX19A OS=Homo sapiens OX=9606 GN=DDX19A PE=1 SV=1	DDX19A	17338	22095.3	25592.8	9041.76	10879.1	16224.4	16611.5	19164.5	45010.7	0.313099	0.536956	-0.847213	0.00775584	1.16031	0.165806
O14617	AP-3 complex subunit delta-1 OS=Homo sapiens OX=9606 GN=AP3D1 PE=1 SV=1	AP3D1	934355	739743	1.46337e+06	1.23332e+06	1.00715e+06	1.68668e+06	1.1327e+06	1.3478e+06	1.58807e+06	0.374924	0.175035	0.323883	0.00687406	0.0510411	0.778504
O43491	Band 4.1-like protein 2 OS=Homo sapiens OX=9606 GN=EPB41L2 PE=1 SV=1	EPB41L2	1.1624e+06	1.51727e+06	1.93456e+06	2.2852e+06	1.76089e+06	2.61299e+06	2.10947e+06	2.60344e+06	2.66414e+06	0.676957	0.0124576	0.529236	0.115182	0.147722	0.519227
Q53EL6	Programmed cell death protein 4 OS=Homo sapiens OX=9606 GN=PDCD4 PE=1 SV=2	PDCD4	6.93132e+07	7.42474e+07	7.62437e+07	8.92262e+07	8.53428e+07	9.23855e+07	1.14648e+08	1.20292e+08	1.1735e+08	0.680547	0.00121596	0.280375	0.0254104	0.400172	0.012839
P07384	Calpain-1 catalytic subunit OS=Homo sapiens OX=9606 GN=CAPN1 PE=1 SV=1	CAPN1	1.39544e+07	1.63344e+07	1.52128e+07	1.79581e+07	1.40012e+07	1.73117e+07	1.42304e+07	2.64878e+07	2.68544e+07	0.570521	0.175216	0.114821	0.572208	0.455701	0.345796
P42345	Serine/threonine-protein kinase mTOR OS=Homo sapiens OX=9606 GN=MTOR PE=1 SV=1	MTOR	3.00281e+06	3.13478e+06	3.31058e+06	3.27517e+06	3.04764e+06	3.86437e+06	3.63615e+06	4.12276e+06	4.61189e+06	0.388832	0.0370587	0.108648	0.315426	0.280184	0.071842
P62701	40S ribosomal protein S4, X isoform OS=Homo sapiens OX=9606 GN=RPS4X PE=1 SV=2	RPS4X	1.7732e+07	2.91587e+07	8.02423e+07	6.79945e+07	2.79789e+07	1.16176e+08	5.02618e+07	6.11748e+07	1.8156e+08	1.20454	0.138246	0.738742	0.205726	0.465802	0.381284
Q5JSH3	WD repeat-containing protein 44 OS=Homo sapiens OX=9606 GN=WDR44 PE=1 SV=1	WDR44	763665	750326	1.24864e+06	1.06582e+06	1.09381e+06	1.40045e+06	1.25013e+06	1.42611e+06	1.69808e+06	0.663018	0.0166015	0.365868	0.0447996	0.29715	0.0260553
Q9HD20	Manganese-transporting ATPase 13A1 OS=Homo sapiens OX=9606 GN=ATP13A1 PE=1 SV=2	ATP13A1	1.56108e+06	995193	2.85049e+06	1.4242e+06	1.14326e+06	2.07915e+06	1.1793e+06	1.54666e+06	2.57711e+06	-0.0279371	0.917346	-0.218587	0.449521	0.190649	0.447557
Q14157	Ubiquitin-associated protein 2-like OS=Homo sapiens OX=9606 GN=UBAP2L PE=1 SV=2	UBAP2L	2.69706e+06	3.20922e+06	5.06769e+06	4.05507e+06	2.57934e+06	5.45649e+06	4.51888e+06	3.76139e+06	5.70264e+06	0.349579	0.134321	0.139836	0.58306	0.209742	0.155461
Q8IY81	pre-rRNA processing protein FTSJ3 OS=Homo sapiens OX=9606 GN=FTSJ3 PE=1 SV=2	FTSJ3	1.57804e+06	1.87192e+06	3.10357e+06	2.40478e+06	2.09572e+06	3.32176e+06	2.40101e+06	3.20652e+06	3.25746e+06	0.435847	0.15294	0.255314	0.171242	0.180533	0.458938
Q8TCS8	Polyribonucleotide nucleotidyltransferase 1, mitochondrial OS=Homo sapiens OX=9606 GN=PNPT1 PE=1 SV=2	PNPT1	516321	805078	2.18969e+06	1.19176e+06	1.19861e+06	1.49677e+06	1.20715e+06	1.94389e+06	1.72927e+06	0.475053	0.439069	0.146787	0.792167	0.328267	0.265668
P55084	Trifunctional enzyme subunit beta, mitochondrial OS=Homo sapiens OX=9606 GN=HADHB PE=1 SV=3	HADHB	1.7598e+07	2.25013e+07	3.06791e+07	2.56771e+07	1.99823e+07	3.48978e+07	3.02618e+07	2.9212e+07	4.14091e+07	0.511304	0.0291971	0.186707	0.402931	0.324597	0.037347
Q5T5P2	Sickle tail protein homolog OS=Homo sapiens OX=9606 GN=KIAA1217 PE=1 SV=2	KIAA1217	356003	319801	475783	408900	357695	381519	424241	363069	489099	0.148468	0.119958	-0.00435694	0.982497	0.152825	0.319206
P00338	L-lactate dehydrogenase A chain OS=Homo sapiens OX=9606 GN=LDHA PE=1 SV=2	LDHA	6.18478e+07	9.83876e+07	8.0506e+07	7.27446e+07	9.97776e+07	1.36369e+08	7.47233e+07	1.18941e+08	1.67774e+08	0.586265	0.230646	0.359614	0.3089	0.226651	0.17656
O94776	Metastasis-associated protein MTA2 OS=Homo sapiens OX=9606 GN=MTA2 PE=1 SV=1	MTA2	7.39836e+06	3.62243e+06	9.93742e+06	2.98522e+06	1.81499e+06	3.18937e+06	2.57821e+06	2.32047e+06	6.9679e+06	-0.82061	0.0964266	-1.39132	0.0938702	0.570714	0.416152
Q9UJS0	Calcium-binding mitochondrial carrier protein Aralar2 OS=Homo sapiens OX=9606 GN=SLC25A13 PE=1 SV=2	SLC25A13	2.17627e+06	901984	1.42713e+06	1.65307e+06	1.56802e+06	1.97351e+06	1.35536e+06	2.13846e+06	2.58812e+06	0.432882	0.516946	0.205364	0.605201	0.227519	0.424255
Q8IWZ3	Ankyrin repeat and KH domain-containing protein 1 OS=Homo sapiens OX=9606 GN=ANKHD1 PE=1 SV=1	ANKHD1; ANKHD1-EIF4EBP3	161078	193787	282063	193117	234832	220706	265663	278949	395049	0.561009	0.00660045	0.0263201	0.915868	0.534689	0.133596
Q12789	General transcription factor 3C polypeptide 1 OS=Homo sapiens OX=9606 GN=GTF3C1 PE=1 SV=4	GTF3C1	1.20797e+06	1.11934e+06	1.60791e+06	1.43618e+06	924861	1.56704e+06	1.3962e+06	1.8505e+06	2.02558e+06	0.421984	0.105325	-0.00262101	0.986372	0.424605	0.249268
P36952	Serpin B5 OS=Homo sapiens OX=9606 GN=SERPINB5 PE=1 SV=2	SERPINB5	5.08075e+07	4.96627e+07	8.02678e+07	6.15289e+07	3.83796e+07	8.57086e+07	6.12743e+07	1.10193e+08	1.09477e+08	0.636384	0.149448	0.0384308	0.829148	0.597953	0.272429
Q6ZRV2	Protein FAM83H OS=Homo sapiens OX=9606 GN=FAM83H PE=1 SV=3	FAM83H	1.3767e+06	1.44267e+06	2.47211e+06	1.50707e+06	1.229e+06	2.41672e+06	1.6899e+06	1.39538e+06	2.30674e+06	0.0271516	0.837566	-0.038319	0.687636	0.0654706	0.489527
Q06830	Peroxiredoxin-1 OS=Homo sapiens OX=9606 GN=PRDX1 PE=1 SV=1	PRDX1	4.25206e+07	9.74019e+07	1.25068e+08	1.36651e+08	1.29388e+08	1.19399e+08	1.70763e+08	1.94776e+08	2.00815e+08	1.09577	0.0222284	0.540563	0.301645	0.555205	0.0491705
Q9Y3I0	tRNA-splicing ligase RtcB homolog OS=Homo sapiens OX=9606 GN=RTCB PE=1 SV=1	C22orf28; RTCB	7.02227e+06	2.78935e+07	1.07625e+07	1.19517e+08	8.69465e+07	5.77752e+07	8.63732e+07	9.91403e+07	7.25105e+07	2.49793	0.0051251	2.53226	0.0685419	-0.0343343	0.906241
A0MZ66	Shootin-1 OS=Homo sapiens OX=9606 GN=SHTN1 PE=1 SV=4	KIAA1598; SHTN1	1.28696e+06	912855	1.40768e+06	1.28695e+06	1.36953e+06	1.76114e+06	1.58954e+06	1.63193e+06	2.14825e+06	0.57385	0.054151	0.292271	0.190062	0.281579	0.0131459
Q07866	Kinesin light chain 1 OS=Homo sapiens OX=9606 GN=KLC1 PE=1 SV=2	KLC1	1.55213e+06	1.34502e+06	3.19574e+06	1.92523e+06	1.48811e+06	4.38046e+06	2.10274e+06	2.50187e+06	4.02283e+06	0.501808	0.0404298	0.3552	0.21457	0.146608	0.558251
P48147	Prolyl endopeptidase OS=Homo sapiens OX=9606 GN=PREP PE=1 SV=2	PREP	2.46396e+06	4.01915e+06	5.03603e+06	5.32915e+06	5.75936e+06	5.49706e+06	6.29399e+06	7.61981e+06	6.98439e+06	0.859344	0.0341138	0.525894	0.13556	0.333449	0.0311288
Q96I24	Far upstream element-binding protein 3 OS=Homo sapiens OX=9606 GN=FUBP3 PE=1 SV=2	FUBP3	5.01367e+06	7.2234e+06	9.52953e+06	1.20378e+07	1.74568e+07	9.81377e+06	1.36117e+07	1.27427e+07	1.44304e+07	0.905917	0.0310227	0.852718	0.184258	0.0531993	0.874325
Q9NVP1	ATP-dependent RNA helicase DDX18 OS=Homo sapiens OX=9606 GN=DDX18 PE=1 SV=2	DDX18	982480	683091	1.93836e+06	1.21409e+06	1.04953e+06	2.46362e+06	1.19909e+06	1.22916e+06	2.371e+06	0.413241	0.054091	0.391427	0.0477221	0.0218144	0.794822
Q8TEM1	Nuclear pore membrane glycoprotein 210 OS=Homo sapiens OX=9606 GN=NUP210 PE=1 SV=3	NUP210	5.47793e+06	6.60246e+06	6.95501e+06	8.26038e+06	8.49418e+06	1.09866e+07	9.43023e+06	9.8507e+06	1.06862e+07	0.654697	0.00323863	0.543344	0.0428207	0.111353	0.292423
P54578	Ubiquitin carboxyl-terminal hydrolase 14 OS=Homo sapiens OX=9606 GN=USP14 PE=1 SV=3	USP14	4.1171e+06	4.81079e+06	8.41618e+06	5.78546e+06	4.29437e+06	8.81064e+06	6.67202e+06	8.44894e+06	8.95981e+06	0.473438	0.131582	0.123215	0.50135	0.350223	0.295034
Q08945	FACT complex subunit SSRP1 OS=Homo sapiens OX=9606 GN=SSRP1 PE=1 SV=1	SSRP1	3.8093e+07	4.69171e+07	2.79704e+08	2.08637e+08	2.11587e+08	4.16606e+08	3.19002e+08	2.72551e+08	4.77452e+08	1.55143	0.0106622	1.19817	0.00431774	0.353261	0.0425107
P46777	60S ribosomal protein L5 OS=Homo sapiens OX=9606 GN=RPL5 PE=1 SV=3	RPL5	1.08159e+08	9.14548e+07	2.75883e+08	1.5391e+08	1.06174e+08	2.36045e+08	1.57639e+08	1.65634e+08	2.89857e+08	0.366756	0.119587	0.0612771	0.809187	0.305479	0.15858
P52209	6-phosphogluconate dehydrogenase, decarboxylating OS=Homo sapiens OX=9606 GN=PGD PE=1 SV=3	PGD	7.0834e+07	5.70112e+07	3.23296e+07	6.18948e+07	4.88713e+07	6.02686e+07	5.37728e+07	8.18055e+07	8.28916e+07	0.447788	0.428014	0.0946421	0.79404	0.353146	0.328311
P30876	DNA-directed RNA polymerase II subunit RPB2 OS=Homo sapiens OX=9606 GN=POLR2B PE=1 SV=1	POLR2B	2.04722e+06	2.11284e+06	2.52061e+06	2.58621e+06	2.35136e+06	2.39409e+06	2.71243e+06	2.68459e+06	2.80069e+06	0.29523	0.0487861	0.134148	0.376523	0.161082	0.0751533
Q6UB35	Monofunctional C1-tetrahydrofolate synthase, mitochondrial OS=Homo sapiens OX=9606 GN=MTHFD1L PE=1 SV=1	MTHFD1L	3.75591e+06	5.00039e+06	1.43893e+07	6.96298e+06	4.3166e+06	1.82014e+07	4.57632e+06	6.7684e+06	1.37955e+07	0.11926	0.434808	0.349046	0.272588	-0.229786	0.550751
P00505	Aspartate aminotransferase, mitochondrial OS=Homo sapiens OX=9606 GN=GOT2 PE=1 SV=3	GOT2	1.96986e+07	2.19547e+07	2.56319e+07	2.65517e+07	3.23852e+07	2.84742e+07	2.86611e+07	5.51579e+07	3.86809e+07	0.864419	0.133365	0.377527	0.0922068	0.486892	0.191096
Q13838	Spliceosome RNA helicase DDX39B OS=Homo sapiens OX=9606 GN=DDX39B PE=1 SV=1	DDX39B	1.05258e+06	3.50894e+06	5.18832e+06	3.40182e+06	1.8237e+06	6.59029e+06	4.48624e+06	4.39943e+06	8.97064e+06	0.872983	0.0974232	0.277268	0.628782	0.595715	0.0499966
P04792	Heat shock protein beta-1 OS=Homo sapiens OX=9606 GN=HSPB1 PE=1 SV=2	HSPB1	1.41275e+09	1.68237e+09	1.04769e+09	1.21132e+09	1.00332e+09	1.02025e+09	1.75839e+09	1.88885e+09	1.46063e+09	0.302112	0.0339036	-0.356888	0.260488	0.659	0.0432221
O00116	Alkyldihydroxyacetonephosphate synthase, peroxisomal OS=Homo sapiens OX=9606 GN=AGPS PE=1 SV=1	AGPS	1.13337e+06	1.23945e+06	1.54793e+06	1.51158e+06	1.37379e+06	1.72691e+06	1.85298e+06	1.77919e+06	2.84418e+06	0.724054	0.064846	0.234353	0.0914838	0.489701	0.129697
P07910	Heterogeneous nuclear ribonucleoproteins C1/C2 OS=Homo sapiens OX=9606 GN=HNRNPC PE=1 SV=4	HNRNPC	4.60719e+08	4.33432e+08	8.41482e+08	5.75471e+08	4.8668e+08	9.0004e+08	6.72995e+08	6.09788e+08	1.02639e+09	0.411911	0.00319565	0.177003	0.0616717	0.234908	0.00615492
Q9UHG3	Prenylcysteine oxidase 1 OS=Homo sapiens OX=9606 GN=PCYOX1 PE=1 SV=3	PCYOX1	4.7595e+06	5.09424e+06	5.03815e+06	5.50236e+06	5.1539e+06	4.53936e+06	6.76335e+06	6.68066e+06	6.97202e+06	0.455175	0.00487751	0.0291286	0.804454	0.426046	0.0391178
Q9Y262	Eukaryotic translation initiation factor 3 subunit L OS=Homo sapiens OX=9606 GN=EIF3L PE=1 SV=1	EIF3L	1.88874e+07	2.96629e+07	4.26639e+07	3.45441e+07	3.11695e+07	5.56402e+07	2.98138e+07	5.17071e+07	5.76524e+07	0.609551	0.0388868	0.41189	0.146621	0.197662	0.514054
O95373	Importin-7 OS=Homo sapiens OX=9606 GN=IPO7 PE=1 SV=1	IPO7	3.46729e+07	2.77358e+07	5.83384e+07	4.40754e+07	3.06119e+07	5.46177e+07	2.94056e+07	8.60381e+07	7.60377e+07	0.665215	0.332235	0.0987885	0.530025	0.566427	0.413488
P06396	Gelsolin OS=Homo sapiens OX=9606 GN=GSN PE=1 SV=1	GSN	3.65477e+07	3.44534e+07	3.71246e+07	2.30247e+07	2.66911e+07	3.15658e+07	3.04393e+07	3.02097e+07	3.43121e+07	-0.187301	0.0441731	-0.411708	0.0637458	0.224408	0.0874143
P48444	Coatomer subunit delta OS=Homo sapiens OX=9606 GN=ARCN1 PE=1 SV=1	ARCN1	3.17504e+08	1.65598e+07	1.57556e+08	2.14384e+08	5.56074e+07	1.59149e+08	7.34144e+07	2.15459e+08	1.86889e+08	-0.0473029	0.971048	-0.196094	0.672889	0.148791	0.874762
P40222	Alpha-taxilin OS=Homo sapiens OX=9606 GN=TXLNA PE=1 SV=3	TXLNA	1.50013e+06	1.60764e+06	3.29638e+06	2.08412e+06	1.43695e+06	3.46962e+06	1.89829e+06	1.78344e+06	3.07475e+06	0.0772672	0.583513	0.126429	0.464691	-0.0491621	0.757338
O43432	Eukaryotic translation initiation factor 4 gamma 3 OS=Homo sapiens OX=9606 GN=EIF4G3 PE=1 SV=2	EIF4G3	328467	1.38748e+06	1.5857e+06	1.44711e+06	1.15976e+06	1.88706e+06	1.43497e+06	1.34208e+06	2.04651e+06	0.546912	0.267452	0.444791	0.416983	0.102121	0.215245
P49790	Nuclear pore complex protein Nup153 OS=Homo sapiens OX=9606 GN=NUP153 PE=1 SV=2	NUP153	867772	892013	1.68431e+06	1.4549e+06	1.12417e+06	1.90027e+06	1.14852e+06	1.21001e+06	1.95735e+06	0.325532	0.00227393	0.379161	0.104269	-0.0536297	0.708066
P37802	Transgelin-2 OS=Homo sapiens OX=9606 GN=TAGLN2 PE=1 SV=3	TAGLN2	1.36245e+09	1.3762e+09	1.16403e+09	1.54919e+09	1.48655e+09	1.45462e+09	1.86486e+09	1.96689e+09	2.02e+09	0.584404	0.0257128	0.202369	0.0643058	0.382036	0.0251103
Q92973	Transportin-1 OS=Homo sapiens OX=9606 GN=TNPO1 PE=1 SV=2	TNPO1	5.0157e+06	4.32136e+06	9.3227e+06	6.84131e+06	6.96878e+06	9.39192e+06	7.88454e+06	1.46577e+07	1.1842e+07	0.88182	0.176098	0.314319	0.184707	0.567501	0.206579
O15371	Eukaryotic translation initiation factor 3 subunit D OS=Homo sapiens OX=9606 GN=EIF3D PE=1 SV=1	EIF3D	1.06455e+07	1.2579e+07	1.27483e+07	1.51577e+07	1.09061e+07	1.66922e+07	1.40207e+07	1.50943e+07	1.63161e+07	0.336775	0.0103685	0.249219	0.370571	0.0875558	0.645431
Q14240	Eukaryotic initiation factor 4A-II OS=Homo sapiens OX=9606 GN=EIF4A2 PE=1 SV=2	EIF4A2	475270	1.32689e+06	5.22161e+06	2.24117e+06	2.89384e+06	3.96191e+06	5.38268e+06	5.9058e+06	3.7074e+06	1.09425	0.331056	0.373133	0.552702	0.721116	0.218782
Q9UJZ1	Stomatin-like protein 2, mitochondrial OS=Homo sapiens OX=9606 GN=STOML2 PE=1 SV=1	STOML2	1.51756e+06	2.35926e+06	4.52527e+06	4.39444e+06	3.82965e+06	4.98219e+06	4.97322e+06	6.39549e+06	7.56834e+06	1.17239	0.00666199	0.652405	0.149958	0.519987	0.103034
P61981	14-3-3 protein gamma OS=Homo sapiens OX=9606 GN=YWHAG PE=1 SV=2	YWHAG	7.45029e+07	9.50218e+07	1.45453e+08	9.78839e+07	1.02396e+08	1.46337e+08	1.26634e+08	1.37008e+08	1.77508e+08	0.486021	0.0184649	0.138088	0.255412	0.347932	0.00290029
Q15084	Protein disulfide-isomerase A6 OS=Homo sapiens OX=9606 GN=PDIA6 PE=1 SV=1	PDIA6	5.05368e+07	2.84518e+07	6.29575e+07	4.5453e+07	2.62221e+07	8.68821e+07	4.53693e+07	5.6838e+07	8.00082e+07	0.360302	0.306279	0.15966	0.609513	0.200642	0.564694
Q8N766	ER membrane protein complex subunit 1 OS=Homo sapiens OX=9606 GN=EMC1 PE=1 SV=1	EMC1	915692	1.06778e+06	1.54103e+06	1.57065e+06	1.43638e+06	1.82701e+06	1.31948e+06	1.90294e+06	2.05458e+06	0.582296	0.045752	0.45581	0.0597733	0.126486	0.556531
O14776	Transcription elongation regulator 1 OS=Homo sapiens OX=9606 GN=TCERG1 PE=1 SV=2	TCERG1	3.12782e+06	3.38686e+06	3.82049e+06	3.3186e+06	2.87307e+06	5.14885e+06	2.94688e+06	3.9511e+06	5.35621e+06	0.245713	0.326914	0.133924	0.596074	0.111789	0.544862
Q9UHX1	Poly(U)-binding-splicing factor PUF60 OS=Homo sapiens OX=9606 GN=PUF60 PE=1 SV=1	PUF60	3.81352e+07	3.56471e+07	5.94957e+07	6.03121e+07	3.95632e+07	7.41872e+07	4.26049e+07	5.42318e+07	6.76356e+07	0.303406	0.13312	0.385167	0.124273	-0.0817614	0.768415
Q96QK1	Vacuolar protein sorting-associated protein 35 OS=Homo sapiens OX=9606 GN=VPS35 PE=1 SV=2	VPS35	3.10294e+06	4.7589e+06	6.13248e+06	6.4883e+06	4.61987e+06	6.29378e+06	4.10776e+06	6.72239e+06	8.21932e+06	0.44491	0.0388055	0.314408	0.419998	0.130502	0.743902
Q13618	Cullin-3 OS=Homo sapiens OX=9606 GN=CUL3 PE=1 SV=2	CUL3	3.25136e+06	4.83659e+06	4.63554e+06	5.83251e+06	5.02648e+06	5.8769e+06	5.44785e+06	5.37834e+06	6.16801e+06	0.417547	0.0976398	0.395451	0.192958	0.0220966	0.750236
P05091	Aldehyde dehydrogenase, mitochondrial OS=Homo sapiens OX=9606 GN=ALDH2 PE=1 SV=2	ALDH2	4.29899e+06	9.86054e+06	1.21696e+07	8.60234e+06	2.67381e+06	1.71595e+07	7.62688e+06	1.04616e+07	1.81398e+07	0.460457	0.167042	0.111042	0.875263	0.349415	0.431192
P08621	U1 small nuclear ribonucleoprotein 70 kDa OS=Homo sapiens OX=9606 GN=SNRNP70 PE=1 SV=2	SNRNP70	6.96353e+06	4.98181e+06	9.39487e+06	8.22948e+06	1.29798e+07	1.55525e+07	1.16284e+07	2.15444e+07	1.95527e+07	1.30493	0.0931466	0.784631	0.124764	0.520296	0.082481
O95817	BAG family molecular chaperone regulator 3 OS=Homo sapiens OX=9606 GN=BAG3 PE=1 SV=3	BAG3	2.55995e+06	2.4675e+06	2.84437e+06	2.99465e+06	2.32054e+06	2.8206e+06	3.25192e+06	3.67544e+06	3.00333e+06	0.335196	0.15163	0.0475848	0.668321	0.287611	0.255093
O94826	Mitochondrial import receptor subunit TOM70 OS=Homo sapiens OX=9606 GN=TOMM70 PE=1 SV=1	TOMM70A; TOMM70	3.07257e+06	3.85612e+06	7.12174e+06	4.09766e+06	2.26826e+06	6.89204e+06	3.67639e+06	4.04569e+06	5.40909e+06	-0.0976193	0.709319	-0.0837554	0.759688	-0.013864	0.968886
O00567	Nucleolar protein 56 OS=Homo sapiens OX=9606 GN=NOP56 PE=1 SV=4	NOP56	8.80582e+06	1.65933e+07	5.23057e+07	3.26466e+07	1.99278e+07	7.65378e+07	2.69956e+07	1.79863e+07	6.23124e+07	0.465498	0.178964	0.732552	0.131067	-0.267054	0.183596
P30041	Peroxiredoxin-6 OS=Homo sapiens OX=9606 GN=PRDX6 PE=1 SV=3	PRDX6	5.57082e+06	6.06186e+06	7.03903e+06	1.04798e+07	9.78091e+06	1.14257e+07	1.26289e+07	2.2445e+07	1.64705e+07	1.46496	0.0594465	0.763009	0.00624138	0.701954	0.169217
Q14134	Tripartite motif-containing protein 29 OS=Homo sapiens OX=9606 GN=TRIM29 PE=1 SV=2	TRIM29	1.01088e+07	8.95535e+06	1.29708e+07	9.3833e+06	7.5618e+06	1.09655e+07	1.04654e+07	8.52846e+06	1.13483e+07	-0.0783258	0.430162	-0.198838	0.0652654	0.120512	0.064473
P17655	Calpain-2 catalytic subunit OS=Homo sapiens OX=9606 GN=CAPN2 PE=1 SV=6	CAPN2	2.64881e+07	2.66713e+07	4.40582e+07	3.23754e+07	2.6554e+07	4.27242e+07	3.63501e+07	3.21831e+07	4.70901e+07	0.250144	0.091554	0.0643719	0.575811	0.185772	0.0112981
Q9Y4W6	AFG3-like protein 2 OS=Homo sapiens OX=9606 GN=AFG3L2 PE=1 SV=2	AFG3L2	2.4565e+06	2.07344e+06	4.06455e+06	3.66821e+06	2.09361e+06	3.97642e+06	3.21758e+06	4.61709e+06	5.10263e+06	0.590053	0.120483	0.180249	0.456544	0.409804	0.340341
P61011	Signal recognition particle 54 kDa protein OS=Homo sapiens OX=9606 GN=SRP54 PE=1 SV=1	SRP54	1.68062e+07	1.46325e+07	2.14373e+07	1.75637e+07	1.57904e+07	2.42583e+07	1.78095e+07	1.65294e+07	2.39687e+07	0.141069	0.0550364	0.123764	0.1297	0.0173047	0.516921
P43686	26S proteasome regulatory subunit 6B OS=Homo sapiens OX=9606 GN=PSMC4 PE=1 SV=2	PSMC4	9.81222e+06	1.61892e+07	2.0706e+07	2.61226e+07	1.98433e+07	2.98891e+07	1.62872e+07	3.10853e+07	3.02601e+07	0.733007	0.0525069	0.699591	0.117604	0.033416	0.931318
P39023	60S ribosomal protein L3 OS=Homo sapiens OX=9606 GN=RPL3 PE=1 SV=2	RPL3	4.67099e+07	2.73337e+07	1.27469e+08	6.85614e+07	2.87202e+07	1.36086e+08	5.35974e+07	6.02846e+07	1.49963e+08	0.388824	0.111125	0.211732	0.218387	0.177092	0.531848
Q7Z478	ATP-dependent RNA helicase DHX29 OS=Homo sapiens OX=9606 GN=DHX29 PE=1 SV=2	DHX29	736701	780663	935228	853210	654783	1.09382e+06	879606	919843	1.25806e+06	0.31805	0.079692	0.0852094	0.631206	0.23284	0.159262
Q6KC79	Nipped-B-like protein OS=Homo sapiens OX=9606 GN=NIPBL PE=1 SV=2	NIPBL	1.16052e+06	939296	2.04801e+06	1.2614e+06	835612	1.466e+06	1.0907e+06	1.48607e+06	1.96957e+06	0.13235	0.58675	-0.219259	0.436993	0.351609	0.324237
Q99996	A-kinase anchor protein 9 OS=Homo sapiens OX=9606 GN=AKAP9 PE=1 SV=4		376084	253880	568269	423122	266603	530567	303182	429350	490838	0.0299529	0.929267	0.026319	0.793278	0.00363384	0.991376
P15170	Eukaryotic peptide chain release factor GTP-binding subunit ERF3A OS=Homo sapiens OX=9606 GN=GSPT1 PE=1 SV=1	GSPT1	8.08514e+07	9.32836e+07	1.16568e+08	1.23801e+08	8.34218e+07	1.5462e+08	1.28126e+08	2.06242e+08	2.06993e+08	0.897045	0.0492921	0.315817	0.29456	0.581228	0.224159
Q13620	Cullin-4B OS=Homo sapiens OX=9606 GN=CUL4B PE=1 SV=4	CUL4B	720746	1.26682e+06	1.6954e+06	2.20732e+06	1.21124e+06	1.97045e+06	1.81563e+06	3.57562e+06	2.70571e+06	1.13651	0.0725376	0.549151	0.348913	0.58736	0.376336
Q96GQ7	Probable ATP-dependent RNA helicase DDX27 OS=Homo sapiens OX=9606 GN=DDX27 PE=1 SV=2	DDX27	5.05277e+06	5.20632e+06	9.22271e+06	6.60184e+06	6.05098e+06	1.12932e+07	1.52559e+07	1.48308e+07	1.8534e+07	1.31944	0.000722534	0.297662	0.0525234	1.02178	0.00357927
P06748	Nucleophosmin OS=Homo sapiens OX=9606 GN=NPM1 PE=1 SV=2	NPM1	7.97182e+08	8.87157e+08	2.9712e+09	1.65222e+09	8.70186e+08	3.633e+09	1.39821e+09	1.39339e+09	3.66741e+09	0.472364	0.0082204	0.402906	0.19921	0.0694585	0.699144
P16152	Carbonyl reductase [NADPH] 1 OS=Homo sapiens OX=9606 GN=CBR1 PE=1 SV=3	CBR1; SETD4	2.15529e+07	2.24994e+07	2.83039e+07	2.60369e+07	2.75342e+07	2.63527e+07	2.96976e+07	3.03435e+07	3.42446e+07	0.381921	0.00879388	0.143509	0.3775	0.238412	0.0929886
Q14166	Tubulin--tyrosine ligase-like protein 12 OS=Homo sapiens OX=9606 GN=TTLL12 PE=1 SV=2	TTLL12	2.42087e+06	3.16585e+06	8.31583e+06	2.81595e+06	3.10775e+06	6.63893e+06	4.03396e+06	7.1062e+06	7.4062e+06	0.415786	0.384197	-0.14621	0.551221	0.561997	0.187069
O95425	Supervillin OS=Homo sapiens OX=9606 GN=SVIL PE=1 SV=2	SVIL	671354	1.04361e+06	1.48384e+06	1.39852e+06	1.29921e+06	1.17914e+06	1.44691e+06	1.5298e+06	1.49209e+06	0.48235	0.198997	0.277356	0.527668	0.204994	0.127579
P08758	Annexin A5 OS=Homo sapiens OX=9606 GN=ANXA5 PE=1 SV=2	ANXA5	4.99511e+08	6.60968e+08	6.78363e+08	5.86696e+08	4.35658e+08	5.60619e+08	5.33472e+08	8.94124e+08	7.56916e+08	0.248513	0.196458	-0.216161	0.450334	0.464674	0.307555
Q9Y5S2	Serine/threonine-protein kinase MRCK beta OS=Homo sapiens OX=9606 GN=CDC42BPB PE=1 SV=2	CDC42BPB	400741	460746	677707	670202	606504	611517	617639	861782	841288	0.592391	0.0685017	0.294854	0.357065	0.297537	0.281355
O95163	Elongator complex protein 1 OS=Homo sapiens OX=9606 GN=ELP1 PE=1 SV=3	IKBKAP; ELP1	1.09431e+06	908873	2.54063e+06	1.56859e+06	1.24161e+06	2.52811e+06	1.47071e+06	1.46812e+06	2.66765e+06	0.303191	0.105615	0.232481	0.208438	0.0707095	0.453833
P62333	26S proteasome regulatory subunit 10B OS=Homo sapiens OX=9606 GN=PSMC6 PE=1 SV=1	PSMC6	2.31595e+07	2.86308e+07	3.99682e+07	4.23759e+07	3.7593e+07	5.41065e+07	3.93169e+07	2.60286e+07	5.63548e+07	0.407419	0.253565	0.54713	0.0413294	-0.139711	0.412995
Q9UNM6	26S proteasome non-ATPase regulatory subunit 13 OS=Homo sapiens OX=9606 GN=PSMD13 PE=1 SV=2	PSMD13	2.63694e+07	2.34398e+07	4.58084e+07	3.31344e+07	2.09885e+07	4.73837e+07	3.10833e+07	3.87734e+07	4.42056e+07	0.254475	0.339458	0.0862264	0.538403	0.168248	0.601323
Q9H307	Pinin OS=Homo sapiens OX=9606 GN=PNN PE=1 SV=5		1.11633e+07	1.2008e+07	1.57659e+07	1.2921e+07	1.15664e+07	1.63789e+07	1.25989e+07	1.42206e+07	1.69414e+07	0.168495	0.0355508	0.0697625	0.417845	0.0987321	0.388322
Q96PZ0	Pseudouridylate synthase 7 homolog OS=Homo sapiens OX=9606 GN=PUS7 PE=1 SV=2	PUS7	510824	490072	962825	701980	587789	1.13839e+06	713652	851016	1.15307e+06	0.468818	0.0445807	0.306273	0.0331284	0.162545	0.366452
Q9Y3F4	Serine-threonine kinase receptor-associated protein OS=Homo sapiens OX=9606 GN=STRAP PE=1 SV=1	STRAP	4.75885e+07	5.71068e+07	7.65024e+07	7.79861e+07	5.84528e+07	1.1314e+08	7.72228e+07	8.25362e+07	1.01998e+08	0.530662	0.00267162	0.461933	0.171026	0.0687292	0.73516
O43852	Calumenin OS=Homo sapiens OX=9606 GN=CALU PE=1 SV=2	CALU	1.19347e+07	1.26692e+07	1.88698e+07	1.96046e+07	1.50381e+07	1.75437e+07	1.84085e+07	3.85507e+07	3.39042e+07	1.06356	0.106553	0.263531	0.381735	0.800025	0.221116
P61247	40S ribosomal protein S3a OS=Homo sapiens OX=9606 GN=RPS3A PE=1 SV=2	RPS3A	1.4377e+08	1.59901e+08	3.13781e+08	2.28242e+08	1.98666e+08	4.13127e+08	2.38618e+08	3.26269e+08	4.64116e+08	0.736846	0.024051	0.444122	0.055389	0.292724	0.208294
P18754	Regulator of chromosome condensation OS=Homo sapiens OX=9606 GN=RCC1 PE=1 SV=1	RCC1	771640	818973	975586	1.14826e+06	1.00429e+06	4.54023e+06	980503	1.22347e+06	8.12698e+06	2.00927	0.374398	1.38297	0.336221	0.626296	0.416098
Q16643	Drebrin OS=Homo sapiens OX=9606 GN=DBN1 PE=1 SV=4	DBN1	2.0456e+06	1.36296e+06	3.42326e+06	2.06168e+06	1.53609e+06	2.966e+06	2.9745e+06	2.64438e+06	3.55979e+06	0.426015	0.147059	-0.0577445	0.683654	0.483759	0.0283425
P12429	Annexin A3 OS=Homo sapiens OX=9606 GN=ANXA3 PE=1 SV=3	ANXA3	1.63012e+08	1.20468e+08	1.47693e+08	1.49158e+08	1.4958e+08	1.14863e+08	1.63505e+08	2.02001e+08	2.08332e+08	0.412374	0.189388	-0.0600251	0.779525	0.472399	0.144364
Q9BZE4	Nucleolar GTP-binding protein 1 OS=Homo sapiens OX=9606 GN=GTPBP4 PE=1 SV=3	GTPBP4	2.43087e+06	4.27267e+06	8.91465e+06	4.93441e+06	3.82043e+06	8.24919e+06	5.25796e+06	4.96391e+06	1.0618e+07	0.416121	0.105997	0.12265	0.695733	0.293472	0.164355
O00267	Transcription elongation factor SPT5 OS=Homo sapiens OX=9606 GN=SUPT5H PE=1 SV=1	SUPT5H	6.34714e+06	7.04759e+06	9.536e+06	9.83609e+06	7.3167e+06	1.22943e+07	8.64928e+06	9.88711e+06	1.2398e+07	0.431929	0.00467151	0.36084	0.155642	0.0710884	0.696896
Q6PGP7	Tetratricopeptide repeat protein 37 OS=Homo sapiens OX=9606 GN=TTC37 PE=1 SV=1	TTC37	7.8896e+07	8.43228e+07	6.56822e+07	6.10527e+07	8.12371e+07	4.89617e+07	7.94771e+07	7.63701e+07	6.31249e+07	-0.0639768	0.31544	-0.259254	0.118072	0.195277	0.325933
P18669	Phosphoglycerate mutase 1 OS=Homo sapiens OX=9606 GN=PGAM1 PE=1 SV=2	PGAM1; LOC643576	2.35151e+08	2.15385e+08	3.45534e+08	2.56594e+08	2.34329e+08	3.00882e+08	3.0157e+08	3.3626e+08	3.74514e+08	0.346732	0.114005	-0.00774958	0.953571	0.354482	0.0465554
O43290	U4/U6.U5 tri-snRNP-associated protein 1 OS=Homo sapiens OX=9606 GN=SART1 PE=1 SV=1	SART1	861342	766440	1.30399e+06	1.31508e+06	828644	1.69671e+06	986091	1.32368e+06	1.44024e+06	0.355125	0.195296	0.389498	0.130429	-0.0343731	0.919359
P67809	Nuclease-sensitive element-binding protein 1 OS=Homo sapiens OX=9606 GN=YBX1 PE=1 SV=3	YBX1	1.92011e+06	3.47332e+06	5.34357e+06	4.85266e+06	3.6429e+06	6.26611e+06	5.38877e+06	5.45247e+06	7.82666e+06	0.797968	0.0263014	0.459266	0.245302	0.338703	0.0790834
P23381	Tryptophan--tRNA ligase, cytoplasmic OS=Homo sapiens OX=9606 GN=WARS PE=1 SV=2	WARS	7.44403e+06	8.80739e+06	1.49474e+07	1.0923e+07	8.36721e+06	1.58543e+07	7.66272e+06	8.66513e+06	1.62168e+07	0.0609311	0.400415	0.171812	0.371055	-0.110881	0.544286
Q8WX93	Palladin OS=Homo sapiens OX=9606 GN=PALLD PE=1 SV=3	PALLD	4.85326e+06	4.708e+06	5.69984e+06	5.34087e+06	3.31606e+06	7.43641e+06	3.65485e+06	5.48851e+06	6.14938e+06	0.00298743	0.987817	0.0766056	0.789104	-0.0736181	0.84776
P26599	Polypyrimidine tract-binding protein 1 OS=Homo sapiens OX=9606 GN=PTBP1 PE=1 SV=1	PTBP1	5.17449e+07	8.2252e+07	8.23615e+07	9.17354e+07	8.38626e+07	9.48011e+07	8.93078e+07	8.74485e+07	1.17085e+08	0.441613	0.12996	0.321668	0.255564	0.119945	0.403795
Q9UG63	ATP-binding cassette sub-family F member 2 OS=Homo sapiens OX=9606 GN=ABCF2 PE=1 SV=2	ABCF2	1.34683e+06	1.45851e+06	4.67123e+06	2.74869e+06	1.36122e+06	5.61061e+06	2.29183e+06	2.59403e+06	5.06347e+06	0.41222	0.0659758	0.378655	0.233542	0.0335647	0.907237
P51858	Hepatoma-derived growth factor OS=Homo sapiens OX=9606 GN=HDGF PE=1 SV=1	HDGF	2.34555e+07	2.58986e+07	4.11463e+07	2.71191e+07	2.79204e+07	3.5105e+07	4.20558e+07	4.82292e+07	5.18865e+07	0.651635	0.0371549	-0.00568605	0.972033	0.657321	0.0081568
P55795	Heterogeneous nuclear ribonucleoprotein H2 OS=Homo sapiens OX=9606 GN=HNRNPH2 PE=1 SV=1	HNRNPH2	1.62297e+06	1.89869e+06	2.50466e+06	2.69356e+06	2.63743e+06	3.37623e+06	3.04082e+06	4.06329e+06	3.60748e+06	0.829822	0.0383195	0.530932	0.0114448	0.298891	0.221062
P42166	Lamina-associated polypeptide 2, isoform alpha OS=Homo sapiens OX=9606 GN=TMPO PE=1 SV=2	TMPO	9.67836e+06	1.10873e+07	1.28133e+07	1.60366e+07	1.38076e+07	1.69062e+07	1.30149e+07	1.62106e+07	1.81358e+07	0.496153	0.0183711	0.47742	0.0537036	0.018733	0.912938
Q12965	Unconventional myosin-Ie OS=Homo sapiens OX=9606 GN=MYO1E PE=1 SV=2	MYO1E	859097	1.11799e+06	1.58698e+06	1.63493e+06	1.0385e+06	1.83264e+06	1.5402e+06	1.98194e+06	2.06148e+06	0.647674	0.0268071	0.338339	0.334868	0.309334	0.362189
P54819	Adenylate kinase 2, mitochondrial OS=Homo sapiens OX=9606 GN=AK2 PE=1 SV=2	AK2	6.51137e+07	6.27229e+07	1.02867e+08	7.94414e+07	4.79552e+07	7.95403e+07	5.70172e+07	6.55903e+07	8.94188e+07	-0.1218	0.324229	-0.156852	0.558851	0.0350525	0.90267
O00203	AP-3 complex subunit beta-1 OS=Homo sapiens OX=9606 GN=AP3B1 PE=1 SV=3	AP3B1	1.28296e+06	1.58284e+06	2.55292e+06	2.11679e+06	1.81436e+06	2.56685e+06	2.24767e+06	2.37017e+06	3.25468e+06	0.538875	0.00884416	0.262046	0.280031	0.276828	0.112288
P41091	Eukaryotic translation initiation factor 2 subunit 3 OS=Homo sapiens OX=9606 GN=EIF2S3 PE=1 SV=3	EIF2S3	1.47866e+07	1.83926e+07	4.2181e+07	2.76553e+07	1.70074e+07	3.88193e+07	2.21053e+07	3.6544e+07	3.86103e+07	0.368038	0.364463	0.147662	0.649346	0.220376	0.608358
P62191	26S proteasome regulatory subunit 4 OS=Homo sapiens OX=9606 GN=PSMC1 PE=1 SV=1	PSMC1	2.05724e+07	1.54192e+07	2.28013e+07	1.55474e+07	1.83807e+07	3.09344e+07	2.04433e+07	1.76352e+07	2.87106e+07	0.183971	0.268654	0.141742	0.649869	0.0422285	0.795102
P00390	Glutathione reductase, mitochondrial OS=Homo sapiens OX=9606 GN=GSR PE=1 SV=2	GSR	5.01959e+07	4.97699e+07	3.74426e+07	3.4374e+07	3.35447e+07	3.39083e+07	5.03182e+07	4.46681e+07	4.74783e+07	0.0521335	0.740715	-0.43235	0.104354	0.484484	0.0103914
Q99623	Prohibitin-2 OS=Homo sapiens OX=9606 GN=PHB2 PE=1 SV=2	PHB2	3.91733e+08	2.61548e+08	6.93373e+08	4.45815e+08	3.25169e+08	3.61556e+08	3.35757e+08	4.18717e+08	4.75853e+08	-0.130338	0.755005	-0.249818	0.638712	0.11948	0.693493
Q9H2P0	Activity-dependent neuroprotector homeobox protein OS=Homo sapiens OX=9606 GN=ADNP PE=1 SV=1	ADNP	962368	1.16516e+06	1.73135e+06	1.76785e+06	1.35235e+06	1.93622e+06	1.60695e+06	1.82446e+06	2.19389e+06	0.543751	0.0113533	0.389937	0.188445	0.153814	0.414962
Q13561	Dynactin subunit 2 OS=Homo sapiens OX=9606 GN=DCTN2 PE=1 SV=4	DCTN2	2.33666e+07	2.49133e+07	3.70445e+07	2.94195e+07	2.53266e+07	3.93e+07	3.21975e+07	3.31562e+07	3.76632e+07	0.271851	0.155523	0.140411	0.22204	0.13144	0.388333
Q9P0K7	Ankycorbin OS=Homo sapiens OX=9606 GN=RAI14 PE=1 SV=2	RAI14	2.50471e+06	1.80138e+06	2.88111e+06	2.32045e+06	1.91245e+06	2.68764e+06	2.39297e+06	2.82412e+06	3.60291e+06	0.295349	0.249907	-0.0545473	0.467896	0.349896	0.152428
Q9Y2A7	Nck-associated protein 1 OS=Homo sapiens OX=9606 GN=NCKAP1 PE=1 SV=1	NCKAP1	974744	1.05367e+06	2.42192e+06	1.2569e+06	1.07979e+06	2.48459e+06	1.20891e+06	1.61813e+06	2.83439e+06	0.347256	0.051611	0.115504	0.26203	0.231752	0.24656
Q9Y2U8	Inner nuclear membrane protein Man1 OS=Homo sapiens OX=9606 GN=LEMD3 PE=1 SV=2	LEMD3	754611	820999	1.53406e+06	1.12848e+06	1.03484e+06	1.44424e+06	1.0651e+06	1.11877e+06	2.16985e+06	0.485486	0.0643599	0.214259	0.346648	0.271227	0.412438
P00491	Purine nucleoside phosphorylase OS=Homo sapiens OX=9606 GN=PNP PE=1 SV=2	PNP	3.7159e+06	3.24131e+06	4.3864e+06	5.22065e+06	3.04298e+06	5.48222e+06	4.58185e+06	5.21061e+06	6.2804e+06	0.502747	0.047376	0.277116	0.259123	0.225631	0.439418
Q10713	Mitochondrial-processing peptidase subunit alpha OS=Homo sapiens OX=9606 GN=PMPCA PE=1 SV=2	PMPCA	3.62949e+06	3.45526e+06	4.65761e+06	4.76835e+06	3.9528e+06	5.03701e+06	4.03861e+06	4.86569e+06	5.78306e+06	0.322852	0.0810321	0.228564	0.104352	0.0942878	0.613081
P29966	Myristoylated alanine-rich C-kinase substrate OS=Homo sapiens OX=9606 GN=MARCKS PE=1 SV=4	MARCKS	3.99136e+06	4.45392e+06	9.59245e+06	6.38367e+06	4.6538e+06	1.30533e+07	6.37507e+06	6.0624e+06	1.48475e+07	0.59709	0.108757	0.417462	0.170284	0.179628	0.191541
Q9NYF8	Bcl-2-associated transcription factor 1 OS=Homo sapiens OX=9606 GN=BCLAF1 PE=1 SV=2	BCLAF1	3.51925e+06	2.96668e+06	4.55209e+06	4.1543e+06	3.77768e+06	5.14575e+06	4.24978e+06	4.81222e+06	5.25136e+06	0.37488	0.101414	0.244631	0.00946678	0.130249	0.316866
P05455	Lupus La protein OS=Homo sapiens OX=9606 GN=SSB PE=1 SV=2	SSB	1.61731e+07	1.7559e+07	3.27927e+07	2.74634e+07	1.87307e+07	4.16896e+07	2.44166e+07	2.95845e+07	3.66062e+07	0.445738	0.0773805	0.401705	0.144957	0.044033	0.87284
Q9BY44	Eukaryotic translation initiation factor 2A OS=Homo sapiens OX=9606 GN=EIF2A PE=1 SV=3	EIF2A	940812	1.12163e+06	3.29249e+06	1.52602e+08	1.72006e+08	4.77231e+07	1.04649e+08	1.0433e+08	7.34819e+07	5.72104	0.0141119	6.11957	0.0897283	-0.398537	0.402577
P08237	ATP-dependent 6-phosphofructokinase, muscle type OS=Homo sapiens OX=9606 GN=PFKM PE=1 SV=2	PFKM	6.97276e+06	5.22662e+06	1.16724e+07	1.22805e+07	6.78499e+06	1.07176e+07	5.38747e+06	1.19532e+07	2.12022e+07	0.691157	0.280459	0.319186	0.39203	0.371971	0.627312
P05141	ADP/ATP translocase 2 OS=Homo sapiens OX=9606 GN=SLC25A5 PE=1 SV=7	SLC25A5	8.91475e+07	1.67567e+08	3.10996e+08	2.39605e+08	1.6063e+08	3.89148e+08	1.9677e+08	2.82295e+08	4.70867e+08	0.742668	0.0160935	0.47557	0.245768	0.267098	0.392949
Q9H4A3	Serine/threonine-protein kinase WNK1 OS=Homo sapiens OX=9606 GN=WNK1 PE=1 SV=2	WNK1	1.61161e+06	1.349e+06	2.33873e+06	2.28345e+06	1.47383e+06	2.74246e+06	1.70424e+06	2.09391e+06	2.68523e+06	0.290932	0.173157	0.294571	0.126795	-0.00363913	0.988884
O60749	Sorting nexin-2 OS=Homo sapiens OX=9606 GN=SNX2 PE=1 SV=2	SNX2	1.17529e+06	1.07565e+06	2.03726e+06	1.92224e+06	1.16934e+06	3.45764e+06	1.93613e+06	1.70211e+06	3.24278e+06	0.682248	0.0386302	0.610952	0.187952	0.0712962	0.66664
O00232	26S proteasome non-ATPase regulatory subunit 12 OS=Homo sapiens OX=9606 GN=PSMD12 PE=1 SV=3	PSMD12	8.12444e+06	1.03203e+07	1.08074e+07	1.20249e+07	8.80472e+06	2.05594e+07	9.61632e+06	1.26706e+07	1.86547e+07	0.485024	0.189456	0.500703	0.339681	-0.0156793	0.947682
P57740	Nuclear pore complex protein Nup107 OS=Homo sapiens OX=9606 GN=NUP107 PE=1 SV=1	NUP107	7.47078e+06	8.34107e+06	9.20774e+06	1.05866e+07	9.19152e+06	1.02506e+07	1.04169e+07	1.23841e+07	1.06372e+07	0.418439	0.0657931	0.263284	0.147901	0.155155	0.388742
Q9H4M9	EH domain-containing protein 1 OS=Homo sapiens OX=9606 GN=EHD1 PE=1 SV=2	EHD1	5.39515e+06	2.46832e+06	4.7223e+06	6.64911e+06	3.20828e+06	6.23436e+06	3.74782e+06	4.99522e+06	4.5386e+06	0.0776402	0.867056	0.354528	0.0356989	-0.276888	0.573731
Q96AC1	Fermitin family homolog 2 OS=Homo sapiens OX=9606 GN=FERMT2 PE=1 SV=1	FERMT2	9.22731e+06	6.18348e+06	9.43662e+06	7.69843e+06	6.5734e+06	9.03802e+06	9.14002e+06	1.22669e+07	1.10782e+07	0.386686	0.300238	-0.092156	0.454518	0.478842	0.147986
Q9NSD9	Phenylalanine--tRNA ligase beta subunit OS=Homo sapiens OX=9606 GN=FARSB PE=1 SV=3	FARSB	6.54069e+06	7.27993e+06	1.22212e+07	1.08412e+07	7.68916e+06	1.57307e+07	8.9964e+06	1.21809e+07	1.49257e+07	0.471287	0.0497031	0.395742	0.147409	0.0755455	0.783955
P21399	Cytoplasmic aconitate hydratase OS=Homo sapiens OX=9606 GN=ACO1 PE=1 SV=3	ACO1	7.93631e+06	1.48618e+07	1.40401e+07	1.20698e+07	1.01284e+07	1.1216e+07	1.30439e+07	1.5333e+07	1.41184e+07	0.206101	0.363313	-0.140745	0.713062	0.346846	0.131706
Q96I99	Succinate--CoA ligase [GDP-forming] subunit beta, mitochondrial OS=Homo sapiens OX=9606 GN=SUCLG2 PE=1 SV=2	SUCLG2	3.51424e+06	3.37429e+06	4.88582e+06	3.57536e+06	3.10408e+06	4.96336e+06	3.36772e+06	5.37216e+06	5.8892e+06	0.313193	0.264361	-0.0162084	0.736012	0.329401	0.298723
Q8TEQ6	Gem-associated protein 5 OS=Homo sapiens OX=9606 GN=GEMIN5 PE=1 SV=3	GEMIN5	831131	717159	1.71186e+06	1.12484e+06	721852	1.51472e+06	943828	858896	1.64495e+06	0.080685	0.439165	0.0441282	0.834741	0.0365568	0.809714
Q9P2R3	Rabankyrin-5 OS=Homo sapiens OX=9606 GN=ANKFY1 PE=1 SV=2	ANKFY1	5.31992e+06	4.61302e+06	7.67182e+06	4.95886e+06	3.77654e+06	7.39888e+06	5.48192e+06	4.62936e+06	7.08612e+06	-0.0337746	0.613126	-0.125836	0.107354	0.0920616	0.414431
Q9UM54	Unconventional myosin-VI OS=Homo sapiens OX=9606 GN=MYO6 PE=1 SV=4	MYO6	220441	68709.8	171824	102022	52159.8	114384	185984	105993	254222	0.244736	0.4916	-0.779417	0.16256	1.02415	0.0667816
Q8WUM0	Nuclear pore complex protein Nup133 OS=Homo sapiens OX=9606 GN=NUP133 PE=1 SV=2	NUP133	2.98354e+06	2.31575e+06	5.10607e+06	3.57989e+06	2.37881e+06	5.21025e+06	2.64631e+06	3.04749e+06	4.73451e+06	0.0031763	0.985076	0.102166	0.275686	-0.0989893	0.655981
P49591	Serine--tRNA ligase, cytoplasmic OS=Homo sapiens OX=9606 GN=SARS PE=1 SV=3	SARS	1.23263e+07	1.47525e+07	2.61838e+07	2.00869e+07	1.0686e+07	3.5649e+07	1.6138e+07	1.86036e+07	3.19367e+07	0.324097	0.0199101	0.318536	0.410945	0.00556094	0.984565
P09622	Dihydrolipoyl dehydrogenase, mitochondrial OS=Homo sapiens OX=9606 GN=DLD PE=1 SV=2	DLD	2.37916e+07	2.59739e+07	3.02183e+07	3.72392e+07	3.50518e+07	3.66302e+07	3.27949e+07	3.78537e+07	4.17873e+07	0.491324	0.0070249	0.445505	0.042351	0.0458188	0.724358
Q5VTR2	E3 ubiquitin-protein ligase BRE1A OS=Homo sapiens OX=9606 GN=RNF20 PE=1 SV=2	RNF20	1.14635e+06	1.2465e+06	2.88469e+06	2.08907e+06	1.38668e+06	3.96543e+06	1.75174e+06	1.663e+06	3.46704e+06	0.382913	0.0121538	0.495663	0.133094	-0.11275	0.512291
Q9UIA9	Exportin-7 OS=Homo sapiens OX=9606 GN=XPO7 PE=1 SV=3	XPO7	689617	694290	1.66064e+06	956082	905451	1.58679e+06	1.09236e+06	1.18805e+06	1.83133e+06	0.43352	0.06595	0.179665	0.329967	0.253856	0.0371102
P51114	Fragile X mental retardation syndrome-related protein 1 OS=Homo sapiens OX=9606 GN=FXR1 PE=1 SV=3	FXR1	2.20979e+06	2.40589e+06	4.10287e+06	3.20155e+06	2.46833e+06	3.9314e+06	3.12661e+06	3.57257e+06	4.35676e+06	0.342661	0.103554	0.139138	0.494608	0.203523	0.29169
Q12788	Transducin beta-like protein 3 OS=Homo sapiens OX=9606 GN=TBL3 PE=1 SV=2	TBL3	3.00707e+06	1.89499e+06	5.08642e+06	5.1284e+06	4.68412e+06	6.90088e+06	5.15049e+06	4.42563e+06	7.37661e+06	0.76318	0.00235554	0.742667	0.0160782	0.0205125	0.744997
Q96RP9	Elongation factor G, mitochondrial OS=Homo sapiens OX=9606 GN=GFM1 PE=1 SV=2	GFM1	1.20161e+06	1.57391e+06	2.83715e+06	1.917e+06	1.41345e+06	3.23285e+06	1.77443e+06	2.03088e+06	3.15612e+06	0.310695	0.0256159	0.225735	0.341223	0.08496	0.639898
Q9BT78	COP9 signalosome complex subunit 4 OS=Homo sapiens OX=9606 GN=COPS4 PE=1 SV=1	COPS4	5.53961e+06	6.5181e+06	9.30989e+06	8.22208e+06	8.00091e+06	8.17693e+06	6.09704e+06	7.34934e+06	8.54163e+06	0.0412924	0.716102	0.191452	0.464238	-0.15016	0.381765
Q16851	UTP--glucose-1-phosphate uridylyltransferase OS=Homo sapiens OX=9606 GN=UGP2 PE=1 SV=5	UGP2	7.46446e+06	7.75437e+06	8.34077e+06	9.17692e+06	7.24118e+06	9.05431e+06	9.57622e+06	1.06322e+07	1.04414e+07	0.379564	0.0116401	0.112621	0.426257	0.266943	0.188923
Q5SRE5	Nucleoporin NUP188 homolog OS=Homo sapiens OX=9606 GN=NUP188 PE=1 SV=1	NUP188	1.10304e+06	529508	1.46719e+06	1.68808e+06	1.02266e+06	2.69229e+06	1.09847e+06	1.48174e+06	2.17856e+06	0.618444	0.194153	0.801626	0.0793478	-0.183182	0.58981
P17812	CTP synthase 1 OS=Homo sapiens OX=9606 GN=CTPS1 PE=1 SV=2	CTPS1	1.2686e+07	1.04007e+07	1.96475e+07	1.40231e+07	1.37337e+07	1.45707e+07	1.84785e+07	1.85941e+07	2.03244e+07	0.425581	0.158242	-0.0137994	0.962231	0.439381	0.00577875
Q01970	1-phosphatidylinositol 4,5-bisphosphate phosphodiesterase beta-3 OS=Homo sapiens OX=9606 GN=PLCB3 PE=1 SV=2	PLCB3	977516	1.05447e+06	1.06371e+06	1.43968e+06	1.41028e+06	1.23971e+06	1.61176e+06	2.16741e+06	1.64535e+06	0.809231	0.0442809	0.401722	0.0580516	0.407509	0.120246
P42765	3-ketoacyl-CoA thiolase, mitochondrial OS=Homo sapiens OX=9606 GN=ACAA2 PE=1 SV=2	ACAA2	924668	1.93719e+06	2.77352e+06	2.90663e+06	2.31445e+06	2.77871e+06	2.38011e+06	3.25981e+06	5.63528e+06	1.00057	0.0622662	0.505449	0.323393	0.495119	0.380926
Q01780	Exosome component 10 OS=Homo sapiens OX=9606 GN=EXOSC10 PE=1 SV=2	EXOSC10	4.15133e+06	4.17315e+06	5.71947e+06	5.18582e+06	4.28343e+06	6.23407e+06	4.56331e+06	4.71629e+06	7.84906e+06	0.286463	0.203521	0.16112	0.174581	0.125343	0.538752
Q15020	Squamous cell carcinoma antigen recognized by T-cells 3 OS=Homo sapiens OX=9606 GN=SART3 PE=1 SV=1	SART3	1.84031e+06	1.80502e+06	2.89146e+06	2.44405e+06	1.63881e+06	2.90084e+06	1.94609e+06	2.83091e+06	3.359e+06	0.315737	0.184616	0.0954077	0.588004	0.220329	0.514659
Q9BUQ8	Probable ATP-dependent RNA helicase DDX23 OS=Homo sapiens OX=9606 GN=DDX23 PE=1 SV=3	DDX23	5.24914e+06	4.95372e+06	6.08476e+06	7.04716e+06	4.86621e+06	5.81946e+06	6.60416e+06	9.80432e+06	9.89471e+06	0.691462	0.0843348	0.122647	0.541438	0.568815	0.22901
P52597	Heterogeneous nuclear ribonucleoprotein F OS=Homo sapiens OX=9606 GN=HNRNPF PE=1 SV=3	HNRNPF	1.59776e+07	1.2373e+07	2.71713e+07	1.97696e+07	1.20585e+07	3.09033e+07	2.07404e+07	2.46277e+07	3.39612e+07	0.514797	0.0711117	0.17613	0.219018	0.338667	0.261281
Q13464	Rho-associated protein kinase 1 OS=Homo sapiens OX=9606 GN=ROCK1 PE=1 SV=1	ROCK1	895735	935888	1.35968e+06	1.17457e+06	877061	1.44741e+06	988675	1.14684e+06	1.42679e+06	0.158664	0.107835	0.132812	0.404137	0.0258528	0.888729
P08243	Asparagine synthetase [glutamine-hydrolyzing] OS=Homo sapiens OX=9606 GN=ASNS PE=1 SV=4	ASNS	2.15335e+06	2.41482e+06	9.8656e+06	4.87475e+06	2.32726e+06	1.57622e+07	3.93162e+06	3.54317e+06	1.29856e+07	0.503388	0.0756639	0.66994	0.241703	-0.166552	0.544627
Q16181	Septin-7 OS=Homo sapiens OX=9606 GN=SEPT7 PE=1 SV=2	SEPT7	3.04926e+06	4.94747e+06	6.01165e+06	6.26116e+06	5.24071e+06	5.70359e+06	5.90675e+06	7.35077e+06	7.96909e+06	0.599585	0.011461	0.296577	0.430286	0.303008	0.254977
P52789	Hexokinase-2 OS=Homo sapiens OX=9606 GN=HK2 PE=1 SV=2	HK2	1.53984e+06	1.23215e+06	2.23599e+06	2.24014e+06	2.13822e+06	2.97427e+06	2.88766e+06	2.65471e+06	3.97804e+06	0.926792	0.00639816	0.554028	0.0064792	0.372763	0.0382792
P30084	Enoyl-CoA hydratase, mitochondrial OS=Homo sapiens OX=9606 GN=ECHS1 PE=1 SV=4	ECHS1	7.86301e+06	9.02511e+06	1.05241e+07	1.07038e+07	8.54507e+06	1.17985e+07	9.92902e+06	1.24316e+07	1.35113e+07	0.388033	0.0191463	0.179651	0.333798	0.208381	0.354817
P22059	Oxysterol-binding protein 1 OS=Homo sapiens OX=9606 GN=OSBP PE=1 SV=1	OSBP	4.34381e+06	4.11473e+06	5.30894e+06	4.31644e+06	4.75265e+06	5.38372e+06	4.3974e+06	5.92686e+06	4.61701e+06	0.118038	0.650765	0.0700849	0.384523	0.0479526	0.799237
O75955	Flotillin-1 OS=Homo sapiens OX=9606 GN=FLOT1 PE=1 SV=3	FLOT1	907730	1.15787e+06	2.62207e+06	1.99488e+06	1.69913e+06	3.53945e+06	2.15196e+06	2.05222e+06	3.76494e+06	0.765551	0.00890825	0.625813	0.0342798	0.139737	0.0507234
Q99615	DnaJ homolog subfamily C member 7 OS=Homo sapiens OX=9606 GN=DNAJC7 PE=1 SV=2	DNAJC7	7.71722e+06	4.30585e+06	1.13021e+07	4.37283e+06	3.31469e+06	5.88211e+06	4.20528e+06	3.62337e+06	7.16246e+06	-0.637782	0.120577	-0.781508	0.126148	0.143726	0.381844
P52907	F-actin-capping protein subunit alpha-1 OS=Homo sapiens OX=9606 GN=CAPZA1 PE=1 SV=3	CAPZA1	1.72839e+06	1.30855e+06	2.90867e+06	2.33891e+06	1.07051e+06	4.79358e+06	2.98372e+06	5.74848e+06	5.42874e+06	1.25202	0.097809	0.464328	0.346897	0.787692	0.278066
P23229	Integrin alpha-6 OS=Homo sapiens OX=9606 GN=ITGA6 PE=1 SV=5	ITGA6	1.46873e+06	1.86725e+06	2.28578e+06	2.1881e+06	1.65461e+06	2.95134e+06	2.30602e+06	2.30069e+06	3.58393e+06	0.542957	0.0755812	0.273251	0.325088	0.269706	0.115739
Q9HCE1	Putative helicase MOV-10 OS=Homo sapiens OX=9606 GN=MOV10 PE=1 SV=2	MOV10	4.16057e+06	4.04763e+06	4.89914e+06	5.24707e+06	4.584e+06	4.95742e+06	4.80108e+06	4.94197e+06	5.2478e+06	0.193707	0.0576558	0.1741	0.199883	0.0196075	0.817845
Q9Y3P9	Rab GTPase-activating protein 1 OS=Homo sapiens OX=9606 GN=RABGAP1 PE=1 SV=3	RABGAP1	1.63071e+06	1.92899e+06	4.45271e+06	3.19137e+06	2.18561e+06	5.04008e+06	2.56437e+06	3.06553e+06	3.88896e+06	0.248552	0.447849	0.378641	0.177122	-0.130089	0.671525
P08559	Pyruvate dehydrogenase E1 component subunit alpha, somatic form, mitochondrial OS=Homo sapiens OX=9606 GN=PDHA1 PE=1 SV=3	PDHA1	5.7819e+06	6.31342e+06	8.2098e+06	7.79317e+06	6.12151e+06	9.90562e+06	6.8943e+06	8.58192e+06	1.22429e+07	0.449035	0.100576	0.230348	0.230605	0.218688	0.358809
P47895	Aldehyde dehydrogenase family 1 member A3 OS=Homo sapiens OX=9606 GN=ALDH1A3 PE=1 SV=2	ALDH1A3	5.17843e+06	4.87462e+06	5.50423e+06	5.62353e+06	4.79695e+06	6.06425e+06	7.23502e+06	5.9463e+06	6.949e+06	0.37178	0.0336881	0.0835396	0.255849	0.28824	0.0292069
Q14498	RNA-binding protein 39 OS=Homo sapiens OX=9606 GN=RBM39 PE=1 SV=2	RBM39	1.75254e+07	1.85199e+07	2.00772e+07	2.02867e+07	1.56562e+07	3.06043e+07	1.83085e+07	4.97406e+07	3.58933e+07	0.889132	0.211336	0.245796	0.465187	0.643336	0.375087
P04844	Dolichyl-diphosphooligosaccharide--protein glycosyltransferase subunit 2 OS=Homo sapiens OX=9606 GN=RPN2 PE=1 SV=3	RPN2	1.94644e+07	1.97062e+07	2.04882e+07	2.17312e+07	2.87508e+07	3.53773e+07	2.81747e+07	3.27521e+07	4.80812e+07	0.869628	0.102344	0.525241	0.138943	0.344387	0.0967157
P67936	Tropomyosin alpha-4 chain OS=Homo sapiens OX=9606 GN=TPM4 PE=1 SV=3	TPM4	1.05267e+07	3.49721e+06	6.56484e+06	7.27186e+06	3.12455e+06	5.39415e+06	4.63789e+06	7.79567e+06	6.61571e+06	-0.112121	0.878092	-0.382794	0.203723	0.270673	0.657922
P10316	HLA class I histocompatibility antigen, A-69 alpha chain OS=Homo sapiens OX=9606 GN=HLA-A PE=1 SV=2	HLA-A	1.57648e+08	2.62512e+08	9.02271e+08	4.27311e+08	2.50535e+08	1.00177e+09	4.72933e+08	3.52527e+08	5.78772e+08	0.0865882	0.897467	0.344941	0.283166	-0.258353	0.63659
Q16666	Gamma-interferon-inducible protein 16 OS=Homo sapiens OX=9606 GN=IFI16 PE=1 SV=3	IFI16	2.73291e+06	2.46326e+06	4.74837e+06	3.08041e+06	2.32774e+06	5.44764e+06	3.50248e+06	2.83307e+06	5.62288e+06	0.266052	0.0486658	0.126489	0.336166	0.139563	0.0656402
P31947	14-3-3 protein sigma OS=Homo sapiens OX=9606 GN=SFN PE=1 SV=1	SFN	1.79033e+07	1.86737e+07	2.08649e+07	1.92537e+07	2.12306e+07	2.25062e+07	2.30817e+07	3.22511e+07	3.3371e+07	0.626893	0.0585702	0.133032	0.0365255	0.493861	0.0687785
Q9Y2L1	Exosome complex exonuclease RRP44 OS=Homo sapiens OX=9606 GN=DIS3 PE=1 SV=2	DIS3	1.07343e+07	1.3679e+06	9.04223e+06	6.36024e+06	3.05627e+06	5.47928e+06	2.66278e+06	4.0391e+06	4.47102e+06	-0.920275	0.403599	-0.505374	0.387367	-0.414901	0.456736
P42330	Aldo-keto reductase family 1 member C3 OS=Homo sapiens OX=9606 GN=AKR1C3 PE=1 SV=4	AKR1C3	512208	981436	854170	921249	987107	849935	935904	1.45974e+06	1.69532e+06	0.801124	0.0472571	0.232456	0.42071	0.568668	0.205675
P60228	Eukaryotic translation initiation factor 3 subunit E OS=Homo sapiens OX=9606 GN=EIF3E PE=1 SV=1	EIF3E	3.04454e+07	3.12823e+07	5.8814e+07	3.21513e+07	2.23314e+07	5.3493e+07	2.3593e+07	2.61866e+07	4.29921e+07	-0.377776	0.10825	-0.158825	0.312445	-0.218951	0.376762
Q13177	Serine/threonine-protein kinase PAK 2 OS=Homo sapiens OX=9606 GN=PAK2 PE=1 SV=3	PAK2	916820	991477	1.88426e+06	1.41069e+06	1.16773e+06	2.71025e+06	1.25891e+06	1.69156e+06	2.67954e+06	0.569966	0.0471766	0.479733	0.117135	0.090233	0.63922
O95602	DNA-directed RNA polymerase I subunit RPA1 OS=Homo sapiens OX=9606 GN=POLR1A PE=1 SV=2	POLR1A	266657	197094	327756	437729	510096	450105	386657	503046	494128	0.805993	0.0716097	0.820616	0.0715528	-0.0146232	0.879941
P12004	Proliferating cell nuclear antigen OS=Homo sapiens OX=9606 GN=PCNA PE=1 SV=1	PCNA	4.16314e+07	4.1016e+07	4.21935e+07	6.97077e+07	5.3805e+07	5.01627e+07	4.63434e+07	6.2569e+07	6.7464e+07	0.498567	0.113038	0.476303	0.115171	0.0222643	0.948644
O75165	DnaJ homolog subfamily C member 13 OS=Homo sapiens OX=9606 GN=DNAJC13 PE=1 SV=5	DNAJC13	593966	435053	656078	560752	558081	792043	550355	1.04535e+06	763685	0.485582	0.373349	0.181402	0.300486	0.30418	0.469587
Q9Y4E8	Ubiquitin carboxyl-terminal hydrolase 15 OS=Homo sapiens OX=9606 GN=USP15 PE=1 SV=3	USP15	5.51173e+06	6.82124e+06	9.19695e+06	6.84555e+06	4.72809e+06	9.88308e+06	6.19633e+06	7.07936e+06	8.66605e+06	0.0273351	0.736976	-0.00491342	0.983588	0.0322486	0.897276
P31930	Cytochrome b-c1 complex subunit 1, mitochondrial OS=Homo sapiens OX=9606 GN=UQCRC1 PE=1 SV=3	UQCRC1	7.20544e+06	8.4838e+06	1.50188e+07	1.58682e+07	1.35788e+07	2.1474e+07	1.61234e+07	2.98869e+07	3.59998e+07	1.41719	0.052796	0.729645	0.022988	0.687541	0.178174
Q15436	Protein transport protein Sec23A OS=Homo sapiens OX=9606 GN=SEC23A PE=1 SV=2	SEC23A	2.05606e+06	1.99248e+06	2.81851e+06	2.87916e+06	1.97881e+06	3.34768e+06	2.2857e+06	3.46862e+06	4.21106e+06	0.537234	0.124105	0.256929	0.210275	0.280305	0.44217
P46100	Transcriptional regulator ATRX OS=Homo sapiens OX=9606 GN=ATRX PE=1 SV=5	ATRX	1.68118e+06	1.48506e+06	3.03055e+06	1.9338e+06	1.22354e+06	2.97537e+06	1.83101e+06	2.42382e+06	2.86031e+06	0.199371	0.450996	-0.0149939	0.89942	0.214365	0.531301
Q9NY33	Dipeptidyl peptidase 3 OS=Homo sapiens OX=9606 GN=DPP3 PE=1 SV=2	DPP3	6.08517e+06	6.49541e+06	7.61912e+06	6.49532e+06	5.91538e+06	8.16499e+06	8.55819e+06	9.33073e+06	1.01115e+07	0.471114	0.0020418	0.0266064	0.757702	0.444507	0.0344202
O43719	HIV Tat-specific factor 1 OS=Homo sapiens OX=9606 GN=HTATSF1 PE=1 SV=1	HTATSF1	3.57748e+06	8.27932e+06	7.51908e+06	1.28797e+07	5.4397e+06	1.05451e+07	5.89178e+06	7.69125e+06	9.0658e+06	0.225174	0.335809	0.575036	0.462169	-0.349862	0.520829
O75367	Core histone macro-H2A.1 OS=Homo sapiens OX=9606 GN=H2AFY PE=1 SV=4	H2AFY	7.19092e+06	5.55516e+06	9.49258e+06	6.76657e+06	5.54417e+06	8.8263e+06	7.11364e+06	1.05135e+07	1.20011e+07	0.413902	0.232294	-0.0732966	0.194924	0.487198	0.170085
P47712	Cytosolic phospholipase A2 OS=Homo sapiens OX=9606 GN=PLA2G4A PE=1 SV=2	PLA2G4A	1.69224e+07	4.69259e+07	1.51721e+07	2.53565e+07	1.16108e+07	1.98612e+07	2.32303e+07	5.22271e+07	2.21073e+07	0.304136	0.00587615	-0.475609	0.650026	0.779745	0.422615
Q99714	3-hydroxyacyl-CoA dehydrogenase type-2 OS=Homo sapiens OX=9606 GN=HSD17B10 PE=1 SV=3	HSD17B10	7.87838e+06	9.35159e+06	1.07893e+07	6.79457e+06	1.18927e+07	1.56658e+07	7.32947e+06	1.25847e+07	1.18582e+07	0.181354	0.371781	0.294021	0.347538	-0.112667	0.618618
P53992	Protein transport protein Sec24C OS=Homo sapiens OX=9606 GN=SEC24C PE=1 SV=3	SEC24C	1.87813e+06	1.42574e+06	2.55129e+06	2.45218e+06	2.69644e+06	2.38077e+06	2.74753e+06	2.7871e+06	2.91206e+06	0.528679	0.0959856	0.362827	0.311887	0.165852	0.138287
Q9NW13	RNA-binding protein 28 OS=Homo sapiens OX=9606 GN=RBM28 PE=1 SV=3	RBM28	1.83518e+06	1.90319e+06	3.25496e+06	2.8954e+06	2.30746e+06	3.9501e+06	2.27996e+06	2.48336e+06	3.77212e+06	0.287486	0.00573994	0.388259	0.0629914	-0.100773	0.463358
P07737	Profilin-1 OS=Homo sapiens OX=9606 GN=PFN1 PE=1 SV=2	PFN1	3.05133e+07	2.37848e+07	3.87955e+07	3.36795e+07	3.03234e+07	4.48929e+07	2.70999e+07	4.51374e+07	4.73149e+07	0.360886	0.342733	0.226194	0.0380764	0.134692	0.624608
P61158	Actin-related protein 3 OS=Homo sapiens OX=9606 GN=ACTR3 PE=1 SV=3	ACTR3	6.38111e+06	6.62815e+06	1.01115e+07	8.46585e+06	9.81634e+06	1.15069e+07	7.95067e+06	1.91395e+07	1.65734e+07	0.917242	0.16292	0.365595	0.0509915	0.551647	0.245962
Q13283	Ras GTPase-activating protein-binding protein 1 OS=Homo sapiens OX=9606 GN=G3BP1 PE=1 SV=1	G3BP1	1.62732e+07	2.25334e+07	3.81037e+07	5.1248e+07	3.38873e+07	4.79412e+07	3.79927e+07	4.23839e+07	6.66476e+07	0.934806	0.0125389	0.791007	0.148094	0.143799	0.670649
P51991	Heterogeneous nuclear ribonucleoprotein A3 OS=Homo sapiens OX=9606 GN=HNRNPA3 PE=1 SV=2	HNRNPA3	5.32026e+07	4.46957e+07	8.16997e+07	7.6536e+07	6.79891e+07	7.66628e+07	4.0192e+07	1.18311e+08	1.22379e+08	0.645192	0.312912	0.300501	0.280059	0.344691	0.552944
P49257	Protein ERGIC-53 OS=Homo sapiens OX=9606 GN=LMAN1 PE=1 SV=2	LMAN1	7.60023e+06	9.08699e+06	1.39766e+07	1.03031e+07	8.39916e+06	1.64775e+07	8.58888e+06	1.25426e+07	2.18264e+07	0.486385	0.177859	0.198205	0.304	0.28818	0.356613
O15355	Protein phosphatase 1G OS=Homo sapiens OX=9606 GN=PPM1G PE=1 SV=1	PPM1G	5.87392e+06	9.37787e+06	1.05714e+07	2.06409e+07	3.05638e+07	2.11295e+07	1.72327e+07	3.3708e+07	2.45366e+07	1.54738	0.0527907	1.48601	0.0375037	0.0613651	0.684633
P01891	HLA class I histocompatibility antigen, A-68 alpha chain OS=Homo sapiens OX=9606 GN=HLA-A PE=1 SV=4	HLA-A	3.39308e+06	3.59987e+06	2.01765e+06	2.11017e+06	1.98556e+06	1.24924e+06	1.63572e+06	3.04332e+06	2.11782e+06	-0.406757	0.307673	-0.753441	0.0382512	0.346684	0.421331
Q12923	Tyrosine-protein phosphatase non-receptor type 13 OS=Homo sapiens OX=9606 GN=PTPN13 PE=1 SV=2	PTPN13	26997.6	58590.7	28293.5	64944.5	55845.4	68721.6	112077	84113	23795.5	0.94987	0.311223	0.734748	0.213461	0.215122	0.752144
Q96P70	Importin-9 OS=Homo sapiens OX=9606 GN=IPO9 PE=1 SV=3	IPO9	1.52061e+07	1.55664e+07	1.88152e+07	1.95091e+07	1.85557e+07	2.19437e+07	1.68904e+07	2.06845e+07	2.21975e+07	0.269498	0.075704	0.275186	0.0140849	-0.00568866	0.959715
Q9Y617	Phosphoserine aminotransferase OS=Homo sapiens OX=9606 GN=PSAT1 PE=1 SV=2	PSAT1	1.00838e+07	1.00136e+07	5.59238e+07	2.50061e+07	1.24913e+07	7.75917e+07	2.08088e+07	1.54772e+07	7.30682e+07	0.524535	0.0812922	0.598279	0.146438	-0.0737437	0.517006
Q02818	Nucleobindin-1 OS=Homo sapiens OX=9606 GN=NUCB1 PE=1 SV=4	NUCB1	6.99258e+06	5.83902e+06	1.04059e+07	7.5602e+06	6.0748e+06	1.11867e+07	7.99025e+06	2.21811e+07	2.35479e+07	1.20898	0.161752	0.0951472	0.0795631	1.11384	0.178434
Q9BZZ5	Apoptosis inhibitor 5 OS=Homo sapiens OX=9606 GN=API5 PE=1 SV=3	API5	2.80086e+06	3.21779e+06	6.02066e+06	3.42367e+06	2.94146e+06	6.85317e+06	4.12843e+06	3.93709e+06	6.18604e+06	0.243367	0.159125	0.134784	0.367268	0.108583	0.570928
Q13616	Cullin-1 OS=Homo sapiens OX=9606 GN=CUL1 PE=1 SV=2	CUL1	1.18587e+06	1.52237e+06	1.73069e+06	2.79836e+06	1.89507e+06	2.09528e+06	2.80161e+06	2.44103e+06	2.55515e+06	0.812852	0.046258	0.612922	0.199471	0.19993	0.183855
Q8WWM7	Ataxin-2-like protein OS=Homo sapiens OX=9606 GN=ATXN2L PE=1 SV=2	ATXN2L	5.55433e+06	5.54798e+06	8.66736e+06	7.36535e+06	6.74132e+06	8.6337e+06	7.05987e+06	7.53886e+06	1.11523e+07	0.381344	0.0195231	0.201967	0.209288	0.179377	0.346407
Q8NBJ5	Procollagen galactosyltransferase 1 OS=Homo sapiens OX=9606 GN=COLGALT1 PE=1 SV=1	COLGALT1; GLT25D1	2.44254e+07	2.69462e+07	2.60598e+07	1.93752e+07	1.72868e+07	3.46952e+07	1.92111e+07	2.88745e+07	3.04912e+07	0.0211843	0.906986	-0.117857	0.747816	0.139041	0.661889
P20020	Plasma membrane calcium-transporting ATPase 1 OS=Homo sapiens OX=9606 GN=ATP2B1 PE=1 SV=4		21963	63918.6	283398	115702	41890.9	266791	147087	129026	363174	0.791751	0.0380014	0.200657	0.67441	0.591093	0.0717746
P50502	Hsc70-interacting protein OS=Homo sapiens OX=9606 GN=ST13 PE=1 SV=2	ST13	0	0	0	0	0	0	0	1103.8	0	#DIV/0!	0.42265	#DIV/0!	#DIV/0!	#DIV/0!	0.42265
P23588	Eukaryotic translation initiation factor 4B OS=Homo sapiens OX=9606 GN=EIF4B PE=1 SV=2	EIF4B	2.59002e+07	1.85399e+07	3.86295e+07	3.89427e+07	3.32082e+07	4.88646e+07	4.45714e+07	3.45999e+07	5.65116e+07	0.707847	0.00193803	0.5428	0.0103174	0.165047	0.117589
P49756	RNA-binding protein 25 OS=Homo sapiens OX=9606 GN=RBM25 PE=1 SV=3	RBM25	3.42251e+06	3.66439e+06	5.46073e+06	4.20185e+06	3.73076e+06	5.74247e+06	4.29297e+06	5.37706e+06	5.37581e+06	0.26195	0.249974	0.124135	0.217025	0.137815	0.531462
O43615	Mitochondrial import inner membrane translocase subunit TIM44 OS=Homo sapiens OX=9606 GN=TIMM44 PE=1 SV=2	TIMM44	3.86719e+06	3.21924e+06	5.90438e+06	5.06634e+06	4.20568e+06	8.21641e+06	4.56535e+06	4.35738e+06	7.39087e+06	0.328583	0.0398852	0.428909	0.0676285	-0.100326	0.306104
Q15366	Poly(rC)-binding protein 2 OS=Homo sapiens OX=9606 GN=PCBP2 PE=1 SV=1	PCBP2	1.44111e+07	1.31095e+07	2.74494e+07	3.50618e+07	1.68706e+07	5.87878e+07	2.22388e+07	4.44776e+07	5.6641e+07	1.16613	0.093561	1.0102	0.146643	0.155926	0.760903
Q12905	Interleukin enhancer-binding factor 2 OS=Homo sapiens OX=9606 GN=ILF2 PE=1 SV=2	ILF2	9.28662e+06	1.10621e+07	1.29072e+07	1.25307e+07	1.14858e+07	1.46703e+07	1.281e+07	1.57296e+07	1.33397e+07	0.332625	0.15098	0.218226	0.156319	0.114398	0.586376
P50995	Annexin A11 OS=Homo sapiens OX=9606 GN=ANXA11 PE=1 SV=1	ANXA11	8.24561e+06	2.95774e+06	1.0626e+07	6.90864e+06	7.03531e+06	1.08453e+07	7.27932e+06	4.943e+06	1.71592e+07	0.428643	0.367733	0.183448	0.602277	0.245195	0.602012
Q9H845	Acyl-CoA dehydrogenase family member 9, mitochondrial OS=Homo sapiens OX=9606 GN=ACAD9 PE=1 SV=1	ACAD9	1.31266e+06	1.04947e+06	1.61166e+06	1.7109e+06	1.57628e+06	1.64416e+06	1.66782e+06	1.85482e+06	2.14649e+06	0.512614	0.049646	0.311465	0.163871	0.201149	0.26048
P43034	Platelet-activating factor acetylhydrolase IB subunit alpha OS=Homo sapiens OX=9606 GN=PAFAH1B1 PE=1 SV=2	PAFAH1B1	9.96645e+06	1.45079e+07	1.65822e+07	1.57457e+07	1.06238e+07	2.44177e+07	1.28155e+07	1.32668e+07	2.04281e+07	0.179941	0.363176	0.306852	0.464055	-0.126911	0.55997
P12081	Histidine--tRNA ligase, cytoplasmic OS=Homo sapiens OX=9606 GN=HARS PE=1 SV=2	HARS	3.93223e+06	3.53049e+06	5.16811e+06	4.08972e+06	3.3009e+06	4.76195e+06	4.03509e+06	9.15604e+06	7.32045e+06	0.699489	0.244711	-0.055687	0.439256	0.755176	0.244741
O75717	WD repeat and HMG-box DNA-binding protein 1 OS=Homo sapiens OX=9606 GN=WDHD1 PE=1 SV=1	WDHD1	717561	645623	1.16131e+06	1.03412e+06	962863	1.11873e+06	870528	1.6843e+06	1.91915e+06	0.825561	0.130743	0.303564	0.24178	0.521997	0.280495
P12277	Creatine kinase B-type OS=Homo sapiens OX=9606 GN=CKB PE=1 SV=1	CKB	2.94285e+07	3.48576e+07	2.62779e+07	3.77465e+07	4.02615e+07	1.78116e+07	3.4562e+07	9.93566e+07	3.75929e+07	0.921295	0.288496	0.0813821	0.767329	0.839913	0.29966
Q9UH65	Switch-associated protein 70 OS=Homo sapiens OX=9606 GN=SWAP70 PE=1 SV=1	SWAP70	606917	640452	1.34265e+06	1.07553e+06	895815	1.22421e+06	976087	1.11558e+06	1.06943e+06	0.28746	0.501061	0.303103	0.360473	-0.0156436	0.930575
Q9UBT2	SUMO-activating enzyme subunit 2 OS=Homo sapiens OX=9606 GN=UBA2 PE=1 SV=2	UBA2	1.052e+06	1.12846e+06	2.49469e+06	1.74678e+06	1.55785e+06	2.165e+06	1.64482e+06	1.87381e+06	2.36958e+06	0.332819	0.270862	0.226431	0.479225	0.106389	0.380289
Q96AY3	Peptidyl-prolyl cis-trans isomerase FKBP10 OS=Homo sapiens OX=9606 GN=FKBP10 PE=1 SV=1	FKBP10	1.56904e+07	1.64198e+07	1.57957e+07	1.57181e+07	1.71741e+07	1.68046e+07	1.79645e+07	2.30468e+07	2.22372e+07	0.400826	0.0692813	0.0529472	0.179408	0.347879	0.0584182
O15144	Actin-related protein 2/3 complex subunit 2 OS=Homo sapiens OX=9606 GN=ARPC2 PE=1 SV=1	ARPC2	2.07305e+07	1.75136e+07	2.4868e+07	2.05927e+07	1.55481e+07	2.54661e+07	1.44398e+07	2.57029e+07	3.76231e+07	0.30122	0.484479	-0.034825	0.57795	0.336045	0.450994
Q07955	Serine/arginine-rich splicing factor 1 OS=Homo sapiens OX=9606 GN=SRSF1 PE=1 SV=2	SRSF1	1.05686e+07	7.11092e+06	1.89465e+07	1.90543e+07	1.50678e+07	1.93108e+07	1.11045e+07	1.92709e+07	1.9132e+07	0.434777	0.389062	0.54486	0.166254	-0.110084	0.748021
Q9UBE0	SUMO-activating enzyme subunit 1 OS=Homo sapiens OX=9606 GN=SAE1 PE=1 SV=1	SAE1	4.8577e+06	3.84906e+06	9.53708e+06	6.41744e+06	4.38608e+06	7.72803e+06	5.68685e+06	7.00362e+06	1.14958e+07	0.406778	0.098244	0.0225745	0.93215	0.384203	0.297234
P46379	Large proline-rich protein BAG6 OS=Homo sapiens OX=9606 GN=BAG6 PE=1 SV=2	BAG6	1.50573e+06	1.10231e+06	2.25148e+06	1.81461e+06	1.25592e+06	2.85961e+06	1.64069e+06	1.77148e+06	3.0354e+06	0.407941	0.117966	0.287251	0.115907	0.120691	0.477542
Q5T1M5	FK506-binding protein 15 OS=Homo sapiens OX=9606 GN=FKBP15 PE=1 SV=2	FKBP15	337218	271417	724877	455520	312571	531927	316374	466363	638036	0.0914459	0.765048	-0.0366991	0.915938	0.128145	0.700735
Q8TD19	Serine/threonine-protein kinase Nek9 OS=Homo sapiens OX=9606 GN=NEK9 PE=1 SV=2	NEK9	668903	605879	1.26498e+06	1.08087e+06	929067	1.53192e+06	1.12907e+06	1.28208e+06	1.66438e+06	0.682292	0.0258783	0.479809	0.015601	0.202483	0.189405
Q9H4G0	Band 4.1-like protein 1 OS=Homo sapiens OX=9606 GN=EPB41L1 PE=1 SV=2	EPB41L1	1.239e+06	1.56666e+06	2.13086e+06	4.50377e+06	4.13793e+06	3.3539e+06	4.39671e+06	4.26633e+06	4.01048e+06	1.36025	0.0203737	1.28094	0.0591901	0.0793112	0.42232
Q8NI27	THO complex subunit 2 OS=Homo sapiens OX=9606 GN=THOC2 PE=1 SV=2	THOC2	2.44739e+06	3.62245e+06	5.01409e+06	4.75766e+06	4.67898e+06	5.34753e+06	2.77532e+06	4.37769e+06	3.91156e+06	-0.0025194	0.991886	0.415585	0.166205	-0.418105	0.129245
P13798	Acylamino-acid-releasing enzyme OS=Homo sapiens OX=9606 GN=APEH PE=1 SV=4	APEH	7.90287e+06	1.07284e+07	1.44112e+07	1.33804e+07	1.01225e+07	1.52953e+07	1.19505e+07	1.29038e+07	2.16468e+07	0.492944	0.0934614	0.231667	0.404625	0.261278	0.371824
P30837	Aldehyde dehydrogenase X, mitochondrial OS=Homo sapiens OX=9606 GN=ALDH1B1 PE=1 SV=3	ALDH1B1	6.46104e+06	7.64928e+06	5.78464e+06	8.77116e+06	7.26433e+06	8.46389e+06	7.33503e+06	1.47148e+07	8.73846e+06	0.62998	0.184041	0.300342	0.252964	0.329638	0.521783
Q86V48	Leucine zipper protein 1 OS=Homo sapiens OX=9606 GN=LUZP1 PE=1 SV=2	LUZP1	680492	751220	982171	1.08869e+06	615196	934475	1.16481e+06	1.22035e+06	1.41891e+06	0.65619	0.000915527	0.128285	0.70062	0.527904	0.135928
P28370	Probable global transcription activator SNF2L1 OS=Homo sapiens OX=9606 GN=SMARCA1 PE=1 SV=2	SMARCA1	245535	299530	760944	561315	438925	753450	605010	664126	1.07814e+06	0.845823	0.0018671	0.425228	0.251379	0.420595	0.137959
P37837	Transaldolase OS=Homo sapiens OX=9606 GN=TALDO1 PE=1 SV=2	TALDO1	9.12179e+07	7.56156e+07	9.28496e+07	8.15995e+07	8.92092e+07	8.06918e+07	9.32282e+07	1.05831e+08	9.27953e+07	0.168498	0.386632	-0.0461905	0.770874	0.214689	0.0137058
P17858	ATP-dependent 6-phosphofructokinase, liver type OS=Homo sapiens OX=9606 GN=PFKL PE=1 SV=6	PFKL	1.08658e+06	1.15342e+06	1.40021e+06	1.3208e+06	1.15407e+06	1.33403e+06	1.49246e+06	1.50591e+06	1.63193e+06	0.34708	0.0235093	0.0653539	0.599842	0.281726	0.0359851
Q15643	Thyroid receptor-interacting protein 11 OS=Homo sapiens OX=9606 GN=TRIP11 PE=1 SV=3	TRIP11	83862.6	57802.6	226891	60724.5	26387.2	173228	92150.1	60756.3	192725	-0.0926495	0.624847	-0.501489	0.0583114	0.408839	0.0246358
P42167	Lamina-associated polypeptide 2, isoforms beta/gamma OS=Homo sapiens OX=9606 GN=TMPO PE=1 SV=2	TMPO	9.0475e+06	2.4908e+07	3.16962e+07	3.55182e+07	3.79552e+07	3.4358e+07	2.89324e+07	6.45042e+07	5.90332e+07	1.21562	0.0372387	0.715875	0.17815	0.499746	0.300409
P25786	Proteasome subunit alpha type-1 OS=Homo sapiens OX=9606 GN=PSMA1 PE=1 SV=1	PSMA1	9.75201e+07	1.13623e+08	1.2438e+08	1.46542e+08	1.17614e+08	1.33031e+08	1.38402e+08	1.67353e+08	1.7378e+08	0.515221	0.00612487	0.243402	0.287105	0.27182	0.266448
Q09161	Nuclear cap-binding protein subunit 1 OS=Homo sapiens OX=9606 GN=NCBP1 PE=1 SV=1	NCBP1	849522	593870	1.8261e+06	993841	659721	1.74567e+06	1.02126e+06	1.71718e+06	2.03172e+06	0.544971	0.249742	0.0561409	0.578863	0.48883	0.277698
O15294	UDP-N-acetylglucosamine--peptide N-acetylglucosaminyltransferase 110 kDa subunit OS=Homo sapiens OX=9606 GN=OGT PE=1 SV=3	OGT	2.88078e+06	2.52144e+06	5.08255e+06	3.68771e+06	3.64366e+06	4.75548e+06	4.30441e+06	4.1199e+06	5.37957e+06	0.396778	0.113249	0.205143	0.348794	0.191635	0.0069893
Q9H2M9	Rab3 GTPase-activating protein non-catalytic subunit OS=Homo sapiens OX=9606 GN=RAB3GAP2 PE=1 SV=1	RAB3GAP2	2.55067e+06	2.81364e+06	2.3416e+06	3.09368e+06	2.06104e+06	4.41259e+06	2.70764e+06	2.63195e+06	4.30911e+06	0.324367	0.434104	0.312146	0.526455	0.0122211	0.932573
Q9UGI8	Testin OS=Homo sapiens OX=9606 GN=TES PE=1 SV=1	TES	3.8248e+06	3.62391e+06	9.45753e+06	5.98258e+06	3.02016e+06	1.06595e+07	5.69705e+06	7.88559e+06	1.16344e+07	0.576841	0.0662499	0.217869	0.37422	0.358973	0.354759
P18031	Tyrosine-protein phosphatase non-receptor type 1 OS=Homo sapiens OX=9606 GN=PTPN1 PE=1 SV=1	PTPN1	2.5575e+06	2.98249e+06	3.39112e+06	4.06185e+06	2.54606e+06	4.30064e+06	5.43659e+06	3.83121e+06	5.00544e+06	0.676401	0.0950296	0.288547	0.36969	0.387854	0.0333106
O43172	U4/U6 small nuclear ribonucleoprotein Prp4 OS=Homo sapiens OX=9606 GN=PRPF4 PE=1 SV=2	PRPF4	1.78791e+06	1.80918e+06	5.7789e+06	4.46631e+06	2.86711e+06	6.03012e+06	4.0444e+06	5.17505e+06	6.38119e+06	0.734562	0.122773	0.51126	0.203579	0.223302	0.455556
Q9NRL2	Bromodomain adjacent to zinc finger domain protein 1A OS=Homo sapiens OX=9606 GN=BAZ1A PE=1 SV=2	BAZ1A	179428	96333.5	162620	178658	145709	380026	289987	214601	559907	1.27991	0.157387	0.684194	0.311116	0.595715	0.0655126
O94832	Unconventional myosin-Id OS=Homo sapiens OX=9606 GN=MYO1D PE=1 SV=2	MYO1D	920850	875225	1.16516e+06	1.01576e+06	870903	1.46885e+06	887856	987588	1.21678e+06	0.0624454	0.409076	0.180337	0.284615	-0.117891	0.502904
Q9Y285	Phenylalanine--tRNA ligase alpha subunit OS=Homo sapiens OX=9606 GN=FARSA PE=1 SV=3	FARSA	9.71496e+06	6.14139e+06	1.16228e+07	1.28127e+07	7.80881e+06	1.43707e+07	9.10948e+06	9.53091e+06	1.63917e+07	0.350338	0.258638	0.348698	0.0283	0.0016393	0.994959
Q15021	Condensin complex subunit 1 OS=Homo sapiens OX=9606 GN=NCAPD2 PE=1 SV=3	NCAPD2	984001	1.22457e+06	2.72009e+06	3.45531e+06	3.48335e+06	4.30959e+06	2.96158e+06	3.55984e+06	4.02217e+06	1.0971	0.0252084	1.19043	0.0155388	-0.0933322	0.294179
Q8IX12	Cell division cycle and apoptosis regulator protein 1 OS=Homo sapiens OX=9606 GN=CCAR1 PE=1 SV=2	CCAR1	2.03579e+06	2.61194e+06	4.56835e+06	2.95544e+06	2.37249e+06	4.58149e+06	2.69214e+06	2.8585e+06	5.24553e+06	0.228294	0.064113	0.104649	0.578805	0.123645	0.407446
P09525	Annexin A4 OS=Homo sapiens OX=9606 GN=ANXA4 PE=1 SV=4	ANXA4	7.81255e+09	1.11228e+10	8.77297e+09	8.78511e+09	8.98476e+09	5.98288e+09	5.32107e+09	6.21125e+09	3.79701e+09	-0.854027	0.0370933	-0.222226	0.373825	-0.6318	0.0168695
Q13751	Laminin subunit beta-3 OS=Homo sapiens OX=9606 GN=LAMB3 PE=1 SV=1	LAMB3	3.30311e+06	3.05921e+06	5.59092e+06	4.65219e+06	3.4592e+06	6.16565e+06	3.73968e+06	3.3658e+06	5.52079e+06	0.0790263	0.277825	0.256294	0.117325	-0.177268	0.150007
Q9UNZ2	NSFL1 cofactor p47 OS=Homo sapiens OX=9606 GN=NSFL1C PE=1 SV=2	NSFL1C	1.82125e+06	1.80312e+06	2.69408e+06	2.00035e+06	1.63778e+06	2.93921e+06	2.04874e+06	1.60671e+06	2.3718e+06	-0.0680723	0.618477	0.0579327	0.567625	-0.126005	0.443121
P23634	Plasma membrane calcium-transporting ATPase 4 OS=Homo sapiens OX=9606 GN=ATP2B4 PE=1 SV=2	ATP2B4	1.41483e+06	649496	934266	871719	736831	804207	839770	834291	1.0719e+06	-0.126974	0.764559	-0.313601	0.401629	0.186627	0.328927
Q9UBC2	Epidermal growth factor receptor substrate 15-like 1 OS=Homo sapiens OX=9606 GN=EPS15L1 PE=1 SV=1	EPS15L1	505621	384764	961718	705407	486721	1.03544e+06	749641	942770	1.06122e+06	0.572171	0.156547	0.266306	0.0818623	0.305865	0.33817
Q9BUJ2	Heterogeneous nuclear ribonucleoprotein U-like protein 1 OS=Homo sapiens OX=9606 GN=HNRNPUL1 PE=1 SV=2	HNRNPUL1	6.96191e+06	7.37236e+06	6.76116e+06	6.58601e+06	9.47556e+06	6.78525e+06	7.20872e+06	9.21788e+06	9.70349e+06	0.308782	0.165198	0.115063	0.526756	0.193719	0.367089
Q9UPU5	Ubiquitin carboxyl-terminal hydrolase 24 OS=Homo sapiens OX=9606 GN=USP24 PE=1 SV=3	USP24	125385	246212	362807	281164	267101	415230	235190	243330	578496	0.525349	0.230484	0.391701	0.201705	0.133648	0.684747
P62937	Peptidyl-prolyl cis-trans isomerase A OS=Homo sapiens OX=9606 GN=PPIA PE=1 SV=2	PPIA	2.65485e+08	1.96341e+08	4.37776e+08	2.7573e+08	2.25288e+08	4.71638e+08	3.2176e+08	3.24996e+08	3.71121e+08	0.178205	0.560692	0.112643	0.0773008	0.0655619	0.824629
P12236	ADP/ATP translocase 3 OS=Homo sapiens OX=9606 GN=SLC25A6 PE=1 SV=4	SLC25A6	2.24298e+06	353656	4.2272e+06	2.13309e+06	726859	4.63689e+06	1.50264e+06	2.06064e+06	3.98857e+06	0.146247	0.775932	0.1357	0.312261	0.0105472	0.980291
Q96KP4	Cytosolic non-specific dipeptidase OS=Homo sapiens OX=9606 GN=CNDP2 PE=1 SV=2	CNDP2	5.39769e+06	5.33389e+06	1.12415e+07	5.79858e+06	4.68156e+06	7.4066e+06	7.22072e+06	8.47755e+06	1.02419e+07	0.239455	0.392288	-0.296844	0.396703	0.536299	0.0600713
P61764	Syntaxin-binding protein 1 OS=Homo sapiens OX=9606 GN=STXBP1 PE=1 SV=1	STXBP1	3.55676e+06	3.10129e+06	5.95977e+06	4.06874e+06	4.80027e+06	5.91374e+06	4.81404e+06	3.35714e+06	7.7063e+06	0.331519	0.1316	0.228452	0.295835	0.103067	0.738715
Q6ZN66	Guanylate-binding protein 6 OS=Homo sapiens OX=9606 GN=GBP6 PE=2 SV=1	GBP6	3.78676e+06	3.53846e+06	2.50699e+06	3.25919e+06	2.66348e+06	1.54802e+06	4.26461e+06	3.64918e+06	2.32076e+06	0.05786	0.557257	-0.396273	0.027004	0.454133	0.00647391
Q15008	26S proteasome non-ATPase regulatory subunit 6 OS=Homo sapiens OX=9606 GN=PSMD6 PE=1 SV=1	PSMD6	2.74733e+06	2.68916e+06	3.2697e+06	2.73841e+06	2.7864e+06	3.68534e+06	3.79131e+06	9.34985e+06	7.46721e+06	1.24312	0.134751	0.0811814	0.318527	1.16194	0.13953
P36957	Dihydrolipoyllysine-residue succinyltransferase component of 2-oxoglutarate dehydrogenase complex, mitochondrial OS=Homo sapiens OX=9606 GN=DLST PE=1 SV=4	DLST	2.40591e+07	2.1358e+07	5.205e+07	3.3126e+07	2.55479e+07	5.32304e+07	3.12549e+07	3.74094e+07	5.58822e+07	0.353697	0.131579	0.19928	0.171248	0.154418	0.40647
Q9HCC0	Methylcrotonoyl-CoA carboxylase beta chain, mitochondrial OS=Homo sapiens OX=9606 GN=MCCC2 PE=1 SV=1	MCCC2	1.11883e+06	1.35902e+06	2.14431e+06	2.06322e+06	1.55294e+06	2.43516e+06	1.74919e+06	1.6312e+06	2.40559e+06	0.323992	0.0853657	0.38868	0.180619	-0.0646881	0.528607
P21266	Glutathione S-transferase Mu 3 OS=Homo sapiens OX=9606 GN=GSTM3 PE=1 SV=3	GSTM3	2.36849e+06	2.94366e+06	3.54231e+06	8.97541e+07	9.9067e+07	4.92647e+07	4.5229e+07	5.96359e+07	4.75888e+07	4.10582	0.0084424	4.74893	0.0390075	-0.64311	0.169064
P24752	Acetyl-CoA acetyltransferase, mitochondrial OS=Homo sapiens OX=9606 GN=ACAT1 PE=1 SV=1	ACAT1	3.55095e+06	6.81094e+06	7.19785e+06	8.37474e+06	8.8372e+06	6.49433e+06	5.42126e+06	8.17485e+06	9.02751e+06	0.365559	0.0091352	0.432998	0.327792	-0.0674388	0.841635
O75390	Citrate synthase, mitochondrial OS=Homo sapiens OX=9606 GN=CS PE=1 SV=2	CS	7.84006e+07	6.87881e+07	2.01794e+08	1.27226e+08	9.70024e+07	2.09626e+08	1.08601e+08	2.21455e+08	2.34316e+08	0.693488	0.217833	0.314053	0.139321	0.379435	0.412388
Q13619	Cullin-4A OS=Homo sapiens OX=9606 GN=CUL4A PE=1 SV=3	CUL4A	4.49427e+06	3.80731e+06	7.92785e+06	4.94139e+06	5.98222e+06	8.4446e+06	6.44754e+06	4.18397e+06	9.13741e+06	0.284621	0.122244	0.255078	0.205095	0.0295438	0.90541
P15559	NAD(P)H dehydrogenase [quinone] 1 OS=Homo sapiens OX=9606 GN=NQO1 PE=1 SV=1	NQO1	2.8952e+07	4.9839e+07	3.62603e+07	7.36993e+07	4.8045e+07	6.20054e+07	5.54123e+07	5.12099e+07	6.69641e+07	0.593376	0.166692	0.675464	0.23217	-0.0820887	0.694542
Q9Y3Z3	Deoxynucleoside triphosphate triphosphohydrolase SAMHD1 OS=Homo sapiens OX=9606 GN=SAMHD1 PE=1 SV=2	SAMHD1	2.2107e+06	2.47222e+06	2.89887e+06	2.47701e+06	1.76187e+06	3.67914e+06	3.29153e+06	2.46849e+06	4.13975e+06	0.384857	0.186747	0.0626017	0.821622	0.322255	0.024224
P50416	Carnitine O-palmitoyltransferase 1, liver isoform OS=Homo sapiens OX=9606 GN=CPT1A PE=1 SV=2	CPT1A	3.99253e+06	3.97571e+06	5.20484e+06	5.79903e+06	5.15209e+06	6.40698e+06	5.68317e+06	6.98031e+06	7.42791e+06	0.608984	0.0263026	0.398015	0.0210941	0.210969	0.247525
Q7L0Y3	tRNA methyltransferase 10 homolog C OS=Homo sapiens OX=9606 GN=TRMT10C PE=1 SV=2	TRMT10C	1.82164e+06	1.81203e+06	6.601e+06	4.55034e+06	2.32393e+06	7.64596e+06	3.13555e+06	4.64868e+06	7.23194e+06	0.553052	0.134393	0.504599	0.165913	0.0484535	0.895981
Q9BQ52	Zinc phosphodiesterase ELAC protein 2 OS=Homo sapiens OX=9606 GN=ELAC2 PE=1 SV=2	ELAC2	1.32188e+06	1.19557e+06	2.0502e+06	1.9343e+06	1.4979e+06	2.11503e+06	1.7702e+06	1.71325e+06	2.20793e+06	0.317327	0.0767994	0.280319	0.175626	0.0370078	0.709266
P31946	14-3-3 protein beta/alpha OS=Homo sapiens OX=9606 GN=YWHAB PE=1 SV=3	YWHAB	8.48312e+07	5.01155e+07	9.16834e+07	8.75896e+07	6.15357e+07	1.42242e+08	5.33175e+07	6.20813e+07	1.26179e+08	0.0921476	0.82107	0.362502	0.279925	-0.270354	0.240597
Q9UBB4	Ataxin-10 OS=Homo sapiens OX=9606 GN=ATXN10 PE=1 SV=1	ATXN10	9.04054e+06	8.17e+06	1.32885e+07	1.20261e+07	9.54749e+06	1.34538e+07	1.16087e+07	1.24173e+07	1.79701e+07	0.461494	0.0271291	0.199724	0.205854	0.26177	0.25038
Q9UGP8	Translocation protein SEC63 homolog OS=Homo sapiens OX=9606 GN=SEC63 PE=1 SV=2	SEC63	1.17985e+06	1.05828e+06	2.19219e+06	1.66374e+06	1.3316e+06	2.54061e+06	1.31483e+06	1.77609e+06	2.623e+06	0.367071	0.126056	0.321421	0.0268297	0.0456502	0.820066
Q12904	Aminoacyl tRNA synthase complex-interacting multifunctional protein 1 OS=Homo sapiens OX=9606 GN=AIMP1 PE=1 SV=2	AIMP1	1.54337e+06	1.7412e+06	3.09927e+06	2.60152e+06	2.08809e+06	3.96451e+06	2.13578e+06	3.78274e+06	3.66495e+06	0.586123	0.160214	0.438964	0.070522	0.147159	0.699045
Q6Y7W6	GRB10-interacting GYF protein 2 OS=Homo sapiens OX=9606 GN=GIGYF2 PE=1 SV=1	GIGYF2	514045	667361	988411	891094	982851	1.27371e+06	1.01801e+06	1.18879e+06	1.32297e+06	0.702002	0.0168465	0.536706	0.00678975	0.165296	0.106366
P61160	Actin-related protein 2 OS=Homo sapiens OX=9606 GN=ACTR2 PE=1 SV=1	ACTR2	4.07287e+06	5.20044e+06	1.14091e+07	7.48988e+06	5.69674e+06	8.81259e+06	5.81064e+06	3.96514e+06	1.24286e+07	0.102438	0.628191	0.0890457	0.824027	0.0133923	0.972749
O00154	Cytosolic acyl coenzyme A thioester hydrolase OS=Homo sapiens OX=9606 GN=ACOT7 PE=1 SV=3	ACOT7	1.34193e+06	1.53271e+06	2.16307e+06	2.131e+06	1.52402e+06	2.05589e+06	2.25811e+06	2.58993e+06	2.06273e+06	0.456077	0.228974	0.180952	0.511939	0.275124	0.354682
Q99497	Protein/nucleic acid deglycase DJ-1 OS=Homo sapiens OX=9606 GN=PARK7 PE=1 SV=2	PARK7	5.07132e+07	7.07257e+07	9.00465e+07	1.06598e+08	8.15361e+07	1.02633e+08	6.49888e+07	1.05192e+08	1.19612e+08	0.454466	0.0502101	0.459301	0.214811	-0.00483565	0.988939
Q12849	G-rich sequence factor 1 OS=Homo sapiens OX=9606 GN=GRSF1 PE=1 SV=3	GRSF1	1.39672e+06	1.05881e+06	2.36318e+06	1.88646e+06	1.4522e+06	3.06163e+06	1.50101e+06	1.6799e+06	2.75421e+06	0.300632	0.130506	0.40949	0.0279466	-0.108859	0.505468
Q8N1G4	Leucine-rich repeat-containing protein 47 OS=Homo sapiens OX=9606 GN=LRRC47 PE=1 SV=1	LRRC47	6.90267e+06	5.93539e+06	9.06899e+06	1.33997e+07	6.3659e+06	1.00353e+07	7.32591e+06	1.22201e+07	1.33572e+07	0.586832	0.166853	0.443961	0.307639	0.142871	0.802443
Q9Y6Y8	SEC23-interacting protein OS=Homo sapiens OX=9606 GN=SEC23IP PE=1 SV=1	SEC23IP	1.0038e+06	1.02639e+06	1.61768e+06	1.51309e+06	1.36413e+06	1.74737e+06	1.44915e+06	2.00111e+06	2.40359e+06	0.682329	0.0416217	0.342271	0.0973291	0.340058	0.225855
Q9NYQ8	Protocadherin Fat 2 OS=Homo sapiens OX=9606 GN=FAT2 PE=1 SV=2	FAT2	2.47228e+06	2.9376e+06	3.01124e+06	3.76277e+06	3.30032e+06	3.60071e+06	5.17651e+06	4.72075e+06	4.87157e+06	0.810472	0.0188898	0.340639	0.115793	0.469833	0.00126838
Q16543	Hsp90 co-chaperone Cdc37 OS=Homo sapiens OX=9606 GN=CDC37 PE=1 SV=1	CDC37	2.51897e+07	2.2739e+07	2.97297e+07	2.45584e+07	1.7337e+07	3.02261e+07	1.92139e+07	2.36675e+07	3.13667e+07	-0.0647888	0.68573	-0.106713	0.41466	0.0419247	0.853187
Q9UJU6	Drebrin-like protein OS=Homo sapiens OX=9606 GN=DBNL PE=1 SV=1	DBNL	2.66658e+06	3.16762e+06	4.60172e+06	3.55505e+06	2.74461e+06	3.44058e+06	3.03278e+06	3.43513e+06	4.40111e+06	0.0586633	0.495765	-0.099527	0.736111	0.15819	0.496034
P22234	Multifunctional protein ADE2 OS=Homo sapiens OX=9606 GN=PAICS PE=1 SV=3	PAICS	4.60591e+07	4.29022e+07	7.30868e+07	6.96464e+07	5.8798e+07	1.26688e+08	6.21622e+07	1.15918e+08	1.59333e+08	1.0581	0.112994	0.654826	0.114341	0.403269	0.282566
O95359	Transforming acidic coiled-coil-containing protein 2 OS=Homo sapiens OX=9606 GN=TACC2 PE=1 SV=3	TACC2	0	21707.1	143908	76159.7	18904.5	141778	66175.3	43909.9	157512	0.692225	0.172046	0.516091	0.460619	0.176134	0.430618
Q16576	Histone-binding protein RBBP7 OS=Homo sapiens OX=9606 GN=RBBP7 PE=1 SV=1	RBBP7	3.63847e+06	4.34889e+06	6.46479e+06	5.60982e+06	5.40033e+06	8.11888e+06	2.65934e+06	1.15076e+07	8.17689e+06	0.628589	0.386399	0.404479	0.0286654	0.224111	0.726362
O60664	Perilipin-3 OS=Homo sapiens OX=9606 GN=PLIN3 PE=1 SV=3	PLIN3	7.89606e+06	8.58062e+06	1.0795e+07	1.00956e+07	8.53945e+06	8.61032e+06	1.02107e+07	9.38326e+06	1.1429e+07	0.18593	0.14414	-0.00139063	0.995107	0.18732	0.259322
Q14444	Caprin-1 OS=Homo sapiens OX=9606 GN=CAPRIN1 PE=1 SV=2	CAPRIN1	8.07253e+06	1.07527e+07	2.17386e+07	1.26095e+07	1.19083e+07	2.48424e+07	1.20849e+07	1.43963e+07	2.94626e+07	0.463783	0.0589464	0.28315	0.0958928	0.180633	0.27923
O76031	ATP-dependent Clp protease ATP-binding subunit clpX-like, mitochondrial OS=Homo sapiens OX=9606 GN=CLPX PE=1 SV=2	CLPX	1.13659e+06	981389	1.97332e+06	1.73214e+06	1.27271e+06	1.90485e+06	1.44162e+06	1.87586e+06	1.95916e+06	0.367062	0.275934	0.263077	0.291079	0.103986	0.684589
O94874	E3 UFM1-protein ligase 1 OS=Homo sapiens OX=9606 GN=UFL1 PE=1 SV=2	UFL1	1.06883e+06	1.17002e+06	2.51096e+06	1.72465e+06	1.09713e+06	2.57368e+06	1.57254e+06	1.89605e+06	3.20386e+06	0.490345	0.0114755	0.183878	0.43761	0.306467	0.283409
Q7Z417	Nuclear fragile X mental retardation-interacting protein 2 OS=Homo sapiens OX=9606 GN=NUFIP2 PE=1 SV=1	NUFIP2	919335	1.01674e+06	1.90925e+06	1.50517e+06	1.17485e+06	2.27711e+06	1.6798e+06	1.52105e+06	2.39558e+06	0.541402	0.0222421	0.366401	0.0953957	0.175001	0.0896384
Q8IZL8	Proline-, glutamic acid- and leucine-rich protein 1 OS=Homo sapiens OX=9606 GN=PELP1 PE=1 SV=2	PELP1	321320	549517	789668	900372	659295	907083	618590	924450	978709	0.602803	0.0334946	0.57099	0.225414	0.0318133	0.919303
P31942	Heterogeneous nuclear ribonucleoprotein H3 OS=Homo sapiens OX=9606 GN=HNRNPH3 PE=1 SV=2	HNRNPH3	2.58841e+06	5.95373e+06	1.00178e+07	5.58009e+06	5.45593e+06	6.30021e+06	4.88347e+06	5.91425e+06	1.06297e+07	0.207262	0.303102	-0.098404	0.852739	0.305666	0.464274
P07099	Epoxide hydrolase 1 OS=Homo sapiens OX=9606 GN=EPHX1 PE=1 SV=1	EPHX1	8.25885e+06	1.10471e+07	2.27079e+07	1.16081e+07	6.26374e+06	3.45913e+07	1.07198e+07	1.65832e+07	3.43524e+07	0.55336	0.136081	0.320439	0.544363	0.232921	0.487749
P39748	Flap endonuclease 1 OS=Homo sapiens OX=9606 GN=FEN1 PE=1 SV=1	FEN1	1.15591e+07	1.27769e+07	1.83816e+07	1.34287e+07	1.18063e+07	1.65176e+07	1.48909e+07	1.41839e+07	2.10431e+07	0.230494	0.0485237	-0.032965	0.801923	0.263459	0.0916588
Q2TAY7	WD40 repeat-containing protein SMU1 OS=Homo sapiens OX=9606 GN=SMU1 PE=1 SV=2	SMU1	8.91987e+06	9.30063e+06	1.24506e+07	1.02763e+07	8.61608e+06	1.2421e+07	1.06964e+07	9.40706e+06	1.14854e+07	0.0425325	0.738309	0.0298976	0.755992	0.0126349	0.877223
O60502	Protein O-GlcNAcase OS=Homo sapiens OX=9606 GN=OGA PE=1 SV=2	MGEA5	2.39879e+06	2.52808e+06	5.49741e+06	3.6903e+06	2.66596e+06	6.32623e+06	3.41769e+06	2.64522e+06	5.67615e+06	0.17137	0.270855	0.282893	0.15381	-0.111523	0.227637
O60306	RNA helicase aquarius OS=Homo sapiens OX=9606 GN=AQR PE=1 SV=4	AQR	1.41325e+06	1.4253e+06	2.9146e+06	2.27949e+06	2.08117e+06	2.99368e+06	2.7705e+06	2.45861e+06	3.20866e+06	0.552512	0.104579	0.354244	0.151418	0.198268	0.0458355
P31153	S-adenosylmethionine synthase isoform type-2 OS=Homo sapiens OX=9606 GN=MAT2A PE=1 SV=1	MAT2A	1.05235e+07	9.6095e+06	2.67063e+07	1.73593e+07	1.15233e+07	3.60612e+07	1.65354e+07	1.67597e+07	4.45058e+07	0.732067	0.110749	0.471471	0.109906	0.260596	0.255491
P51531	Probable global transcription activator SNF2L2 OS=Homo sapiens OX=9606 GN=SMARCA2 PE=1 SV=2	SMARCA2	643098	909068	1.26657e+06	1.39414e+06	1.29666e+06	995697	1.34967e+06	1.79439e+06	1.89674e+06	0.838603	0.0102594	0.387204	0.435494	0.4514	0.241119
Q9P265	Disco-interacting protein 2 homolog B OS=Homo sapiens OX=9606 GN=DIP2B PE=1 SV=3	DIP2B	110725	142971	155347	202263	134995	154200	281302	95306.4	217406	0.538249	0.430947	0.26482	0.482186	0.273429	0.45532
O00541	Pescadillo homolog OS=Homo sapiens OX=9606 GN=PES1 PE=1 SV=1	PES1	6.97772e+06	6.7187e+06	1.57455e+07	1.04372e+07	6.91165e+06	2.12046e+07	8.35105e+06	9.12213e+06	1.84591e+07	0.287412	0.033318	0.388987	0.186409	-0.101576	0.630528
Q86W92	Liprin-beta-1 OS=Homo sapiens OX=9606 GN=PPFIBP1 PE=1 SV=2	PPFIBP1	271346	340447	849077	691667	629416	1.23257e+06	660752	693779	1.16388e+06	0.785688	0.00371271	0.805737	0.0113373	-0.0200499	0.79463
P27635	60S ribosomal protein L10 OS=Homo sapiens OX=9606 GN=RPL10 PE=1 SV=4	RPL10	2.51711e+07	2.59267e+07	4.94398e+07	5.53892e+07	4.94505e+07	6.04325e+07	5.17903e+07	6.18883e+07	6.8048e+07	0.854036	0.0326584	0.71711	0.0619182	0.136926	0.367576
Q15477	Helicase SKI2W OS=Homo sapiens OX=9606 GN=SKIV2L PE=1 SV=3	SKIV2L	719444	749375	1.27883e+06	955222	820591	1.57869e+06	1.08353e+06	1.4415e+06	1.75579e+06	0.639694	0.0336664	0.287903	0.0970977	0.351791	0.187583
Q99536	Synaptic vesicle membrane protein VAT-1 homolog OS=Homo sapiens OX=9606 GN=VAT1 PE=1 SV=2	VAT1	8.90233e+06	1.05973e+07	1.25131e+07	1.63726e+07	1.67703e+07	1.43792e+07	2.24432e+07	2.47627e+07	1.91242e+07	1.05102	0.0419824	0.569955	0.0926587	0.481067	0.0218724
Q16513	Serine/threonine-protein kinase N2 OS=Homo sapiens OX=9606 GN=PKN2 PE=1 SV=1	PKN2	1.16359e+06	1.56638e+06	1.644e+06	1.79507e+06	1.3104e+06	1.73219e+06	1.36081e+06	1.48226e+06	2.03831e+06	0.158347	0.347295	0.145368	0.610355	0.0129785	0.954802
P28340	DNA polymerase delta catalytic subunit OS=Homo sapiens OX=9606 GN=POLD1 PE=1 SV=2	POLD1	2.36173e+07	3.26942e+07	6.95925e+07	4.86677e+07	9.44743e+06	3.6008e+07	5.73556e+07	2.59268e+07	3.40416e+07	-0.101826	0.899879	-0.419702	0.617059	0.317876	0.284939
P26196	Probable ATP-dependent RNA helicase DDX6 OS=Homo sapiens OX=9606 GN=DDX6 PE=1 SV=2	DDX6	2.05149e+06	2.09989e+06	3.22889e+06	2.72316e+06	2.61435e+06	3.00056e+06	2.59404e+06	2.79839e+06	3.45653e+06	0.261836	0.0715336	0.176039	0.36897	0.0857964	0.419797
O60341	Lysine-specific histone demethylase 1A OS=Homo sapiens OX=9606 GN=KDM1A PE=1 SV=2	KDM1A	3.02614e+06	3.70099e+06	4.5431e+06	5.09711e+06	4.76486e+06	6.29839e+06	4.21942e+06	6.25686e+06	6.07147e+06	0.554119	0.0502415	0.519942	0.0317114	0.0341764	0.871886
Q8WVM8	Sec1 family domain-containing protein 1 OS=Homo sapiens OX=9606 GN=SCFD1 PE=1 SV=4	SCFD1	1.56467e+06	1.65164e+06	4.14898e+06	2.62355e+06	1.79163e+06	5.1091e+06	2.5803e+06	2.10833e+06	4.55061e+06	0.327033	0.0860553	0.370866	0.132087	-0.0438331	0.744274
Q01995	Transgelin OS=Homo sapiens OX=9606 GN=TAGLN PE=1 SV=4	TAGLN	1.07213e+07	1.66973e+07	1.72047e+07	1.62499e+07	1.34333e+07	1.64726e+07	1.4812e+07	2.1161e+07	2.10577e+07	0.353942	0.0018415	0.0487198	0.863061	0.305222	0.310037
O75400	Pre-mRNA-processing factor 40 homolog A OS=Homo sapiens OX=9606 GN=PRPF40A PE=1 SV=2	PRPF40A	4.48957e+06	2.36599e+06	7.22231e+06	3.89967e+06	4.08788e+06	6.32436e+06	4.38067e+06	6.03746e+06	7.34559e+06	0.335505	0.420969	0.023787	0.933424	0.311718	0.115368
O43252	Bifunctional 3'-phosphoadenosine 5'-phosphosulfate synthase 1 OS=Homo sapiens OX=9606 GN=PAPSS1 PE=1 SV=2	PAPSS1	2.43083e+07	2.61326e+07	4.69519e+07	3.52241e+07	2.79726e+07	5.49927e+07	3.6831e+07	3.16049e+07	5.05848e+07	0.289326	0.11696	0.279214	0.122424	0.010112	0.919109
P47755	F-actin-capping protein subunit alpha-2 OS=Homo sapiens OX=9606 GN=CAPZA2 PE=1 SV=3	CAPZA2	5.38322e+06	6.33949e+06	9.69011e+06	7.36797e+06	4.98943e+06	9.56807e+06	6.67304e+06	8.23373e+06	9.47083e+06	0.187082	0.256466	0.0341332	0.876854	0.152949	0.573484
Q13136	Liprin-alpha-1 OS=Homo sapiens OX=9606 GN=PPFIA1 PE=1 SV=1	PPFIA1	589858	847544	866001	826645	797419	914511	779019	1.06292e+06	777419	0.185445	0.391998	0.140252	0.44996	0.0451933	0.84586
O00151	PDZ and LIM domain protein 1 OS=Homo sapiens OX=9606 GN=PDLIM1 PE=1 SV=4	PDLIM1	4.01519e+06	4.16071e+06	6.26283e+06	4.91771e+06	3.76265e+06	6.2083e+06	5.79635e+06	5.06382e+06	6.92426e+06	0.300671	0.0817967	0.0442699	0.737056	0.256401	0.0311282
Q14258	E3 ubiquitin/ISG15 ligase TRIM25 OS=Homo sapiens OX=9606 GN=TRIM25 PE=1 SV=2	TRIM25	1.0204e+06	1.11646e+06	2.59803e+06	2.01018e+06	1.58752e+06	3.34648e+06	1.57902e+06	1.85249e+06	3.4698e+06	0.543537	0.0153995	0.552473	0.0390054	-0.00893643	0.95247
P04040	Catalase OS=Homo sapiens OX=9606 GN=CAT PE=1 SV=3	CAT	3.15309e+06	1.70944e+06	1.03533e+07	5.21804e+06	2.71324e+06	7.04196e+06	7.03706e+06	3.63766e+06	4.59809e+06	0.00539404	0.995433	-0.0231853	0.965243	0.0285794	0.945673
O75439	Mitochondrial-processing peptidase subunit beta OS=Homo sapiens OX=9606 GN=PMPCB PE=1 SV=2	PMPCB	2.59068e+06	3.41598e+06	5.79659e+06	5.35612e+06	3.91619e+06	5.95714e+06	5.92523e+06	7.44631e+06	7.04414e+06	0.790494	0.0753611	0.36768	0.297268	0.422814	0.198809
P14550	Alcohol dehydrogenase [NADP(+)] OS=Homo sapiens OX=9606 GN=AKR1A1 PE=1 SV=3	AKR1A1	6.69882e+06	6.77377e+06	8.02785e+06	7.07145e+06	6.153e+06	7.01612e+06	6.54409e+06	8.52556e+06	7.76586e+06	0.0869127	0.566481	-0.0871167	0.415334	0.174029	0.410966
O75475	PC4 and SFRS1-interacting protein OS=Homo sapiens OX=9606 GN=PSIP1 PE=1 SV=1	PSIP1	3.43212e+06	3.86706e+06	6.31982e+06	5.21655e+06	3.80519e+06	6.56019e+06	5.59302e+06	6.68089e+06	9.72142e+06	0.691577	0.0160739	0.194253	0.370951	0.497324	0.136897
Q5SSJ5	Heterochromatin protein 1-binding protein 3 OS=Homo sapiens OX=9606 GN=HP1BP3 PE=1 SV=1	HP1BP3	1.64546e+07	1.25537e+07	2.83047e+07	2.06853e+07	1.60367e+07	3.96572e+07	2.16525e+07	2.21893e+07	3.79401e+07	0.512919	0.0313525	0.414317	0.12677	0.0986023	0.517181
Q9H2U1	ATP-dependent DNA/RNA helicase DHX36 OS=Homo sapiens OX=9606 GN=DHX36 PE=1 SV=2	DHX36	646372	579039	1.05781e+06	872080	578768	1.08772e+06	764302	759213	1.05794e+06	0.177115	0.200389	0.152945	0.352495	0.0241697	0.883358
P43490	Nicotinamide phosphoribosyltransferase OS=Homo sapiens OX=9606 GN=NAMPT PE=1 SV=1	NAMPT	5.15746e+06	3.49449e+06	1.29922e+07	7.00239e+06	4.23967e+06	1.75522e+07	7.40414e+06	6.00824e+06	1.95492e+07	0.60681	0.113775	0.411805	0.170262	0.195005	0.108108
P20591	Interferon-induced GTP-binding protein Mx1 OS=Homo sapiens OX=9606 GN=MX1 PE=1 SV=4	MX1	2.01755e+06	1.82472e+06	4.02198e+06	2.42328e+06	1.513e+06	5.12844e+06	2.66245e+06	1.83269e+06	5.37178e+06	0.32729	0.227094	0.204954	0.431439	0.122337	0.00944563
Q8IZW8	Tensin-4 OS=Homo sapiens OX=9606 GN=TNS4 PE=1 SV=3	TNS4	1.54642e+07	1.49673e+07	1.2591e+07	1.62825e+07	1.37123e+07	1.27322e+07	2.16447e+07	1.87413e+07	1.89677e+07	0.464248	0.0228239	-0.00994217	0.886643	0.47419	0.00418679
Q15042	Rab3 GTPase-activating protein catalytic subunit OS=Homo sapiens OX=9606 GN=RAB3GAP1 PE=1 SV=3	RAB3GAP1	3.80856e+06	2.71361e+06	4.14593e+06	4.49684e+06	2.88196e+06	5.03357e+06	3.29372e+06	3.27552e+06	4.57668e+06	0.0632123	0.684871	0.218476	0.113326	-0.155264	0.456684
Q15276	Rab GTPase-binding effector protein 1 OS=Homo sapiens OX=9606 GN=RABEP1 PE=1 SV=2	RABEP1	798250	554447	1.28982e+06	818601	684656	1.16338e+06	1.03291e+06	732224	1.39428e+06	0.257746	0.0446583	0.0131114	0.923734	0.244635	0.107015
P09429	High mobility group protein B1 OS=Homo sapiens OX=9606 GN=HMGB1 PE=1 SV=3	HMGB1	4.01165e+07	5.81328e+07	1.49191e+08	1.21023e+08	4.21213e+07	1.62035e+08	6.87873e+07	1.31401e+08	1.32379e+08	0.426564	0.389123	0.394153	0.462289	0.0324117	0.960359
O00299	Chloride intracellular channel protein 1 OS=Homo sapiens OX=9606 GN=CLIC1 PE=1 SV=4	CLIC1	1.14303e+07	9.85756e+06	1.20385e+07	1.13438e+07	1.13891e+07	1.19335e+07	1.65215e+07	1.58084e+07	2.19149e+07	0.702823	0.0418362	0.0568762	0.496818	0.645947	0.0644029
Q92922	SWI/SNF complex subunit SMARCC1 OS=Homo sapiens OX=9606 GN=SMARCC1 PE=1 SV=3	SMARCC1	6.1963e+06	6.93609e+06	1.34737e+07	1.13851e+07	8.84e+06	1.94091e+07	1.18986e+07	1.00975e+07	1.7956e+07	0.586516	0.026138	0.57499	0.0725681	0.011526	0.907723
Q9NWH9	SAFB-like transcription modulator OS=Homo sapiens OX=9606 GN=SLTM PE=1 SV=2	SLTM	1.14126e+06	1.19091e+06	2.1005e+06	1.54318e+06	1.03996e+06	1.85526e+06	1.08532e+06	1.31142e+06	1.93476e+06	-0.0333057	0.725052	0.00186571	0.993302	-0.0351714	0.885327
P47756	F-actin-capping protein subunit beta OS=Homo sapiens OX=9606 GN=CAPZB PE=1 SV=4	CAPZB	5.61549e+07	5.4568e+07	1.34211e+08	6.40807e+07	4.3724e+07	6.58448e+07	5.39722e+07	4.2306e+07	1.63951e+08	0.08739	0.726117	-0.496216	0.409298	0.583606	0.493218
Q96A33	Coiled-coil domain-containing protein 47 OS=Homo sapiens OX=9606 GN=CCDC47 PE=1 SV=1	CCDC47	944014	1.26871e+06	2.22643e+06	1.69945e+06	1.25216e+06	2.25565e+06	1.71237e+06	2.08523e+06	2.34276e+06	0.468039	0.128652	0.230241	0.413542	0.237799	0.356905
Q8N3D4	EH domain-binding protein 1-like protein 1 OS=Homo sapiens OX=9606 GN=EHBP1L1 PE=1 SV=2	EHBP1L1	1.1664e+06	1.47084e+06	1.65541e+06	1.67164e+06	1.56706e+06	1.96751e+06	1.76636e+06	1.77754e+06	1.97896e+06	0.363552	0.0497698	0.278369	0.123272	0.0851834	0.208896
Q96G03	Phosphoglucomutase-2 OS=Homo sapiens OX=9606 GN=PGM2 PE=1 SV=4	PGM2	4.29898e+06	5.56569e+06	5.95119e+06	5.6534e+06	4.998e+06	6.22062e+06	6.04538e+06	6.29819e+06	6.63748e+06	0.263189	0.0927809	0.0932611	0.591602	0.169927	0.142823
Q6NZI2	Caveolae-associated protein 1 OS=Homo sapiens OX=9606 GN=CAVIN1 PE=1 SV=1	PTRF; CAVIN1	2.27413e+07	3.26757e+07	2.7735e+07	2.77612e+07	3.19991e+07	3.36575e+07	6.16699e+07	6.72103e+07	5.58795e+07	1.15183	0.00843679	0.167946	0.23947	0.983881	0.017905
Q06323	Proteasome activator complex subunit 1 OS=Homo sapiens OX=9606 GN=PSME1 PE=1 SV=1	PSME1	4.67111e+07	4.43289e+07	6.4281e+07	5.10896e+07	4.20884e+07	8.68239e+07	5.50537e+07	5.56005e+07	7.11437e+07	0.227084	0.020873	0.21276	0.38242	0.0143238	0.950797
P67775	Serine/threonine-protein phosphatase 2A catalytic subunit alpha isoform OS=Homo sapiens OX=9606 GN=PPP2CA PE=1 SV=1	PPP2CA	6.11155e+06	6.29581e+06	1.09677e+07	8.55362e+06	6.11957e+06	1.05606e+07	9.44077e+06	1.06335e+07	1.21498e+07	0.463172	0.0867581	0.110384	0.567652	0.352788	0.170779
P51149	Ras-related protein Rab-7a OS=Homo sapiens OX=9606 GN=RAB7A PE=1 SV=1	RAB7A	2.2989e+07	2.33056e+07	3.9609e+07	3.46089e+07	2.49739e+07	4.78255e+07	3.44664e+07	3.51581e+07	5.46087e+07	0.532263	0.00755432	0.322317	0.133515	0.209946	0.206206
Q709C8	Vacuolar protein sorting-associated protein 13C OS=Homo sapiens OX=9606 GN=VPS13C PE=1 SV=1	VPS13C	668468	407036	886918	543044	544697	655724	459927	668141	1.20935e+06	0.252278	0.533758	-0.170678	0.574177	0.422955	0.401829
P53041	Serine/threonine-protein phosphatase 5 OS=Homo sapiens OX=9606 GN=PPP5C PE=1 SV=1	PPP5C	1.35112e+06	1.44573e+06	2.68442e+06	1.65308e+06	1.85038e+06	2.14625e+06	1.73329e+06	3.13784e+06	3.394e+06	0.592528	0.142448	0.0436665	0.868215	0.548861	0.158615
Q6P2E9	Enhancer of mRNA-decapping protein 4 OS=Homo sapiens OX=9606 GN=EDC4 PE=1 SV=1	EDC4	1.14865e+06	1.04677e+06	1.26194e+06	1.33679e+06	1.2792e+06	1.37413e+06	1.26348e+06	1.30972e+06	1.47295e+06	0.226886	0.0455556	0.206764	0.0369272	0.020121	0.744775
O94901	SUN domain-containing protein 1 OS=Homo sapiens OX=9606 GN=SUN1 PE=1 SV=3	SUN1	628222	750072	1.21394e+06	1.18081e+06	1.44038e+06	1.11952e+06	1.29898e+06	1.1593e+06	1.5063e+06	0.612969	0.054919	0.529114	0.25436	0.083855	0.737569
Q14966	Zinc finger protein 638 OS=Homo sapiens OX=9606 GN=ZNF638 PE=1 SV=2	ZNF638	478200	484664	961914	841343	583676	918583	477712	783759	1.06453e+06	0.273163	0.267422	0.284036	0.361788	-0.0108738	0.976907
Q12874	Splicing factor 3A subunit 3 OS=Homo sapiens OX=9606 GN=SF3A3 PE=1 SV=1	SF3A3	888407	1.09569e+06	4.13431e+06	2.50682e+06	1.74769e+06	3.50293e+06	1.36801e+06	3.76507e+06	4.49925e+06	0.654728	0.258647	0.342426	0.490013	0.312302	0.570754
Q9GZR7	ATP-dependent RNA helicase DDX24 OS=Homo sapiens OX=9606 GN=DDX24 PE=1 SV=1	DDX24	2.94877e+06	3.86637e+06	6.06424e+06	5.49879e+06	3.65632e+06	7.55387e+06	4.08436e+06	3.57627e+06	7.26087e+06	0.212328	0.296114	0.37556	0.253209	-0.163232	0.286637
O75746	Calcium-binding mitochondrial carrier protein Aralar1 OS=Homo sapiens OX=9606 GN=SLC25A12 PE=1 SV=2	SLC25A12	40485.7	68528.3	299235	287882	205305	173398	260688	691889	418192	1.74746	0.172714	0.707341	0.517985	1.04012	0.254522
Q6P996	Pyridoxal-dependent decarboxylase domain-containing protein 1 OS=Homo sapiens OX=9606 GN=PDXDC1 PE=1 SV=2	PDXDC1; LOC102724985	1.17196e+06	1.01095e+06	1.83241e+06	1.33017e+06	977617	1.59595e+06	1.55669e+06	2.36689e+06	2.3276e+06	0.638617	0.135913	-0.0406567	0.77512	0.679274	0.145683
P28074	Proteasome subunit beta type-5 OS=Homo sapiens OX=9606 GN=PSMB5 PE=1 SV=3	PSMB5	1.42483e+07	2.91142e+07	3.41177e+07	4.14657e+07	3.49507e+07	4.89658e+07	4.69475e+07	7.23456e+07	6.89862e+07	1.28098	0.00747326	0.694433	0.123379	0.586543	0.150948
P13861	cAMP-dependent protein kinase type II-alpha regulatory subunit OS=Homo sapiens OX=9606 GN=PRKAR2A PE=1 SV=2	PRKAR2A	3.03679e+06	1.94286e+06	3.80707e+06	3.01576e+06	2.27693e+06	3.97554e+06	2.66159e+06	4.20057e+06	4.19565e+06	0.331668	0.435171	0.0769687	0.258149	0.254699	0.475079
Q9Y6E2	Basic leucine zipper and W2 domain-containing protein 2 OS=Homo sapiens OX=9606 GN=BZW2 PE=1 SV=1	BZW2	1.66097e+07	1.55731e+07	2.49383e+07	2.1977e+07	1.74362e+07	2.61335e+07	1.67885e+07	1.93146e+07	3.11159e+07	0.234844	0.193021	0.198499	0.162126	0.0363457	0.870133
P35237	Serpin B6 OS=Homo sapiens OX=9606 GN=SERPINB6 PE=1 SV=3	SERPINB6	1.21034e+06	599243	1.45241e+06	1.02625e+06	2.42225e+06	1.42151e+06	1.97956e+06	1.04079e+06	2.17335e+06	0.671009	0.0242469	0.578166	0.49339	0.0928425	0.898382
O60287	Nucleolar pre-ribosomal-associated protein 1 OS=Homo sapiens OX=9606 GN=URB1 PE=1 SV=4	URB1	179961	244946	412613	535192	268732	501572	397209	441011	592019	0.772062	0.00305769	0.640403	0.263743	0.131659	0.698073
P55036	26S proteasome non-ATPase regulatory subunit 4 OS=Homo sapiens OX=9606 GN=PSMD4 PE=1 SV=1	PSMD4	5.565e+06	6.39835e+06	1.36962e+07	7.54055e+06	6.48909e+06	1.29725e+07	6.79376e+06	5.15595e+06	1.20173e+07	-0.0984425	0.596752	0.0735822	0.631891	-0.172025	0.027586
Q13573	SNW domain-containing protein 1 OS=Homo sapiens OX=9606 GN=SNW1 PE=1 SV=1	SNW1	4.57627e+06	4.25318e+06	7.29498e+06	6.19176e+06	4.22179e+06	9.48305e+06	5.24903e+06	5.52674e+06	9.31459e+06	0.317255	0.0769451	0.303273	0.199319	0.0139816	0.930888
P13804	Electron transfer flavoprotein subunit alpha, mitochondrial OS=Homo sapiens OX=9606 GN=ETFA PE=1 SV=1	ETFA	2.50145e+07	2.46697e+07	3.54624e+07	4.41283e+07	3.69103e+07	4.51064e+07	3.92546e+07	5.00015e+07	6.60715e+07	0.867291	0.0399841	0.567061	0.040177	0.30023	0.331212
P61221	ATP-binding cassette sub-family E member 1 OS=Homo sapiens OX=9606 GN=ABCE1 PE=1 SV=1	ABCE1	9.1956e+06	1.088e+07	1.23298e+07	1.48852e+07	1.22532e+07	2.33566e+07	1.48785e+07	1.36694e+07	2.54706e+07	0.737221	0.144509	0.639908	0.163399	0.0973122	0.200516
O14981	TATA-binding protein-associated factor 172 OS=Homo sapiens OX=9606 GN=BTAF1 PE=1 SV=2	BTAF1	267144	331607	376336	516301	439386	677612	460094	412644	538301	0.533154	0.0488738	0.744185	0.0629314	-0.211031	0.159009
Q13347	Eukaryotic translation initiation factor 3 subunit I OS=Homo sapiens OX=9606 GN=EIF3I PE=1 SV=1	EIF3I	2.76186e+07	2.53059e+07	6.21059e+07	3.73889e+07	2.11175e+07	7.86432e+07	3.2592e+07	3.77423e+07	6.29497e+07	0.212488	0.214732	0.253736	0.350402	-0.0412478	0.904457
Q15418	Ribosomal protein S6 kinase alpha-1 OS=Homo sapiens OX=9606 GN=RPS6KA1 PE=1 SV=2	RPS6KA1	1.67716e+06	1.58644e+06	2.12893e+06	1.60947e+06	1.68353e+06	1.78157e+06	1.84401e+06	1.81831e+06	1.99049e+06	0.0680104	0.526587	-0.0876749	0.499772	0.155685	0.0232493
Q12873	Chromodomain-helicase-DNA-binding protein 3 OS=Homo sapiens OX=9606 GN=CHD3 PE=1 SV=3	CHD3	1.42279e+06	1.51712e+06	2.06279e+06	1.83726e+06	1.75773e+06	2.24014e+06	2.38404e+06	2.44325e+06	2.54928e+06	0.560244	0.0352971	0.22206	0.0594998	0.338184	0.0428295
Q9UNX4	WD repeat-containing protein 3 OS=Homo sapiens OX=9606 GN=WDR3 PE=1 SV=1	WDR3	1.27477e+06	985579	2.42786e+06	1.20136e+06	932458	1.76966e+06	1.03554e+06	1.25677e+06	3.08101e+06	0.196777	0.470184	-0.264275	0.318092	0.461052	0.376476
Q14126	Desmoglein-2 OS=Homo sapiens OX=9606 GN=DSG2 PE=1 SV=2	DSG2	2.18549e+07	9.25866e+06	1.96409e+07	1.56112e+07	1.31655e+07	2.07708e+07	1.27595e+07	1.34812e+07	2.18412e+07	-0.0780409	0.849702	-0.0347249	0.906475	-0.043316	0.723699
O14950	Myosin regulatory light chain 12B OS=Homo sapiens OX=9606 GN=MYL12B PE=1 SV=2	MYL12B; MYL12A	1.65289e+06	1.64835e+06	1.90744e+06	1.50289e+06	2.38887e+06	2.85856e+06	2.26964e+06	3.54896e+06	2.42799e+06	0.662879	0.150581	0.374037	0.267254	0.288842	0.406567
Q4V328	GRIP1-associated protein 1 OS=Homo sapiens OX=9606 GN=GRIPAP1 PE=1 SV=2		894295	699421	1.36378e+06	1.09522e+06	683385	1.09472e+06	780623	1.01457e+06	988146	-0.0875595	0.800231	-0.0416522	0.855457	-0.0459073	0.889231
Q9Y4E1	WASH complex subunit 2C OS=Homo sapiens OX=9606 GN=WASHC2C PE=1 SV=4	FAM21C; WASHC2C	61198.9	91895	73113.6	117248	56099.5	154249	150198	144537	171737	1.04414	0.0292315	0.53427	0.44202	0.509873	0.164641
P20073	Annexin A7 OS=Homo sapiens OX=9606 GN=ANXA7 PE=1 SV=3	ANXA7	2.35371e+06	3.9446e+06	7.18585e+06	7.73013e+06	6.92977e+06	1.04234e+07	7.57039e+06	8.93095e+06	1.42668e+07	1.19017	0.0129908	0.895462	0.0364	0.294708	0.243068
Q92888	Rho guanine nucleotide exchange factor 1 OS=Homo sapiens OX=9606 GN=ARHGEF1 PE=1 SV=2	ARHGEF1	925593	781870	1.07377e+06	876693	521100	1.09692e+06	780411	775288	1.02879e+06	-0.105849	0.253334	-0.156855	0.378848	0.0510065	0.815026
P09493	Tropomyosin alpha-1 chain OS=Homo sapiens OX=9606 GN=TPM1 PE=1 SV=2	TPM1	5.03923e+07	4.52761e+07	6.31151e+07	1.74253e+07	1.86624e+07	1.36596e+07	1.7886e+07	7.97485e+07	2.63503e+07	-0.356898	0.664994	-1.67437	0.0333305	1.31747	0.313038
Q13596	Sorting nexin-1 OS=Homo sapiens OX=9606 GN=SNX1 PE=1 SV=3	SNX1	835840	1.05746e+06	1.15275e+06	1.26818e+06	1.24256e+06	1.33358e+06	1.40306e+06	2.08788e+06	1.95774e+06	0.838967	0.0267681	0.335792	0.0853039	0.503175	0.125661
Q9Y383	Putative RNA-binding protein Luc7-like 2 OS=Homo sapiens OX=9606 GN=LUC7L2 PE=1 SV=2	LUC7L2	3.11367e+07	1.77783e+07	4.92884e+07	1.50617e+07	1.17943e+07	2.25718e+07	1.40676e+07	1.09021e+07	2.92195e+07	-0.857767	0.0667316	-0.990449	0.113021	0.132681	0.594582
Q9NYL9	Tropomodulin-3 OS=Homo sapiens OX=9606 GN=TMOD3 PE=1 SV=1	TMOD3	2.37051e+06	3.69138e+06	5.25433e+06	4.11653e+06	2.8164e+06	5.55277e+06	3.28231e+06	5.59425e+06	6.81666e+06	0.471749	0.0374873	0.141884	0.658242	0.329864	0.414677
Q12769	Nuclear pore complex protein Nup160 OS=Homo sapiens OX=9606 GN=NUP160 PE=1 SV=3	NUP160	1.22041e+06	2.07541e+06	1.47555e+06	745887	1.2146e+06	2.43673e+06	1.4194e+06	1.97512e+06	2.9168e+06	0.403535	0.390358	-0.117816	0.842867	0.521351	0.0164582
Q9Y6D6	Brefeldin A-inhibited guanine nucleotide-exchange protein 1 OS=Homo sapiens OX=9606 GN=ARFGEF1 PE=1 SV=2	ARFGEF1	39889	62590.5	124478	47013.5	57815.4	98306.7	24716.1	44509.7	203712	0.266147	0.678904	-0.159982	0.50061	0.426129	0.628762
P31689	DnaJ homolog subfamily A member 1 OS=Homo sapiens OX=9606 GN=DNAJA1 PE=1 SV=2	DNAJA1	8.68034e+06	6.91335e+06	1.07852e+07	7.35865e+06	6.07501e+06	9.64541e+06	7.94963e+06	9.9182e+06	1.00834e+07	0.083526	0.713734	-0.192799	0.0160264	0.276325	0.281124
P39880	Homeobox protein cut-like 1 OS=Homo sapiens OX=9606 GN=CUX1 PE=1 SV=3	CUX1	155669	243117	497475	455037	414273	561611	418012	399480	610097	0.671591	0.0575956	0.674954	0.119937	-0.00336296	0.969358
Q99873	Protein arginine N-methyltransferase 1 OS=Homo sapiens OX=9606 GN=PRMT1 PE=1 SV=3		5.3398e+06	4.2395e+06	1.27631e+07	6.93942e+06	3.66219e+06	1.2186e+07	5.86917e+06	6.23623e+06	1.1283e+07	0.0660088	0.762357	0.0284688	0.856851	0.03754	0.881639
Q9NQX3	Gephyrin OS=Homo sapiens OX=9606 GN=GPHN PE=1 SV=1	GPHN	732092	557327	1.15204e+06	947884	551670	1.10061e+06	744669	865313	1.50301e+06	0.350561	0.169986	0.0908614	0.587078	0.259699	0.460863
P38117	Electron transfer flavoprotein subunit beta OS=Homo sapiens OX=9606 GN=ETFB PE=1 SV=3	ETFB	2.23306e+07	2.39831e+07	2.1665e+07	2.10665e+07	2.21989e+07	1.86041e+07	2.57189e+07	3.62724e+07	2.97875e+07	0.43308	0.0909413	-0.135854	0.0623528	0.568934	0.0700131
Q9H6Z4	Ran-binding protein 3 OS=Homo sapiens OX=9606 GN=RANBP3 PE=1 SV=1	RANBP3	552462	756567	1.39678e+06	849292	604576	1.36124e+06	900740	949540	1.13146e+06	0.140096	0.667038	0.0571311	0.811835	0.0829651	0.769658
O00148	ATP-dependent RNA helicase DDX39A OS=Homo sapiens OX=9606 GN=DDX39A PE=1 SV=2	DDX39A	0	0	0	0	0	0	0	0	0	#DIV/0!	#DIV/0!	#DIV/0!	#DIV/0!	#DIV/0!	#DIV/0!
P52888	Thimet oligopeptidase OS=Homo sapiens OX=9606 GN=THOP1 PE=1 SV=2	THOP1	1.16749e+06	1.07691e+06	1.69814e+06	1.49551e+06	1.38042e+06	1.59081e+06	1.82235e+06	1.98754e+06	2.25951e+06	0.622426	0.0209997	0.180095	0.341499	0.442331	0.0366591
Q08380	Galectin-3-binding protein OS=Homo sapiens OX=9606 GN=LGALS3BP PE=1 SV=1	LGALS3BP	2.84794e+07	2.41844e+07	3.39651e+07	2.65258e+07	3.00805e+07	3.2647e+07	3.42452e+07	2.71412e+07	4.07823e+07	0.238034	0.0460884	0.0430587	0.761365	0.194975	0.356828
Q92797	Symplekin OS=Homo sapiens OX=9606 GN=SYMPK PE=1 SV=2	SYMPK	505663	515425	894541	803980	694233	934915	818158	995106	1.31464e+06	0.70738	0.0143424	0.344993	0.14668	0.362386	0.172387
Q12768	WASH complex subunit 5 OS=Homo sapiens OX=9606 GN=WASHC5 PE=1 SV=1	KIAA0196; WASHC5	766376	201804	647924	498750	306644	445662	409517	528847	476222	-0.192139	0.77347	-0.369374	0.40033	0.177235	0.608875
O15320	Endoplasmic reticulum export factor CTAGE5 OS=Homo sapiens OX=9606 GN=CTAGE5 PE=1 SV=4	CTAGE5; MIA2	642747	255979	1.14933e+06	486248	366616	996627	377679	412544	1.0776e+06	-0.132897	0.67081	-0.147126	0.532178	0.0142291	0.925995
P13489	Ribonuclease inhibitor OS=Homo sapiens OX=9606 GN=RNH1 PE=1 SV=2	RNH1	2.23217e+07	2.54203e+07	4.04297e+07	3.49021e+07	2.75746e+07	5.47875e+07	3.88921e+07	3.68038e+07	5.45664e+07	0.563031	0.0112123	0.411376	0.125669	0.151656	0.253824
P52306	Rap1 GTPase-GDP dissociation stimulator 1 OS=Homo sapiens OX=9606 GN=RAP1GDS1 PE=1 SV=3	RAP1GDS1	1.25982e+06	900806	1.77788e+06	1.29562e+06	981997	1.77916e+06	1.14136e+06	1.83764e+06	1.89414e+06	0.307201	0.432844	0.0426857	0.230536	0.264515	0.46258
P43121	Cell surface glycoprotein MUC18 OS=Homo sapiens OX=9606 GN=MCAM PE=1 SV=2	MCAM	2.01093e+06	2.52907e+06	3.48314e+06	3.28185e+06	2.70976e+06	3.86044e+06	5.87885e+06	4.18263e+06	5.07019e+06	0.915331	0.0871586	0.296256	0.210822	0.619075	0.0537605
P15880	40S ribosomal protein S2 OS=Homo sapiens OX=9606 GN=RPS2 PE=1 SV=2	RPS2	1.09114e+08	1.91611e+08	5.86521e+08	3.57511e+08	2.39166e+08	7.83606e+08	3.47231e+08	4.70583e+08	7.53463e+08	0.824532	0.0199928	0.637558	0.112207	0.186974	0.527947
O15226	NF-kappa-B-repressing factor OS=Homo sapiens OX=9606 GN=NKRF PE=1 SV=2	NKRF	131978	111529	248676	233168	252768	369691	188936	251766	325200	0.637966	0.0682463	0.797787	0.00898409	-0.159821	0.174394
O43395	U4/U6 small nuclear ribonucleoprotein Prp3 OS=Homo sapiens OX=9606 GN=PRPF3 PE=1 SV=2	PRPF3	1.99148e+06	2.41695e+06	3.57541e+06	3.19068e+06	2.6355e+06	4.1674e+06	2.75358e+06	2.66806e+06	3.71837e+06	0.195113	0.181003	0.323919	0.143737	-0.128806	0.214632
Q14677	Clathrin interactor 1 OS=Homo sapiens OX=9606 GN=CLINT1 PE=1 SV=1	CLINT1	6.07731e+06	8.10828e+06	1.38248e+07	8.45485e+06	4.8538e+06	6.15655e+06	7.28275e+06	9.94423e+06	8.47407e+06	-0.124135	0.769483	-0.525064	0.430497	0.400929	0.369994
P06493	Cyclin-dependent kinase 1 OS=Homo sapiens OX=9606 GN=CDK1 PE=1 SV=3	CDK1	2.6244e+06	7.4584e+06	4.64981e+06	1.37391e+07	9.6604e+06	1.58174e+07	8.61197e+06	1.72791e+07	1.2119e+07	1.36737	0.0200658	1.41246	0.111453	-0.045095	0.929618
Q9NR09	Baculoviral IAP repeat-containing protein 6 OS=Homo sapiens OX=9606 GN=BIRC6 PE=1 SV=2	BIRC6	203620	281408	402403	500660	422089	551558	404722	809552	592614	1.0258	0.109743	0.73233	0.0612247	0.293471	0.521479
P08865	40S ribosomal protein SA OS=Homo sapiens OX=9606 GN=RPSA PE=1 SV=4	RPSA	2.32304e+07	2.37842e+07	5.15683e+07	3.27888e+07	2.1274e+07	6.34756e+07	2.91353e+07	5.09935e+07	6.66349e+07	0.574085	0.121317	0.253721	0.292758	0.320364	0.439602
Q9H0B6	Kinesin light chain 2 OS=Homo sapiens OX=9606 GN=KLC2 PE=1 SV=1	KLC2	707676	894439	1.21842e+06	1.17919e+06	810867	1.7554e+06	825961	1.61402e+06	1.38058e+06	0.437812	0.227143	0.409171	0.257796	0.0286414	0.954555
Q13011	Delta(3,5)-Delta(2,4)-dienoyl-CoA isomerase, mitochondrial OS=Homo sapiens OX=9606 GN=ECH1 PE=1 SV=2	ECH1	2.9239e+06	2.49639e+06	4.32904e+06	3.7022e+06	2.67572e+06	5.67594e+06	3.41091e+06	5.36183e+06	6.15255e+06	0.614383	0.129067	0.306119	0.150317	0.308264	0.395744
P11172	Uridine 5'-monophosphate synthase OS=Homo sapiens OX=9606 GN=UMPS PE=1 SV=1	UMPS	1.20436e+07	1.32823e+07	1.43806e+07	1.27073e+07	8.88667e+06	1.45206e+07	1.06681e+07	1.34168e+07	1.84193e+07	0.0982302	0.621601	-0.136792	0.53374	0.235022	0.41584
P11177	Pyruvate dehydrogenase E1 component subunit beta, mitochondrial OS=Homo sapiens OX=9606 GN=PDHB PE=1 SV=3	PDHB	2.02413e+06	3.00566e+06	2.18254e+06	3.08881e+06	1.54953e+06	2.48772e+06	2.98576e+06	5.73263e+06	3.99116e+06	0.817376	0.0694245	-0.0173601	0.972776	0.834736	0.274981
O95433	Activator of 90 kDa heat shock protein ATPase homolog 1 OS=Homo sapiens OX=9606 GN=AHSA1 PE=1 SV=1	AHSA1	5.04731e+07	4.42169e+07	8.37114e+07	6.89853e+07	4.70784e+07	8.93453e+07	4.66961e+07	6.42295e+07	7.03435e+07	0.0230061	0.932037	0.203373	0.202858	-0.180367	0.589379
Q9Y295	Developmentally-regulated GTP-binding protein 1 OS=Homo sapiens OX=9606 GN=DRG1 PE=1 SV=1	DRG1	2.00175e+06	2.10293e+06	3.62805e+06	3.02609e+06	2.15759e+06	4.03895e+06	3.32752e+06	3.21568e+06	3.88524e+06	0.431472	0.110578	0.254201	0.221565	0.17727	0.373316
P24534	Elongation factor 1-beta OS=Homo sapiens OX=9606 GN=EEF1B2 PE=1 SV=3	EEF1B2	4.40136e+06	3.7888e+06	1.26338e+07	6.19533e+06	4.46402e+06	1.32197e+07	6.17941e+06	8.40032e+06	1.37539e+07	0.444273	0.144451	0.1975	0.12	0.246772	0.352566
Q5JTV8	Torsin-1A-interacting protein 1 OS=Homo sapiens OX=9606 GN=TOR1AIP1 PE=1 SV=2	TOR1AIP1	2.45044e+06	2.43955e+06	4.4402e+06	3.43918e+06	2.47264e+06	4.97646e+06	3.0638e+06	3.17777e+06	4.8546e+06	0.250083	0.0247101	0.222798	0.200594	0.0272847	0.851471
Q9Y6N5	Sulfide:quinone oxidoreductase, mitochondrial OS=Homo sapiens OX=9606 GN=SQOR PE=1 SV=1	SQRDL; SQOR	2.06949e+06	2.40786e+06	2.80859e+06	2.5658e+06	2.52426e+06	2.53629e+06	3.13844e+06	5.31739e+06	3.4762e+06	0.711652	0.154014	0.0658781	0.659937	0.645774	0.171966
Q460N5	Poly [ADP-ribose] polymerase 14 OS=Homo sapiens OX=9606 GN=PARP14 PE=1 SV=3	PARP14	1.64024e+06	1.59361e+06	2.37024e+06	1.87415e+06	1.3498e+06	2.38643e+06	1.93013e+06	1.63487e+06	2.52306e+06	0.1195	0.154023	0.00161934	0.989258	0.117881	0.140961
Q9H6S3	Epidermal growth factor receptor kinase substrate 8-like protein 2 OS=Homo sapiens OX=9606 GN=EPS8L2 PE=1 SV=2	EPS8L2	903324	1.00481e+06	885294	703543	653883	752992	1.09248e+06	891094	905362	0.0484997	0.751194	-0.404507	0.0719998	0.453007	0.0643139
P78406	mRNA export factor OS=Homo sapiens OX=9606 GN=RAE1 PE=1 SV=1	RAE1	1.25315e+06	2.18659e+06	3.13485e+06	2.93113e+06	3.29459e+06	3.40965e+06	3.82907e+06	3.76416e+06	4.81657e+06	0.916506	0.0255255	0.55144	0.129265	0.365066	0.0761485
P62495	Eukaryotic peptide chain release factor subunit 1 OS=Homo sapiens OX=9606 GN=ETF1 PE=1 SV=3	ETF1	1.73502e+07	2.28415e+07	4.41663e+07	3.01826e+07	1.20975e+07	4.20333e+07	2.22797e+07	4.55759e+07	5.29045e+07	0.517546	0.154247	-0.000763723	0.998472	0.518309	0.41671
O43396	Thioredoxin-like protein 1 OS=Homo sapiens OX=9606 GN=TXNL1 PE=1 SV=3	TXNL1	3.91067e+06	6.57186e+06	2.24204e+06	1.32422e+06	960173	2.46451e+06	1.25664e+06	1.21107e+06	2.37837e+06	-1.39273	0.239783	-1.42195	0.255263	0.029222	0.795058
O14964	Hepatocyte growth factor-regulated tyrosine kinase substrate OS=Homo sapiens OX=9606 GN=HGS PE=1 SV=1	HGS	6.68556e+06	8.53766e+06	1.5031e+07	1.15036e+07	7.50445e+06	1.56765e+07	1.09391e+07	9.79188e+06	1.48346e+07	0.233344	0.309183	0.197154	0.485313	0.0361906	0.796682
Q9HC35	Echinoderm microtubule-associated protein-like 4 OS=Homo sapiens OX=9606 GN=EML4 PE=1 SV=3	EML4	4.08434e+06	4.09704e+06	5.63905e+06	4.25157e+06	4.81293e+06	5.05223e+06	4.67744e+06	3.93786e+06	5.74144e+06	0.0549258	0.502637	0.0306021	0.818145	0.0243237	0.883795
Q13724	Mannosyl-oligosaccharide glucosidase OS=Homo sapiens OX=9606 GN=MOGS PE=1 SV=5	MOGS	3.30319e+06	4.01743e+06	8.67704e+06	4.41782e+06	5.67321e+06	1.04463e+07	2.51573e+06	1.01053e+07	1.1958e+07	0.619565	0.288194	0.360387	0.0173519	0.259178	0.538327
P45880	Voltage-dependent anion-selective channel protein 2 OS=Homo sapiens OX=9606 GN=VDAC2 PE=1 SV=2	VDAC2	1.61116e+08	1.60074e+08	2.10349e+08	1.6914e+08	1.57375e+08	2.11607e+08	1.77324e+08	1.75816e+08	2.42835e+08	0.165076	0.0598571	0.0177569	0.555933	0.147319	0.101585
Q7L1Q6	Basic leucine zipper and W2 domain-containing protein 1 OS=Homo sapiens OX=9606 GN=BZW1 PE=1 SV=1	BZW1	5.21842e+07	7.28041e+07	1.59493e+08	1.08926e+08	7.62952e+07	1.65342e+08	7.31631e+07	1.49849e+08	2.28808e+08	0.667415	0.0863007	0.301341	0.332406	0.366074	0.43529
Q8NBS9	Thioredoxin domain-containing protein 5 OS=Homo sapiens OX=9606 GN=TXNDC5 PE=1 SV=2	TXNDC5	6.08938e+06	5.81825e+06	9.86172e+06	5.13539e+06	4.72498e+06	1.09545e+07	6.51167e+06	8.74834e+06	1.05836e+07	0.247511	0.228026	-0.0646858	0.696613	0.312197	0.319794
P33240	Cleavage stimulation factor subunit 2 OS=Homo sapiens OX=9606 GN=CSTF2 PE=1 SV=1	CSTF2	381891	372661	719697	507121	496316	515294	505264	532220	684982	0.224497	0.299768	0.0428872	0.904785	0.18161	0.321859
Q641Q2	WASH complex subunit 2A OS=Homo sapiens OX=9606 GN=WASHC2A PE=1 SV=3	FAM21A; WASHC2A	0	0	0	0	0	0	0	0	0	#DIV/0!	#DIV/0!	#DIV/0!	#DIV/0!	#DIV/0!	#DIV/0!
P30044	Peroxiredoxin-5, mitochondrial OS=Homo sapiens OX=9606 GN=PRDX5 PE=1 SV=4	PRDX5	2.35046e+07	3.13142e+07	6.22781e+07	7.28575e+07	4.22042e+07	9.42294e+07	1.3199e+08	3.40403e+08	1.71867e+08	2.45994	0.118875	0.837809	0.109787	1.62213	0.199619
P35251	Replication factor C subunit 1 OS=Homo sapiens OX=9606 GN=RFC1 PE=1 SV=4	RFC1	228264	336300	689321	774604	481130	940342	668739	606363	929286	0.813973	0.0366997	0.808523	0.120417	0.00545	0.970803
O43747	AP-1 complex subunit gamma-1 OS=Homo sapiens OX=9606 GN=AP1G1 PE=1 SV=5	AP1G1	3.47892e+06	3.42461e+06	5.30766e+06	4.61245e+06	3.32497e+06	5.19884e+06	4.18679e+06	6.13356e+06	6.36337e+06	0.450237	0.137054	0.105351	0.532767	0.344887	0.332878
P50402	Emerin OS=Homo sapiens OX=9606 GN=EMD PE=1 SV=1	EMD	3.00271e+06	3.58825e+06	5.27862e+06	4.74669e+06	3.29918e+06	9.00636e+06	3.11435e+06	6.60495e+06	1.18969e+07	0.864845	0.226419	0.522691	0.274734	0.342154	0.437546
Q9C0C9	(E3-independent) E2 ubiquitin-conjugating enzyme OS=Homo sapiens OX=9606 GN=UBE2O PE=1 SV=3	UBE2O	174803	176271	242500	276593	243631	319097	247023	265330	311983	0.473805	0.00627157	0.499798	0.0154121	-0.0259926	0.768414
P12235	ADP/ATP translocase 1 OS=Homo sapiens OX=9606 GN=SLC25A4 PE=1 SV=4	SLC25A4	93088.7	149804	162275	182796	258571	247771	254014	363532	265059	1.12325	0.0382213	0.766273	0.00567171	0.356975	0.127456
P16989	Y-box-binding protein 3 OS=Homo sapiens OX=9606 GN=YBX3 PE=1 SV=4	CSDA; YBX3	1.08942e+07	6.44806e+06	1.39071e+07	6.44798e+06	4.63335e+06	8.64489e+06	6.50199e+06	5.56581e+06	8.86541e+06	-0.578031	0.116907	-0.66371	0.0661439	0.0856786	0.273883
P30520	Adenylosuccinate synthetase isozyme 2 OS=Homo sapiens OX=9606 GN=ADSS PE=1 SV=3	ADSS	1.67602e+06	1.98259e+06	4.54807e+06	3.57026e+06	2.59335e+06	6.30302e+06	3.21573e+06	3.31924e+06	6.20971e+06	0.635023	0.0039034	0.6032	0.0731144	0.0318222	0.802603
Q96SI9	Spermatid perinuclear RNA-binding protein OS=Homo sapiens OX=9606 GN=STRBP PE=1 SV=1	STRBP	331929	185797	401608	263674	222660	324505	217542	424022	1.9223e+06	1.47966	0.384852	-0.181173	0.427283	1.66083	0.371788
O15042	U2 snRNP-associated SURP motif-containing protein OS=Homo sapiens OX=9606 GN=U2SURP PE=1 SV=2	U2SURP	818018	795972	1.70127e+06	1.55111e+06	1.25887e+06	2.07032e+06	1.23966e+06	1.28003e+06	2.29123e+06	0.537189	0.00957042	0.557846	0.0410784	-0.020657	0.895258
P20839	Inosine-5'-monophosphate dehydrogenase 1 OS=Homo sapiens OX=9606 GN=IMPDH1 PE=1 SV=2	IMPDH1	259682	375377	808653	624276	457557	616121	663977	986280	801392	0.76397	0.205666	0.234015	0.650854	0.529955	0.225235
O60333	Kinesin-like protein KIF1B OS=Homo sapiens OX=9606 GN=KIF1B PE=1 SV=5	KIF1B	71847.5	63270.8	86496.4	76738.6	138500	118979	135247	164349	219598	1.22822	0.0388511	0.592729	0.208032	0.635487	0.104278
Q5T9A4	ATPase family AAA domain-containing protein 3B OS=Homo sapiens OX=9606 GN=ATAD3B PE=1 SV=1	ATAD3B	63376.8	282448	1.80951e+06	457394	1.90939e+06	327918	1.96762e+06	1.15375e+06	312212	0.671802	0.713326	0.322216	0.860698	0.349586	0.747399
Q9UMS4	Pre-mRNA-processing factor 19 OS=Homo sapiens OX=9606 GN=PRPF19 PE=1 SV=1	PRPF19	8.1891e+07	8.64484e+07	9.06781e+07	1.03322e+08	8.98228e+07	1.08353e+08	1.16875e+08	1.06651e+08	1.66213e+08	0.589459	0.118928	0.219095	0.123553	0.370364	0.175134
Q86SQ0	Pleckstrin homology-like domain family B member 2 OS=Homo sapiens OX=9606 GN=PHLDB2 PE=1 SV=2	PHLDB2	1.56324e+06	1.26481e+06	1.75238e+06	1.51118e+06	1.16754e+06	1.6509e+06	1.45693e+06	1.437e+06	1.54229e+06	-0.0461544	0.714556	-0.0812444	0.0339786	0.03509	0.79176
P60900	Proteasome subunit alpha type-6 OS=Homo sapiens OX=9606 GN=PSMA6 PE=1 SV=1	PSMA6	3.63202e+07	4.57625e+07	6.28456e+07	7.24028e+07	5.58781e+07	7.27404e+07	6.03129e+07	8.65394e+07	9.28399e+07	0.725843	0.0233218	0.47201	0.164424	0.253834	0.421651
P21281	V-type proton ATPase subunit B, brain isoform OS=Homo sapiens OX=9606 GN=ATP6V1B2 PE=1 SV=3	ATP6V1B2	1.08282e+06	1.52258e+06	2.38242e+06	1.94164e+06	1.81362e+06	2.93198e+06	2.09612e+06	2.14121e+06	3.16052e+06	0.568696	0.0197593	0.423003	0.074661	0.145693	0.0420117
P48163	NADP-dependent malic enzyme OS=Homo sapiens OX=9606 GN=ME1 PE=1 SV=1	ME1	6.09164e+06	1.13791e+07	9.90853e+06	1.22639e+07	1.15646e+07	1.13076e+07	1.2918e+07	2.02258e+07	1.68896e+07	0.869805	0.00730983	0.359868	0.292683	0.509937	0.166964
P27695	DNA-(apurinic or apyrimidinic site) lyase OS=Homo sapiens OX=9606 GN=APEX1 PE=1 SV=2	APEX1	5.99362e+07	1.07878e+08	1.57251e+08	1.70642e+08	1.37786e+08	1.5136e+08	1.50941e+08	1.53921e+08	1.61255e+08	0.519962	0.20214	0.50024	0.322608	0.0197219	0.866259
Q13617	Cullin-2 OS=Homo sapiens OX=9606 GN=CUL2 PE=1 SV=2	CUL2	2.01988e+06	1.0501e+06	1.75711e+06	1.61741e+06	1.13725e+06	1.79207e+06	1.34304e+06	996446	1.8831e+06	-0.193028	0.494591	-0.086325	0.608329	-0.106703	0.417987
O60568	Multifunctional procollagen lysine hydroxylase and glycosyltransferase LH3 OS=Homo sapiens OX=9606 GN=PLOD3 PE=1 SV=1	PLOD3	5.29375e+06	3.78016e+06	7.77023e+06	7.69699e+06	6.14818e+06	8.35383e+06	6.92204e+06	7.03443e+06	9.19547e+06	0.458886	0.0681284	0.398249	0.0970661	0.0606378	0.61983
Q15181	Inorganic pyrophosphatase OS=Homo sapiens OX=9606 GN=PPA1 PE=1 SV=2	PPA1	2.01867e+07	4.22124e+07	3.60133e+07	1.25737e+08	1.72617e+07	1.71286e+08	2.28735e+07	1.98445e+08	6.39979e+07	1.53565	0.320223	1.67516	0.281169	-0.139509	0.928633
P61106	Ras-related protein Rab-14 OS=Homo sapiens OX=9606 GN=RAB14 PE=1 SV=4	RAB14	1.21805e+07	1.11128e+07	1.90536e+07	1.47828e+07	9.20266e+06	1.60908e+07	1.3907e+07	1.32839e+07	1.97199e+07	0.147665	0.0763579	-0.0795083	0.700807	0.227173	0.286598
Q03701	CCAAT/enhancer-binding protein zeta OS=Homo sapiens OX=9606 GN=CEBPZ PE=1 SV=3	CEBPZ	934235	730075	1.74042e+06	1.11206e+06	1.00044e+06	1.63462e+06	1.11133e+06	1.07448e+06	2.21293e+06	0.369551	0.0606323	0.138243	0.41937	0.231308	0.354723
P61019	Ras-related protein Rab-2A OS=Homo sapiens OX=9606 GN=RAB2A PE=1 SV=1	RAB2A	8.71042e+06	9.24906e+06	1.80973e+07	1.26975e+07	9.51895e+06	2.31957e+07	1.20589e+07	9.91146e+06	1.63872e+07	0.089242	0.652053	0.332808	0.166194	-0.243566	0.405377
O75821	Eukaryotic translation initiation factor 3 subunit G OS=Homo sapiens OX=9606 GN=EIF3G PE=1 SV=2	EIF3G	4.31666e+07	3.32881e+07	8.28891e+07	4.45519e+07	3.32537e+07	8.93197e+07	4.59181e+07	4.56916e+07	7.16991e+07	0.0354597	0.864787	0.0687869	0.317043	-0.0333272	0.898043
Q9UIQ6	Leucyl-cystinyl aminopeptidase OS=Homo sapiens OX=9606 GN=LNPEP PE=1 SV=3	LNPEP	671907	801651	1.04279e+06	1.01387e+06	659615	1.50306e+06	1.0039e+06	1.18528e+06	1.41893e+06	0.519912	0.00195417	0.336131	0.354754	0.183781	0.532054
P98175	RNA-binding protein 10 OS=Homo sapiens OX=9606 GN=RBM10 PE=1 SV=3	RBM10	166542	168148	388214	212775	134899	388109	269413	215820	344543	0.198918	0.492159	0.0254761	0.86943	0.173442	0.497315
P04626	Receptor tyrosine-protein kinase erbB-2 OS=Homo sapiens OX=9606 GN=ERBB2 PE=1 SV=1	ERBB2	131544	169013	179208	209871	88347.7	159284	211556	257374	266933	0.617107	0.000986739	-0.0685507	0.887434	0.685658	0.198057
P15531	Nucleoside diphosphate kinase A OS=Homo sapiens OX=9606 GN=NME1 PE=1 SV=1	NME1	3.23235e+07	6.1059e+07	5.00836e+07	7.48997e+07	8.23825e+07	7.85277e+07	5.49527e+07	7.21094e+07	6.19027e+07	0.397407	0.0557197	0.716914	0.0387876	-0.319507	0.0314791
P29590	Protein PML OS=Homo sapiens OX=9606 GN=PML PE=1 SV=3	PML	2.95307e+06	2.26466e+06	2.84218e+06	2.6685e+06	2.36629e+06	2.59932e+06	3.02631e+06	2.67633e+06	3.16689e+06	0.138095	0.117059	-0.0783044	0.365869	0.2164	0.0349648
P04899	Guanine nucleotide-binding protein G(i) subunit alpha-2 OS=Homo sapiens OX=9606 GN=GNAI2 PE=1 SV=3	GNAI2	3.32163e+06	5.38707e+06	5.73389e+06	1.43909e+06	3.07045e+06	8.75728e+06	3.98489e+06	1.26062e+07	1.09007e+07	0.928668	0.15371	-0.122507	0.840226	1.05118	0.186836
Q9UKN8	General transcription factor 3C polypeptide 4 OS=Homo sapiens OX=9606 GN=GTF3C4 PE=1 SV=2	GTF3C4	137003	143068	277185	387281	207387	356447	311844	277293	404735	0.834718	0.0101526	0.771278	0.158714	0.0634408	0.782732
P98160	Basement membrane-specific heparan sulfate proteoglycan core protein OS=Homo sapiens OX=9606 GN=HSPG2 PE=1 SV=4	HSPG2	2.85309e+06	2.195e+06	3.13088e+06	4.10134e+06	3.71144e+06	3.3887e+06	3.67971e+06	4.31381e+06	3.83783e+06	0.532624	0.114618	0.453698	0.119088	0.0789257	0.577922
P48637	Glutathione synthetase OS=Homo sapiens OX=9606 GN=GSS PE=1 SV=1	GSS	369958	289929	1.57877e+06	940021	1.0617e+06	2.3271e+06	781671	1.75126e+06	3.48079e+06	1.42562	0.104419	0.951338	0.0082529	0.474285	0.281208
Q9NUQ9	Protein FAM49B OS=Homo sapiens OX=9606 GN=FAM49B PE=1 SV=1	FAM49B	604360	590858	1.1679e+06	862726	495004	1.233e+06	831194	812947	1.05401e+06	0.191278	0.426476	0.132667	0.535908	0.0586111	0.830655
Q7Z6E9	E3 ubiquitin-protein ligase RBBP6 OS=Homo sapiens OX=9606 GN=RBBP6 PE=1 SV=1	RBBP6	176828	97076.1	160516	169512	127573	196901	154184	87804.4	357107	0.463694	0.520083	0.185378	0.284073	0.278316	0.633938
P34896	Serine hydroxymethyltransferase, cytosolic OS=Homo sapiens OX=9606 GN=SHMT1 PE=1 SV=1	SHMT1	1.82714e+06	2.29391e+06	2.8359e+06	2.48424e+06	1.85395e+06	2.45034e+06	1.93153e+06	2.30905e+06	3.09353e+06	0.0761666	0.217801	-0.0353566	0.889472	0.111523	0.672715
Q15003	Condensin complex subunit 2 OS=Homo sapiens OX=9606 GN=NCAPH PE=1 SV=3	NCAPH	1.25869e+06	1.19951e+06	1.92375e+06	1.8534e+06	1.50319e+06	2.27821e+06	1.68226e+06	2.17754e+06	2.71701e+06	0.585815	0.0462218	0.362793	0.0432157	0.223023	0.338799
O75396	Vesicle-trafficking protein SEC22b OS=Homo sapiens OX=9606 GN=SEC22B PE=1 SV=4	SEC22B	1.59805e+07	1.90347e+07	1.63067e+07	1.76559e+07	1.49526e+07	2.27853e+07	1.57044e+07	1.88767e+07	2.00849e+07	0.0910686	0.490795	0.110148	0.700089	-0.0190793	0.918378
P08240	Signal recognition particle receptor subunit alpha OS=Homo sapiens OX=9606 GN=SRPRA PE=1 SV=2	SRPR; SRPRA	4.43768e+06	5.1893e+06	6.09704e+06	6.97283e+06	4.82903e+06	8.84049e+06	5.89567e+06	9.58743e+06	7.72504e+06	0.561661	0.120179	0.392637	0.243332	0.169023	0.704006
P23284	Peptidyl-prolyl cis-trans isomerase B OS=Homo sapiens OX=9606 GN=PPIB PE=1 SV=2	PPIB	5.80313e+07	3.28138e+07	4.25316e+07	5.59609e+07	4.51564e+07	8.91608e+07	5.72533e+07	1.06129e+08	7.15059e+07	0.816466	0.256594	0.512603	0.319545	0.303864	0.594338
Q9BPX3	Condensin complex subunit 3 OS=Homo sapiens OX=9606 GN=NCAPG PE=1 SV=1	NCAPG	1.63341e+06	845760	1.86526e+06	3.2525e+06	3.31636e+06	2.47334e+06	2.5623e+06	3.88542e+06	2.16313e+06	0.986988	0.228399	1.05751	0.100652	-0.0705167	0.736973
Q96T58	Msx2-interacting protein OS=Homo sapiens OX=9606 GN=SPEN PE=1 SV=1	SPEN	352705	449398	571052	565111	447163	525258	551993	472418	629870	0.268709	0.223623	0.163121	0.56326	0.105588	0.378261
P13929	Beta-enolase OS=Homo sapiens OX=9606 GN=ENO3 PE=1 SV=5	ENO3	1.54928e+06	1.96331e+06	2.54533e+06	2.15305e+06	2.07288e+06	2.29693e+06	1.95231e+06	3.04621e+06	2.85912e+06	0.375275	0.132169	0.106683	0.594508	0.268592	0.32507
Q5JSZ5	Protein PRRC2B OS=Homo sapiens OX=9606 GN=PRRC2B PE=1 SV=2	PRRC2B	113672	237747	674318	496507	527890	774746	229689	461003	609774	0.342368	0.389351	0.810648	0.0901073	-0.468281	0.102384
Q9Y4K1	Beta/gamma crystallin domain-containing protein 1 OS=Homo sapiens OX=9606 GN=CRYBG1 PE=1 SV=3	AIM1; CRYBG1	19742.1	4273.76	22502.5	23188.9	23685.5	22506.9	71838.6	4156.81	40768.7	1.32772	0.265364	0.576746	0.330476	0.750976	0.507204
Q9Y5K6	CD2-associated protein OS=Homo sapiens OX=9606 GN=CD2AP PE=1 SV=1	CD2AP	2.67809e+06	2.37403e+06	3.50279e+06	2.99284e+06	2.25417e+06	4.27719e+06	3.12313e+06	3.49707e+06	4.52446e+06	0.381529	0.0549409	0.154846	0.337311	0.226683	0.265606
Q96K76	Ubiquitin carboxyl-terminal hydrolase 47 OS=Homo sapiens OX=9606 GN=USP47 PE=1 SV=3	USP47	748664	782431	1.24164e+06	936408	760291	1.33506e+06	955462	978985	1.39191e+06	0.262632	0.00876262	0.128845	0.2908	0.133787	0.249947
Q7LBC6	Lysine-specific demethylase 3B OS=Homo sapiens OX=9606 GN=KDM3B PE=1 SV=2	KDM3B	714794	495922	1.47772e+06	762376	712210	797412	833642	846220	1.55474e+06	0.266819	0.165455	-0.242806	0.663943	0.509626	0.280465
Q9P2R7	Succinate--CoA ligase [ADP-forming] subunit beta, mitochondrial OS=Homo sapiens OX=9606 GN=SUCLA2 PE=1 SV=3	SUCLA2	1.20719e+06	1.4801e+06	4.04803e+06	3.47055e+06	2.46514e+06	4.48607e+06	3.0642e+06	2.99985e+06	4.12672e+06	0.597443	0.169061	0.629779	0.151028	-0.0323361	0.824912
O76003	Glutaredoxin-3 OS=Homo sapiens OX=9606 GN=GLRX3 PE=1 SV=2	GLRX3	1.91394e+07	1.79582e+07	3.3758e+07	2.80092e+07	1.56791e+07	4.95607e+07	2.11873e+07	2.98039e+07	3.38035e+07	0.259093	0.330554	0.396208	0.292134	-0.137115	0.780463
Q9UKS6	Protein kinase C and casein kinase substrate in neurons protein 3 OS=Homo sapiens OX=9606 GN=PACSIN3 PE=1 SV=2	PACSIN3	587190	1.00468e+06	1.96341e+06	2.16211e+06	1.86049e+06	1.74659e+06	1.35105e+06	2.70845e+06	3.2316e+06	1.03617	0.0444155	0.698404	0.292049	0.337766	0.535745
P51116	Fragile X mental retardation syndrome-related protein 2 OS=Homo sapiens OX=9606 GN=FXR2 PE=1 SV=2	FXR2	513317	342578	507807	577525	425197	679558	434517	509464	505647	0.0881541	0.731213	0.302891	0.0854385	-0.214736	0.441279
P42858	Huntingtin OS=Homo sapiens OX=9606 GN=HTT PE=1 SV=2	HTT	210586	327778	195942	271559	268981	239051	337463	350166	344138	0.490661	0.125431	0.0863361	0.724911	0.404325	0.017907
P13674	Prolyl 4-hydroxylase subunit alpha-1 OS=Homo sapiens OX=9606 GN=P4HA1 PE=1 SV=2	P4HA1	2.66192e+06	2.02463e+06	4.13993e+06	3.77815e+06	3.25225e+06	4.89989e+06	2.34472e+06	6.44702e+06	5.10912e+06	0.655264	0.354471	0.43472	0.0180807	0.220545	0.675669
Q15717	ELAV-like protein 1 OS=Homo sapiens OX=9606 GN=ELAVL1 PE=1 SV=2	ELAVL1	4.95228e+07	5.83088e+07	7.2552e+07	6.34745e+07	4.8446e+07	7.02539e+07	6.61686e+07	6.76749e+07	6.4579e+07	0.137507	0.496804	0.014252	0.940027	0.123255	0.536269
Q9NTZ6	RNA-binding protein 12 OS=Homo sapiens OX=9606 GN=RBM12 PE=1 SV=1	RBM12	788276	1.43386e+06	1.92332e+06	1.91613e+06	1.81815e+06	1.97361e+06	2.22499e+06	2.59255e+06	2.72273e+06	0.86309	0.0255598	0.461431	0.243598	0.401659	0.0561284
P54920	Alpha-soluble NSF attachment protein OS=Homo sapiens OX=9606 GN=NAPA PE=1 SV=3	NAPA	5.22333e+06	3.30619e+06	8.47864e+06	3.719e+06	2.86097e+06	4.06832e+06	5.77167e+06	4.86642e+06	9.05299e+06	0.211315	0.115207	-0.675606	0.215586	0.886921	0.0922953
P11310	Medium-chain specific acyl-CoA dehydrogenase, mitochondrial OS=Homo sapiens OX=9606 GN=ACADM PE=1 SV=1	ACADM	5.32689e+06	3.84169e+06	3.7726e+06	4.53145e+06	5.02725e+06	4.41742e+06	4.20858e+06	5.87303e+06	5.34307e+06	0.253271	0.488022	0.110995	0.618571	0.142275	0.354075
O00515	Ladinin-1 OS=Homo sapiens OX=9606 GN=LAD1 PE=1 SV=2	LAD1	1.40442e+06	1.32087e+06	1.66945e+06	1.44521e+06	1.21183e+06	1.6648e+06	1.82555e+06	1.62284e+06	1.73195e+06	0.237267	0.131034	-0.0241351	0.63872	0.261402	0.121184
P33121	Long-chain-fatty-acid--CoA ligase 1 OS=Homo sapiens OX=9606 GN=ACSL1 PE=1 SV=1	ACSL1	2.74274e+06	2.61027e+06	4.28362e+06	2.71241e+06	2.07408e+06	4.2594e+06	2.81364e+06	2.28196e+06	4.54262e+06	0.000238782	0.997829	-0.0912655	0.365571	0.0915043	0.0646401
Q14103	Heterogeneous nuclear ribonucleoprotein D0 OS=Homo sapiens OX=9606 GN=HNRNPD PE=1 SV=1	HNRNPD	9.45611e+06	1.49532e+07	2.6546e+07	1.93331e+07	1.33392e+07	3.09642e+07	1.70764e+07	2.42344e+07	2.7417e+07	0.431663	0.147779	0.320623	0.330749	0.111039	0.748294
P82933	28S ribosomal protein S9, mitochondrial OS=Homo sapiens OX=9606 GN=MRPS9 PE=1 SV=2	MRPS9	5.76976e+06	3.88651e+06	1.06973e+07	7.52787e+06	6.31906e+06	1.33562e+07	6.86666e+06	8.25779e+06	1.23333e+07	0.431928	0.144532	0.418487	0.0137509	0.0134417	0.935789
Q8N3U4	Cohesin subunit SA-2 OS=Homo sapiens OX=9606 GN=STAG2 PE=1 SV=3	STAG2	1.54473e+06	1.50172e+06	2.9352e+06	1.81866e+06	1.5066e+06	3.24535e+06	2.19378e+06	3.00531e+06	4.13059e+06	0.641284	0.0466452	0.135482	0.178322	0.505802	0.105381
Q9Y6M1	Insulin-like growth factor 2 mRNA-binding protein 2 OS=Homo sapiens OX=9606 GN=IGF2BP2 PE=1 SV=2	IGF2BP2	61957.8	71097.5	242425	133778	111588	369093	140372	79350.1	285169	0.427236	0.166941	0.710581	0.0870921	-0.283345	0.298247
P30533	Alpha-2-macroglobulin receptor-associated protein OS=Homo sapiens OX=9606 GN=LRPAP1 PE=1 SV=1	LRPAP1	1.84198e+07	1.80639e+07	2.42614e+07	1.91193e+07	1.47039e+07	2.67828e+07	2.0084e+07	2.07826e+07	2.82143e+07	0.185522	0.0522534	-0.00330597	0.98115	0.188828	0.225672
P62906	60S ribosomal protein L10a OS=Homo sapiens OX=9606 GN=RPL10A PE=1 SV=2	RPL10A	4.35616e+07	6.65325e+07	1.64295e+08	8.24122e+07	4.9647e+07	2.09049e+08	8.2619e+07	1.48277e+08	2.36674e+08	0.768958	0.0381639	0.314008	0.374904	0.45495	0.287167
Q9NTK5	Obg-like ATPase 1 OS=Homo sapiens OX=9606 GN=OLA1 PE=1 SV=2	OLA1	2.20602e+08	2.54569e+08	6.8867e+08	4.06799e+08	1.6572e+08	9.56172e+08	2.56514e+08	4.76295e+08	7.16568e+08	0.316539	0.271656	0.393404	0.376449	-0.0768649	0.890986
Q5VT52	Regulation of nuclear pre-mRNA domain-containing protein 2 OS=Homo sapiens OX=9606 GN=RPRD2 PE=1 SV=1	RPRD2	195652	145025	412972	303658	171481	446970	293104	167745	296005	0.00612324	0.987977	0.291044	0.163568	-0.284921	0.369731
P62424	60S ribosomal protein L7a OS=Homo sapiens OX=9606 GN=RPL7A PE=1 SV=2	RPL7A	3.13599e+07	3.44416e+07	1.26077e+08	5.57465e+07	4.4424e+07	1.1295e+08	8.40889e+07	6.07129e+07	1.6658e+08	0.698491	0.0349152	0.151476	0.583412	0.547015	0.0967465
O60701	UDP-glucose 6-dehydrogenase OS=Homo sapiens OX=9606 GN=UGDH PE=1 SV=1	UGDH	944205	1.64479e+06	3.47431e+06	2.89681e+06	3.6157e+06	3.33428e+06	3.22027e+06	2.52374e+06	9.31372e+06	1.31233	0.179455	0.699549	0.213655	0.612779	0.505738
A0FGR8	Extended synaptotagmin-2 OS=Homo sapiens OX=9606 GN=ESYT2 PE=1 SV=1	ESYT2	3.62304e+06	1.45984e+06	4.95035e+06	3.01355e+06	6.05964e+06	3.68013e+06	3.82933e+06	4.5084e+06	7.92135e+06	0.696461	0.156582	0.346088	0.673553	0.350373	0.558943
P35232	Prohibitin OS=Homo sapiens OX=9606 GN=PHB PE=1 SV=1	PHB	4.70588e+07	6.43983e+07	6.77728e+07	1.27525e+08	1.40971e+08	1.73758e+08	1.30853e+08	2.44517e+08	1.41027e+08	1.52667	0.0806138	1.30306	0.010888	0.223606	0.606003
Q92597	Protein NDRG1 OS=Homo sapiens OX=9606 GN=NDRG1 PE=1 SV=1	NDRG1	1.07725e+06	1.67315e+06	1.10518e+06	2.41062e+06	3.06763e+06	1.52227e+06	2.14504e+06	3.11585e+06	2.10365e+06	0.933647	0.0136328	0.860511	0.0801469	0.0731357	0.67211
Q8WXI9	Transcriptional repressor p66-beta OS=Homo sapiens OX=9606 GN=GATAD2B PE=1 SV=1	GATAD2B	1.51236e+06	1.24003e+06	1.76518e+06	1.46956e+06	1.09128e+06	1.37782e+06	1.5431e+06	1.84172e+06	1.97034e+06	0.245383	0.24018	-0.197843	0.198745	0.443226	0.147203
Q8N8S7	Protein enabled homolog OS=Homo sapiens OX=9606 GN=ENAH PE=1 SV=2	ENAH	1.32538e+06	1.26559e+06	3.63147e+06	2.13446e+06	1.75442e+06	3.98763e+06	2.21808e+06	2.93825e+06	4.46475e+06	0.628719	0.0525353	0.340079	0.0546214	0.28864	0.212552
P32322	Pyrroline-5-carboxylate reductase 1, mitochondrial OS=Homo sapiens OX=9606 GN=PYCR1 PE=1 SV=2	PYCR1	1.61473e+06	1.6172e+06	3.05481e+06	2.21819e+06	1.53893e+06	3.62362e+06	2.03992e+06	2.42677e+06	3.70049e+06	0.377524	0.0301451	0.231451	0.241725	0.146073	0.500393
P00387	NADH-cytochrome b5 reductase 3 OS=Homo sapiens OX=9606 GN=CYB5R3 PE=1 SV=3	CYB5R3	1.61201e+07	1.82045e+07	1.99283e+07	1.64737e+07	1.6893e+07	2.05369e+07	1.63854e+07	1.84175e+07	1.87149e+07	-0.0196806	0.663216	-0.0093162	0.864548	-0.0103644	0.906288
Q9Y4A5	Transformation/transcription domain-associated protein OS=Homo sapiens OX=9606 GN=TRRAP PE=1 SV=3	TRRAP	44333.5	16086.4	0	19075.4	13221.4	29973.8	0	21921.4	30736.2	-0.198384	0.917406	0.0435295	0.972811	-0.241914	0.735449
O94915	Protein furry homolog-like OS=Homo sapiens OX=9606 GN=FRYL PE=1 SV=2	FRYL	407550	405935	595450	525287	429495	720604	538133	507310	643746	0.261726	0.0605017	0.249889	0.113022	0.0118371	0.927636
P49959	Double-strand break repair protein MRE11 OS=Homo sapiens OX=9606 GN=MRE11 PE=1 SV=3	MRE11A; MRE11	929916	1.06968e+06	1.59708e+06	1.20445e+06	988999	1.44743e+06	1.18468e+06	1.19991e+06	1.83248e+06	0.229579	0.0332617	0.017624	0.920962	0.211955	0.243043
Q9BZQ8	Protein Niban OS=Homo sapiens OX=9606 GN=FAM129A PE=1 SV=1	FAM129A	1.24389e+06	1.41422e+06	3.69661e+06	2.52758e+06	1.7797e+06	4.59069e+06	2.77672e+06	2.45581e+06	5.21095e+06	0.716702	0.0136281	0.485646	0.0859922	0.231056	0.0614722
P17174	Aspartate aminotransferase, cytoplasmic OS=Homo sapiens OX=9606 GN=GOT1 PE=1 SV=3	GOT1	3.16894e+06	3.61212e+06	5.10442e+06	3.81502e+06	4.71403e+06	6.93352e+06	5.14748e+06	3.45879e+06	9.77099e+06	0.628721	0.260889	0.379579	0.0742896	0.249141	0.50165
Q9NVA2	Septin-11 OS=Homo sapiens OX=9606 GN=SEPT11 PE=1 SV=3	SEPT11	865078	890577	1.60218e+06	1.26686e+06	1.56493e+06	1.67218e+06	1.56832e+06	1.01453e+06	2.08847e+06	0.4763	0.122229	0.423667	0.160343	0.0526326	0.871701
Q15942	Zyxin OS=Homo sapiens OX=9606 GN=ZYX PE=1 SV=1	ZYX	8.50033e+06	1.13645e+07	1.13935e+07	1.45285e+07	9.52641e+06	1.47133e+07	1.52255e+07	1.4302e+07	1.4006e+07	0.477882	0.0902192	0.310632	0.391302	0.167251	0.435969
Q13228	Methanethiol oxidase OS=Homo sapiens OX=9606 GN=SELENBP1 PE=1 SV=2	SELENBP1	1.72603e+06	1.61963e+06	3.24128e+06	5.83303e+06	3.16574e+06	3.71243e+06	2.58113e+06	6.73604e+06	6.63201e+06	1.2758	0.127793	0.948419	0.198875	0.327381	0.668727
Q09028	Histone-binding protein RBBP4 OS=Homo sapiens OX=9606 GN=RBBP4 PE=1 SV=3	RBBP4	4.71492e+06	5.3556e+06	2.90035e+06	5.40965e+06	4.76037e+06	8.30697e+06	8.56926e+06	8.5091e+06	1.00517e+07	1.06462	0.0619288	0.510454	0.420265	0.554164	0.0399715
Q99575	Ribonucleases P/MRP protein subunit POP1 OS=Homo sapiens OX=9606 GN=POP1 PE=1 SV=2	POP1	443488	411984	627283	469053	487914	587693	524227	599928	753784	0.34087	0.0513451	0.0590097	0.600062	0.28186	0.0739843
Q04917	14-3-3 protein eta OS=Homo sapiens OX=9606 GN=YWHAH PE=1 SV=4	YWHAH	1.31319e+07	1.07793e+07	1.59999e+07	9.74456e+06	7.51773e+06	1.26357e+07	1.08677e+07	1.25874e+07	1.51772e+07	-0.0469828	0.754877	-0.416741	0.000134016	0.369758	0.127729
P32926	Desmoglein-3 OS=Homo sapiens OX=9606 GN=DSG3 PE=1 SV=2	DSG3	1.41836e+07	1.48142e+07	1.38132e+07	1.44162e+07	1.18904e+07	1.33967e+07	1.81797e+07	1.5589e+07	1.77332e+07	0.266644	0.112096	-0.108723	0.394335	0.375366	0.00264592
Q14676	Mediator of DNA damage checkpoint protein 1 OS=Homo sapiens OX=9606 GN=MDC1 PE=1 SV=3	MDC1	627372	644481	924834	638174	538841	736678	659899	671133	863460	-0.00144299	0.982958	-0.19897	0.243768	0.197527	0.121391
Q9BTV4	Transmembrane protein 43 OS=Homo sapiens OX=9606 GN=TMEM43 PE=1 SV=1	TMEM43	3.21043e+06	2.65931e+06	3.59563e+06	2.30896e+06	1.70346e+06	2.33919e+06	2.13301e+06	3.28939e+06	3.3227e+06	-0.114184	0.674514	-0.575537	0.011122	0.461353	0.262765
P23786	Carnitine O-palmitoyltransferase 2, mitochondrial OS=Homo sapiens OX=9606 GN=CPT2 PE=1 SV=2	CPT2	694064	623473	1.02556e+06	860009	429298	931973	724082	920355	1.35664e+06	0.357063	0.147678	-0.0770239	0.741462	0.434087	0.32124
Q96A65	Exocyst complex component 4 OS=Homo sapiens OX=9606 GN=EXOC4 PE=1 SV=1	EXOC4	1.61801e+06	1.41954e+06	1.98448e+06	1.52399e+06	1.38761e+06	1.74367e+06	1.52398e+06	1.48419e+06	2.37757e+06	0.100875	0.486983	-0.109406	0.187071	0.21028	0.342286
Q16401	26S proteasome non-ATPase regulatory subunit 5 OS=Homo sapiens OX=9606 GN=PSMD5 PE=1 SV=3	PSMD5	1.18549e+07	2.08654e+07	2.34926e+07	3.49293e+07	2.02639e+07	1.55691e+07	1.285e+07	3.33894e+07	2.5449e+07	0.350836	0.297298	0.332078	0.655797	0.0187577	0.980573
Q9UBU9	Nuclear RNA export factor 1 OS=Homo sapiens OX=9606 GN=NXF1 PE=1 SV=1	NXF1	420307	343417	799182	648745	412408	1.03462e+06	572791	642670	920852	0.450892	0.073246	0.423254	0.0822514	0.0276381	0.912618
Q92734	Protein TFG OS=Homo sapiens OX=9606 GN=TFG PE=1 SV=2	TFG	1.48546e+07	1.57721e+07	2.59649e+07	1.93226e+07	1.26296e+07	3.01758e+07	2.27306e+07	2.644e+07	3.66071e+07	0.600012	0.00894505	0.134653	0.536558	0.465358	0.125349
P25685	DnaJ homolog subfamily B member 1 OS=Homo sapiens OX=9606 GN=DNAJB1 PE=1 SV=4	DNAJB1	1.14835e+07	1.14417e+07	1.4302e+07	1.24089e+07	1.08258e+07	1.66161e+07	1.27997e+07	1.22953e+07	1.67994e+07	0.1704	0.086336	0.0982502	0.409979	0.0721495	0.229649
Q7Z3U7	Protein MON2 homolog OS=Homo sapiens OX=9606 GN=MON2 PE=1 SV=3	MON2	677290	632052	1.16643e+06	842585	662523	1.32799e+06	871174	1.02427e+06	1.23797e+06	0.339861	0.14355	0.194504	0.1151	0.145356	0.536235
Q6YN16	Hydroxysteroid dehydrogenase-like protein 2 OS=Homo sapiens OX=9606 GN=HSDL2 PE=1 SV=1	HSDL2	4.47722e+06	3.93078e+06	5.16982e+06	5.50752e+06	4.79583e+06	6.21166e+06	4.38555e+06	4.33633e+06	6.25409e+06	0.141397	0.304869	0.282526	0.0033848	-0.141129	0.267562
Q9Y277	Voltage-dependent anion-selective channel protein 3 OS=Homo sapiens OX=9606 GN=VDAC3 PE=1 SV=1	VDAC3	5.82748e+06	5.48026e+06	7.82031e+06	7.06397e+06	5.58391e+06	8.62883e+06	6.79357e+06	9.17704e+06	8.32281e+06	0.344876	0.226166	0.153585	0.162372	0.19129	0.518371
Q9BVJ6	U3 small nucleolar RNA-associated protein 14 homolog A OS=Homo sapiens OX=9606 GN=UTP14A PE=1 SV=1	UTP14A	642457	591141	1.97551e+06	1.00791e+06	467918	2.07978e+06	899316	1.02575e+06	2.04238e+06	0.306037	0.140247	0.147924	0.499265	0.158113	0.582511
Q9UNF1	Melanoma-associated antigen D2 OS=Homo sapiens OX=9606 GN=MAGED2 PE=1 SV=2	MAGED2	5.26229e+06	5.32272e+06	8.82105e+06	6.71022e+06	4.95076e+06	8.62416e+06	4.97506e+06	7.6065e+06	7.82999e+06	0.072879	0.768352	0.0639162	0.663404	0.00896274	0.977682
O96019	Actin-like protein 6A OS=Homo sapiens OX=9606 GN=ACTL6A PE=1 SV=1	ACTL6A	808211	987073	1.90451e+06	1.95903e+06	839062	2.00055e+06	788503	1.37541e+06	1.89521e+06	0.133721	0.466617	0.375183	0.45509	-0.241461	0.669495
Q14694	Ubiquitin carboxyl-terminal hydrolase 10 OS=Homo sapiens OX=9606 GN=USP10 PE=1 SV=2	USP10	748464	1.08596e+06	1.63749e+06	1.71346e+06	1.48096e+06	2.25217e+06	1.46976e+06	1.50132e+06	1.71459e+06	0.432523	0.161673	0.649622	0.0580985	-0.2171	0.256131
Q96T23	Remodeling and spacing factor 1 OS=Homo sapiens OX=9606 GN=RSF1 PE=1 SV=2	RSF1	1.26911e+06	480316	831429	942317	763321	978840	486177	1.10791e+06	1.25884e+06	0.144594	0.855976	0.0567921	0.869016	0.0878022	0.847217
P10155	60 kDa SS-A/Ro ribonucleoprotein OS=Homo sapiens OX=9606 GN=TROVE2 PE=1 SV=2	TROVE2	2.73159e+06	2.55969e+06	2.61642e+06	2.79305e+06	2.2184e+06	3.68983e+06	2.89248e+06	4.83433e+06	6.67098e+06	0.864518	0.194495	0.137969	0.593832	0.726549	0.171022
Q10570	Cleavage and polyadenylation specificity factor subunit 1 OS=Homo sapiens OX=9606 GN=CPSF1 PE=1 SV=2	CPSF1	1.62389e+06	2.26502e+06	2.85241e+06	2.65093e+06	2.56459e+06	2.88873e+06	2.60695e+06	3.49871e+06	3.19837e+06	0.464824	0.083826	0.265647	0.264901	0.199177	0.296816
P32004	Neural cell adhesion molecule L1 OS=Homo sapiens OX=9606 GN=L1CAM PE=1 SV=2	L1CAM	9.66066e+06	1.3072e+07	1.36622e+07	1.3204e+07	1.01822e+07	1.14495e+07	9.44749e+06	1.54871e+07	1.16472e+07	0.00739276	0.965757	-0.0631654	0.822791	0.0705582	0.844986
P55010	Eukaryotic translation initiation factor 5 OS=Homo sapiens OX=9606 GN=EIF5 PE=1 SV=2	EIF5	8.27472e+06	7.70003e+06	1.26263e+07	1.17278e+07	1.17524e+07	1.96985e+07	1.15125e+07	1.44744e+07	2.13275e+07	0.72621	0.0599266	0.594252	0.0492293	0.131958	0.249037
P09543	2',3'-cyclic-nucleotide 3'-phosphodiesterase OS=Homo sapiens OX=9606 GN=CNP PE=1 SV=2	CNP	9.31947e+06	1.36798e+07	1.46594e+07	1.67605e+07	1.40523e+07	1.63477e+07	1.88498e+07	1.90262e+07	2.00336e+07	0.62082	0.0398851	0.324597	0.281881	0.296223	0.0501703
Q9Y446	Plakophilin-3 OS=Homo sapiens OX=9606 GN=PKP3 PE=1 SV=1	PKP3	891667	793566	1.34577e+06	1.13287e+06	960876	1.65559e+06	1.10365e+06	1.17639e+06	1.74193e+06	0.408107	0.0307448	0.306835	0.028283	0.101272	0.3273
O15460	Prolyl 4-hydroxylase subunit alpha-2 OS=Homo sapiens OX=9606 GN=P4HA2 PE=1 SV=1	P4HA2	503299	960537	2.01896e+06	1.31032e+06	1.13611e+06	1.66942e+06	1.24973e+06	2.106e+06	2.37621e+06	0.718778	0.0810718	0.240944	0.592458	0.477833	0.223513
O14744	Protein arginine N-methyltransferase 5 OS=Homo sapiens OX=9606 GN=PRMT5 PE=1 SV=4	PRMT5	2.02179e+06	1.18913e+06	2.78362e+06	2.68747e+06	2.631e+06	2.73806e+06	2.45858e+06	2.27985e+06	3.47157e+06	0.453732	0.0605343	0.426509	0.250686	0.0272231	0.895122
Q9Y4W2	Ribosomal biogenesis protein LAS1L OS=Homo sapiens OX=9606 GN=LAS1L PE=1 SV=2	LAS1L	1.02439e+06	843261	1.53742e+06	1.02744e+06	884064	1.33845e+06	1.29238e+06	1.10855e+06	1.31792e+06	0.127169	0.584813	-0.0672631	0.55914	0.194433	0.221783
Q9Y450	HBS1-like protein OS=Homo sapiens OX=9606 GN=HBS1L PE=1 SV=1	HBS1L	570896	568330	787070	653776	504405	697124	795445	694800	892687	0.306909	0.0534205	-0.0541736	0.703007	0.361082	0.00939449
O95747	Serine/threonine-protein kinase OSR1 OS=Homo sapiens OX=9606 GN=OXSR1 PE=1 SV=1	OXSR1	4.89521e+06	3.58103e+06	4.99078e+06	5.64948e+06	5.38677e+06	7.76281e+06	6.78669e+06	4.96321e+06	9.78641e+06	0.677341	0.127114	0.48123	0.0927572	0.196111	0.330239
Q06203	Amidophosphoribosyltransferase OS=Homo sapiens OX=9606 GN=PPAT PE=1 SV=1	PPAT	1.23796e+06	3.26995e+06	2.47113e+06	6.50162e+06	4.54736e+06	5.69658e+06	5.40382e+06	3.61336e+06	7.99845e+06	1.28576	0.163823	1.26268	0.105547	0.0230825	0.942587
Q96FW1	Ubiquitin thioesterase OTUB1 OS=Homo sapiens OX=9606 GN=OTUB1 PE=1 SV=2	OTUB1	2.36303e+06	4.33631e+06	7.33615e+06	7.8174e+06	5.0943e+06	9.24442e+06	6.81715e+06	7.88044e+06	9.40957e+06	0.780382	0.0401288	0.658625	0.195538	0.121757	0.620071
Q9H0L4	Cleavage stimulation factor subunit 2 tau variant OS=Homo sapiens OX=9606 GN=CSTF2T PE=1 SV=1	CSTF2T	115944	165648	265416	213887	173207	192232	127819	258420	220496	0.149505	0.667652	0.0828139	0.847681	0.0666908	0.872762
P55263	Adenosine kinase OS=Homo sapiens OX=9606 GN=ADK PE=1 SV=2	ADK	2.26962e+07	1.72677e+07	2.36013e+07	2.69e+07	2.73594e+07	4.45112e+07	3.55737e+07	4.88664e+07	6.92204e+07	1.27344	0.0869245	0.635847	0.138562	0.637592	0.0648131
Q9H223	EH domain-containing protein 4 OS=Homo sapiens OX=9606 GN=EHD4 PE=1 SV=1	EHD4	470236	4.2564e+06	898485	9.61895e+06	9.78952e+06	3.92344e+06	8.76858e+06	1.02461e+07	5.48392e+06	2.12274	0.0283473	2.05235	0.0799579	0.0703952	0.632892
Q96CS3	FAS-associated factor 2 OS=Homo sapiens OX=9606 GN=FAF2 PE=1 SV=2	FAF2	763816	635073	1.1542e+06	970969	883404	1.61782e+06	1.06297e+06	1.06584e+06	1.29702e+06	0.424212	0.0729954	0.443605	0.0612452	-0.0193929	0.929625
P48506	Glutamate--cysteine ligase catalytic subunit OS=Homo sapiens OX=9606 GN=GCLC PE=1 SV=2	GCLC	597186	639865	588181	749944	549940	625368	990827	825759	1.06538e+06	0.658971	0.0554646	0.0769676	0.68117	0.582003	0.0351132
P30040	Endoplasmic reticulum resident protein 29 OS=Homo sapiens OX=9606 GN=ERP29 PE=1 SV=4	ERP29	7.68848e+06	6.60095e+06	1.21094e+07	1.29949e+07	1.70068e+07	1.07578e+07	1.23012e+07	2.60709e+07	2.13635e+07	1.17812	0.126933	0.626666	0.29489	0.551451	0.215678
Q2NL82	Pre-rRNA-processing protein TSR1 homolog OS=Homo sapiens OX=9606 GN=TSR1 PE=1 SV=1	TSR1	1.54865e+06	699401	1.69637e+06	1.18115e+06	844472	1.56618e+06	887664	1.21834e+06	1.68121e+06	-0.0586771	0.892011	-0.135107	0.510606	0.0764301	0.76929
P52732	Kinesin-like protein KIF11 OS=Homo sapiens OX=9606 GN=KIF11 PE=1 SV=2	KIF11	2.76981e+06	2.15157e+06	4.01569e+06	4.13876e+06	3.21852e+06	5.21702e+06	2.78041e+06	2.4798e+06	3.95489e+06	0.0441974	0.519385	0.492604	0.00515103	-0.448407	0.0283121
Q16204	Coiled-coil domain-containing protein 6 OS=Homo sapiens OX=9606 GN=CCDC6 PE=1 SV=2	CCDC6	3.62264e+06	3.76625e+06	7.80325e+06	5.00333e+06	3.53752e+06	8.54339e+06	5.12143e+06	5.62031e+06	8.68897e+06	0.355013	0.0378116	0.169341	0.30999	0.185672	0.352176
O15031	Plexin-B2 OS=Homo sapiens OX=9606 GN=PLXNB2 PE=1 SV=3	PLXNB2	838265	716491	1.99116e+06	981498	1.09579e+06	1.05843e+06	1.28564e+06	1.09549e+06	1.76611e+06	0.225992	0.447208	-0.177359	0.767144	0.403351	0.241824
O94925	Glutaminase kidney isoform, mitochondrial OS=Homo sapiens OX=9606 GN=GLS PE=1 SV=1	GLS	4.60364e+06	2.69007e+06	7.18928e+06	2.65511e+06	1.88457e+06	3.74729e+06	2.92134e+06	2.28844e+06	4.62401e+06	-0.558539	0.132409	-0.805442	0.113757	0.246903	0.108116
P51572	B-cell receptor-associated protein 31 OS=Homo sapiens OX=9606 GN=BCAP31 PE=1 SV=3	BCAP31	6.41399e+07	5.85818e+07	8.36688e+07	7.72235e+07	5.875e+07	8.48057e+07	6.78331e+07	7.02941e+07	8.78804e+07	0.130994	0.127628	0.0972273	0.367493	0.0337667	0.801348
P62136	Serine/threonine-protein phosphatase PP1-alpha catalytic subunit OS=Homo sapiens OX=9606 GN=PPP1CA PE=1 SV=1	PPP1CA	324289	682323	682544	1.23057e+06	917215	1.29692e+06	810738	1.46897e+06	1.19288e+06	1.03971	0.0252685	1.02808	0.0948768	0.0116323	0.977035
P51812	Ribosomal protein S6 kinase alpha-3 OS=Homo sapiens OX=9606 GN=RPS6KA3 PE=1 SV=1	RPS6KA3	1.49916e+06	1.75803e+06	2.31753e+06	2.04021e+06	2.10591e+06	2.48339e+06	2.13655e+06	2.5488e+06	2.46236e+06	0.358584	0.114794	0.250004	0.0832366	0.10858	0.340618
Q6PI48	Aspartate--tRNA ligase, mitochondrial OS=Homo sapiens OX=9606 GN=DARS2 PE=1 SV=1	DARS2	505818	1.04245e+06	752323	1.57019e+06	1.28934e+06	1.54643e+06	1.42638e+06	2.63225e+06	2.10407e+06	1.42156	0.022372	0.937455	0.100083	0.484104	0.30587
Q13126	S-methyl-5'-thioadenosine phosphorylase OS=Homo sapiens OX=9606 GN=MTAP PE=1 SV=2	MTAP	1.335e+07	9.12779e+06	1.20117e+07	1.40925e+07	1.31234e+07	1.27608e+07	1.06781e+07	1.51307e+07	1.46822e+07	0.231447	0.511463	0.213001	0.233379	0.0184461	0.932533
P35613	Basigin OS=Homo sapiens OX=9606 GN=BSG PE=1 SV=2	BSG	1.193e+07	1.0704e+07	1.80791e+07	1.48196e+07	8.93353e+06	1.97149e+07	1.30001e+07	1.72028e+07	2.31304e+07	0.389543	0.122172	0.0944644	0.577302	0.295079	0.376159
Q8WUF5	RelA-associated inhibitor OS=Homo sapiens OX=9606 GN=PPP1R13L PE=1 SV=4	PPP1R13L	5.74419e+06	5.44482e+06	7.11948e+06	6.39361e+06	5.62429e+06	6.48067e+06	6.14001e+06	6.9246e+06	7.48958e+06	0.166919	0.177251	0.0149001	0.881807	0.152019	0.287301
O43399	Tumor protein D54 OS=Homo sapiens OX=9606 GN=TPD52L2 PE=1 SV=2	TPD52L2	2.39683e+07	2.25131e+07	4.69298e+07	3.13903e+07	2.17556e+07	6.19599e+07	3.26298e+07	4.30717e+07	6.01094e+07	0.539932	0.0552479	0.301295	0.253544	0.238637	0.442237
O95239	Chromosome-associated kinesin KIF4A OS=Homo sapiens OX=9606 GN=KIF4A PE=1 SV=3	KIF4A	4.41472e+06	4.80852e+06	3.92985e+06	4.30706e+06	3.50588e+06	4.53408e+06	4.92678e+06	4.96419e+06	4.57937e+06	0.137698	0.0963619	-0.0912376	0.676816	0.228935	0.226647
Q9Y4P3	Transducin beta-like protein 2 OS=Homo sapiens OX=9606 GN=TBL2 PE=1 SV=1	TBL2	822099	934785	2.06719e+06	1.45515e+06	1.53033e+06	2.60278e+06	1.43481e+06	1.56861e+06	2.07674e+06	0.409761	0.177417	0.547289	0.00232161	-0.137528	0.444212
Q99598	Translin-associated protein X OS=Homo sapiens OX=9606 GN=TSNAX PE=1 SV=1	TSNAX	1.82829e+06	874612	1.37467e+06	1.44497e+06	896292	1.92902e+06	1.20176e+06	2.0804e+06	1.75352e+06	0.304476	0.607872	0.0666201	0.835005	0.237856	0.638228
P22307	Non-specific lipid-transfer protein OS=Homo sapiens OX=9606 GN=SCP2 PE=1 SV=2	SCP2	2.38125e+06	3.1102e+06	4.6006e+06	3.86115e+06	2.68089e+06	4.36248e+06	3.63716e+06	6.01835e+06	5.60408e+06	0.596497	0.102143	0.111707	0.699152	0.48479	0.295283
Q08AF3	Schlafen family member 5 OS=Homo sapiens OX=9606 GN=SLFN5 PE=1 SV=1	SLFN5	3.53029e+06	3.36633e+06	7.07021e+06	4.73012e+06	2.75639e+06	7.5114e+06	4.65148e+06	4.05509e+06	9.02762e+06	0.344528	0.0777994	0.102755	0.579727	0.241773	0.209285
O75822	Eukaryotic translation initiation factor 3 subunit J OS=Homo sapiens OX=9606 GN=EIF3J PE=1 SV=2	EIF3J	1.68475e+07	1.64948e+07	2.95767e+07	1.69769e+07	1.30125e+07	2.51375e+07	1.16311e+07	2.18569e+07	2.75232e+07	-0.0444173	0.858028	-0.190739	0.202843	0.146322	0.679681
P06753	Tropomyosin alpha-3 chain OS=Homo sapiens OX=9606 GN=TPM3 PE=1 SV=2	TPM3	3.73456e+06	5.56995e+06	3.92022e+06	6.65048e+06	4.66538e+06	4.88649e+06	4.63423e+06	7.53145e+06	7.28888e+06	0.556871	0.100934	0.292965	0.463153	0.263906	0.558057
P28066	Proteasome subunit alpha type-5 OS=Homo sapiens OX=9606 GN=PSMA5 PE=1 SV=3	PSMA5	1.127e+08	1.32549e+08	8.93124e+07	1.10954e+08	6.95364e+07	2.08804e+08	5.48813e+07	2.03254e+08	1.51769e+08	0.293018	0.606867	0.218591	0.766097	0.0744268	0.92363
O76021	Ribosomal L1 domain-containing protein 1 OS=Homo sapiens OX=9606 GN=RSL1D1 PE=1 SV=3	RSL1D1	4.14407e+07	3.49404e+07	1.11136e+08	6.36039e+07	4.18525e+07	1.33197e+08	5.35382e+07	3.55508e+07	1.20124e+08	0.157949	0.169537	0.347895	0.0781407	-0.189946	0.0376081
Q9NX58	Cell growth-regulating nucleolar protein OS=Homo sapiens OX=9606 GN=LYAR PE=1 SV=2	LYAR	343128	369119	997686	553939	431087	1.24305e+06	427917	472781	964439	0.125342	0.350611	0.381858	0.0917507	-0.256516	0.321023
Q9Y5M8	Signal recognition particle receptor subunit beta OS=Homo sapiens OX=9606 GN=SRPRB PE=1 SV=3	SRPRB	1.25915e+06	1.83806e+06	2.00223e+06	2.1352e+06	1.40816e+06	3.02159e+06	1.74712e+06	3.14246e+06	2.73526e+06	0.580368	0.0735657	0.364445	0.400416	0.215924	0.660061
Q9BTW9	Tubulin-specific chaperone D OS=Homo sapiens OX=9606 GN=TBCD PE=1 SV=2	TBCD	4.68389e+06	3.20508e+06	3.26331e+06	3.45335e+06	3.09241e+06	9.23001e+06	3.80974e+06	4.02522e+06	3.78379e+06	0.0591159	0.793908	0.500371	0.561918	-0.441255	0.566544
O75592	E3 ubiquitin-protein ligase MYCBP2 OS=Homo sapiens OX=9606 GN=MYCBP2 PE=1 SV=4		28437.6	7948.9	38276.5	82807.4	67761.3	132638	31283	104539	50395	1.31852	0.338676	1.92339	0.0309525	-0.604869	0.460453
Q9Y6D9	Mitotic spindle assembly checkpoint protein MAD1 OS=Homo sapiens OX=9606 GN=MAD1L1 PE=1 SV=2	MAD1L1	1.10059e+06	1.00768e+06	2.42155e+06	1.12873e+06	906402	1.55411e+06	1.19542e+06	915507	1.55066e+06	-0.306983	0.430937	-0.335776	0.378518	0.028793	0.380218
O75152	Zinc finger CCCH domain-containing protein 11A OS=Homo sapiens OX=9606 GN=ZC3H11A PE=1 SV=3	ZC3H11A	483862	521991	1.06589e+06	764529	603634	1.0167e+06	715779	655353	1.04316e+06	0.220756	0.263396	0.203063	0.390099	0.0176934	0.775966
P62241	40S ribosomal protein S8 OS=Homo sapiens OX=9606 GN=RPS8 PE=1 SV=2	RPS8	1.14424e+08	6.87468e+07	1.38981e+08	7.77867e+07	4.94754e+07	7.69524e+07	6.09814e+07	6.87781e+07	1.11954e+08	-0.41444	0.224536	-0.657654	0.0869264	0.243215	0.500694
Q9HDC9	Adipocyte plasma membrane-associated protein OS=Homo sapiens OX=9606 GN=APMAP PE=1 SV=2	APMAP	1.13761e+07	1.38813e+07	1.99556e+07	1.42069e+07	1.18039e+07	2.31321e+07	1.65556e+07	1.63345e+07	2.60484e+07	0.382475	0.0526298	0.120246	0.520806	0.262229	0.0378091
P22033	Methylmalonyl-CoA mutase, mitochondrial OS=Homo sapiens OX=9606 GN=MUT PE=1 SV=4	MUT	844524	2.16347e+06	3.3772e+06	2.8772e+06	2.42625e+06	2.30581e+06	2.817e+06	1.87711e+06	4.00875e+06	0.44676	0.360009	0.253024	0.694426	0.193736	0.647324
P10644	cAMP-dependent protein kinase type I-alpha regulatory subunit OS=Homo sapiens OX=9606 GN=PRKAR1A PE=1 SV=1	PRKAR1A	3.82467e+06	3.85053e+06	8.92418e+06	6.11219e+06	4.1445e+06	8.73546e+06	6.24523e+06	5.59683e+06	8.49237e+06	0.292795	0.284959	0.194274	0.403005	0.0985209	0.475855
O60524	Nuclear export mediator factor NEMF OS=Homo sapiens OX=9606 GN=NEMF PE=1 SV=4	NEMF	2.15526e+06	2.09104e+06	3.33873e+06	2.38983e+06	1.8272e+06	4.18127e+06	2.1531e+06	2.71188e+06	3.66661e+06	0.169661	0.221631	0.146942	0.486009	0.0227191	0.92674
Q9Y6G9	Cytoplasmic dynein 1 light intermediate chain 1 OS=Homo sapiens OX=9606 GN=DYNC1LI1 PE=1 SV=3	DYNC1LI1	1.24765e+06	1.40849e+06	2.29901e+06	2.54369e+06	2.35236e+06	3.51863e+06	2.69309e+06	4.44056e+06	4.01185e+06	1.16946	0.0521113	0.76398	0.00849268	0.405481	0.26697
P22087	rRNA 2'-O-methyltransferase fibrillarin OS=Homo sapiens OX=9606 GN=FBL PE=1 SV=2	FBL	8.5138e+06	3.45677e+06	8.01144e+06	6.9734e+06	3.29219e+06	5.64827e+06	4.67815e+06	5.64629e+06	6.45327e+06	-0.252156	0.604986	-0.328418	0.168786	0.0762623	0.852658
O14497	AT-rich interactive domain-containing protein 1A OS=Homo sapiens OX=9606 GN=ARID1A PE=1 SV=3	ARID1A	182318	242735	427007	453516	395394	404624	392952	419677	537517	0.664088	0.0299815	0.556974	0.257118	0.107114	0.623239
P06756	Integrin alpha-V OS=Homo sapiens OX=9606 GN=ITGAV PE=1 SV=2	ITGAV	3.94262e+06	3.26083e+06	6.47327e+06	4.44534e+06	3.85218e+06	7.04088e+06	5.00098e+06	5.74082e+06	8.28235e+06	0.476111	0.0491815	0.165426	0.00227938	0.310684	0.0856997
P49189	4-trimethylaminobutyraldehyde dehydrogenase OS=Homo sapiens OX=9606 GN=ALDH9A1 PE=1 SV=3	ALDH9A1	3.19889e+06	4.38888e+06	6.30093e+06	5.58299e+06	5.23938e+06	6.31457e+06	6.33928e+06	9.78815e+06	9.96962e+06	0.909976	0.0269693	0.303198	0.259125	0.606777	0.120831
Q6NUK1	Calcium-binding mitochondrial carrier protein SCaMC-1 OS=Homo sapiens OX=9606 GN=SLC25A24 PE=1 SV=2	SLC25A24	3.67786e+06	3.12383e+06	9.19103e+06	4.5415e+06	4.39714e+06	7.77267e+06	3.19025e+06	8.13195e+06	8.82934e+06	0.333475	0.524044	0.0634092	0.80174	0.270066	0.516722
P18124	60S ribosomal protein L7 OS=Homo sapiens OX=9606 GN=RPL7 PE=1 SV=1	RPL7	1.21707e+08	1.19196e+08	3.5485e+08	1.92395e+08	1.59219e+08	4.66205e+08	1.92311e+08	3.88829e+08	4.92838e+08	0.850177	0.112238	0.457065	0.0698344	0.393112	0.360182
O43865	S-adenosylhomocysteine hydrolase-like protein 1 OS=Homo sapiens OX=9606 GN=AHCYL1 PE=1 SV=2	AHCYL1	2.19972e+06	2.39956e+06	3.59372e+06	2.69877e+06	1.89865e+06	3.10991e+06	1.76582e+06	2.8024e+06	3.03532e+06	-0.10772	0.581838	-0.0881593	0.672722	-0.0195608	0.95394
P62140	Serine/threonine-protein phosphatase PP1-beta catalytic subunit OS=Homo sapiens OX=9606 GN=PPP1CB PE=1 SV=3	PPP1CB	733784	882075	664082	940256	683261	1.66611e+06	795867	1.89718e+06	2.07737e+06	1.06512	0.17419	0.52893	0.440671	0.536187	0.337159
Q02878	60S ribosomal protein L6 OS=Homo sapiens OX=9606 GN=RPL6 PE=1 SV=3	RPL6	6.47622e+07	1.48777e+08	2.56057e+08	1.76227e+08	1.33862e+08	4.40644e+08	2.19132e+08	2.77368e+08	4.19688e+08	0.964223	0.00492246	0.676881	0.249051	0.287342	0.368392
O75436	Vacuolar protein sorting-associated protein 26A OS=Homo sapiens OX=9606 GN=VPS26A PE=1 SV=2	VPS26A	756917	1.19956e+06	2.12485e+06	1.69625e+06	765153	2.72759e+06	1.23999e+06	1.77423e+06	2.6433e+06	0.47113	0.00256643	0.346415	0.466027	0.124715	0.756441
O60885	Bromodomain-containing protein 4 OS=Homo sapiens OX=9606 GN=BRD4 PE=1 SV=2	BRD4	386293	507918	1.31546e+06	631288	521840	1.52164e+06	688625	643202	1.78457e+06	0.496049	0.088389	0.275583	0.162198	0.220467	0.136292
Q96FV9	THO complex subunit 1 OS=Homo sapiens OX=9606 GN=THOC1 PE=1 SV=1	THOC1	776628	533301	1.542e+06	694323	639105	1.26741e+06	623895	877143	1.44341e+06	0.0460575	0.862668	-0.132962	0.525571	0.17902	0.348066
Q01105	Protein SET OS=Homo sapiens OX=9606 GN=SET PE=1 SV=3	SET	3.50292e+07	3.71225e+07	7.68635e+07	4.44215e+07	3.92005e+07	8.4205e+07	5.17003e+07	9.08729e+07	1.23866e+08	0.838347	0.0753956	0.171514	0.102463	0.666832	0.131365
Q15637	Splicing factor 1 OS=Homo sapiens OX=9606 GN=SF1 PE=1 SV=4	SF1	4.47854e+06	4.01134e+06	6.92473e+06	4.44287e+06	3.68337e+06	7.62875e+06	4.64534e+06	4.36629e+06	6.95038e+06	0.0503436	0.195876	0.0315108	0.747236	0.0188328	0.878494
Q9H3P7	Golgi resident protein GCP60 OS=Homo sapiens OX=9606 GN=ACBD3 PE=1 SV=4	ACBD3	973098	1.11632e+06	1.8871e+06	1.45433e+06	1.31888e+06	2.25347e+06	1.73271e+06	2.0811e+06	2.23412e+06	0.604937	0.0627674	0.338098	0.0494339	0.266839	0.273594
Q86SF2	N-acetylgalactosaminyltransferase 7 OS=Homo sapiens OX=9606 GN=GALNT7 PE=1 SV=1	GALNT7	1.14001e+06	991986	2.0607e+06	1.59247e+06	1.16704e+06	1.48655e+06	1.10092e+06	1.86199e+06	1.93574e+06	0.224507	0.536732	0.018247	0.959011	0.20626	0.608538
Q9Y5K5	Ubiquitin carboxyl-terminal hydrolase isozyme L5 OS=Homo sapiens OX=9606 GN=UCHL5 PE=1 SV=3	UCHL5	4.47211e+06	3.75227e+06	7.46196e+06	5.2726e+06	4.61861e+06	7.93731e+06	6.15284e+06	6.61498e+06	1.20579e+07	0.662327	0.0692881	0.184679	0.0274715	0.477648	0.133561
Q5TZA2	Rootletin OS=Homo sapiens OX=9606 GN=CROCC PE=1 SV=1	CROCC	229439	142404	408145	295718	131533	216394	236287	239923	359659	0.0998227	0.704349	-0.277188	0.612559	0.37701	0.413495
Q13098	COP9 signalosome complex subunit 1 OS=Homo sapiens OX=9606 GN=GPS1 PE=1 SV=4	GPS1	1.55115e+06	1.881e+06	2.23369e+06	2.0227e+06	2.3387e+06	3.0856e+06	2.75648e+06	3.85309e+06	4.09327e+06	0.917631	0.0196753	0.394369	0.04421	0.523263	0.041639
Q9NXF1	Testis-expressed protein 10 OS=Homo sapiens OX=9606 GN=TEX10 PE=1 SV=2	TEX10	609024	571146	909061	975160	695000	946037	716540	961674	1.06302e+06	0.39185	0.131303	0.324498	0.216436	0.0673522	0.814649
Q9BW92	Threonine--tRNA ligase, mitochondrial OS=Homo sapiens OX=9606 GN=TARS2 PE=1 SV=1	TARS2	2.9877e+06	2.75274e+06	3.67052e+06	3.43696e+06	2.9086e+06	4.0673e+06	3.49525e+06	3.41174e+06	4.78546e+06	0.313162	0.0530672	0.145951	0.0660009	0.167211	0.159347
P30740	Leukocyte elastase inhibitor OS=Homo sapiens OX=9606 GN=SERPINB1 PE=1 SV=1	SERPINB1	4.44077e+07	3.50282e+07	3.92077e+07	3.99477e+07	3.2346e+07	3.13199e+07	4.8935e+07	4.86949e+07	3.92319e+07	0.206086	0.269415	-0.195421	0.0817421	0.401507	0.052744
Q93050	V-type proton ATPase 116 kDa subunit a isoform 1 OS=Homo sapiens OX=9606 GN=ATP6V0A1 PE=1 SV=3	ATP6V0A1	941760	528152	640423	739785	556811	594109	738990	921592	649080	0.13021	0.740048	-0.158547	0.393835	0.288757	0.34431
Q9BS26	Endoplasmic reticulum resident protein 44 OS=Homo sapiens OX=9606 GN=ERP44 PE=1 SV=1	ERP44	1.37444e+08	5.275e+07	1.25765e+08	1.29143e+08	5.91049e+07	1.15074e+08	5.91708e+07	1.04197e+08	9.4904e+07	-0.290851	0.662278	-0.058889	0.512062	-0.231962	0.696329
P21283	V-type proton ATPase subunit C 1 OS=Homo sapiens OX=9606 GN=ATP6V1C1 PE=1 SV=4	ATP6V1C1	2.48863e+06	2.19506e+06	3.69428e+06	2.15746e+06	1.79962e+06	3.20624e+06	2.18905e+06	2.17377e+06	2.98227e+06	-0.18982	0.228308	-0.225973	0.01241	0.036153	0.759958
Q5T8P6	RNA-binding protein 26 OS=Homo sapiens OX=9606 GN=RBM26 PE=1 SV=3	RBM26	1.92454e+06	2.40195e+06	2.72163e+06	2.97968e+06	2.84026e+06	3.40482e+06	2.75813e+06	2.94158e+06	2.92256e+06	0.290828	0.10295	0.388273	0.0560011	-0.0974454	0.35619
P78316	Nucleolar protein 14 OS=Homo sapiens OX=9606 GN=NOP14 PE=1 SV=3	NOP14	2.21258e+06	3.11202e+06	4.14147e+06	4.03555e+06	3.50714e+06	4.93071e+06	6.09756e+06	5.86823e+06	6.41237e+06	0.957155	0.0249393	0.398018	0.142745	0.559136	0.016772
P32455	Guanylate-binding protein 1 OS=Homo sapiens OX=9606 GN=GBP1 PE=1 SV=2	GBP1	1.06952e+07	1.70239e+07	2.10168e+07	1.88698e+07	2.07274e+07	2.25195e+07	1.79344e+07	2.10133e+07	2.22797e+07	0.329195	0.137487	0.349998	0.150994	-0.0208031	0.490192
Q02252	Methylmalonate-semialdehyde dehydrogenase [acylating], mitochondrial OS=Homo sapiens OX=9606 GN=ALDH6A1 PE=1 SV=2	ALDH6A1	153319	241363	482662	264167	230967	436978	290501	317919	609615	0.473341	0.0261604	0.0873618	0.737244	0.38598	0.153811
Q86Y56	Dynein assembly factor 5, axonemal OS=Homo sapiens OX=9606 GN=DNAAF5 PE=1 SV=4	HEATR2; DNAAF5	172086	788483	1.22186e+06	1.25566e+06	1.92523e+06	1.9632e+06	1.79428e+06	2.3103e+06	1.96693e+06	1.47612	0.0427981	1.23698	0.0153881	0.239141	0.19131
Q15654	Thyroid receptor-interacting protein 6 OS=Homo sapiens OX=9606 GN=TRIP6 PE=1 SV=3	TRIP6	777647	1.32503e+06	1.35431e+06	1.17904e+06	1.21904e+06	1.29438e+06	1.19164e+06	1.26312e+06	1.28058e+06	0.11173	0.621884	0.0950682	0.675882	0.0166615	0.482766
P51148	Ras-related protein Rab-5C OS=Homo sapiens OX=9606 GN=RAB5C PE=1 SV=2	RAB5C	2.49748e+06	4.30317e+06	3.73057e+06	4.94212e+06	6.46948e+06	4.96141e+06	7.99826e+06	7.3891e+06	8.1445e+06	1.15994	0.0249935	0.636647	0.0337534	0.523296	0.083052
O94973	AP-2 complex subunit alpha-2 OS=Homo sapiens OX=9606 GN=AP2A2 PE=1 SV=2	AP2A2	197310	249571	296223	286196	271117	303421	342384	321594	294493	0.367171	0.232348	0.212002	0.25974	0.155169	0.258075
P40121	Macrophage-capping protein OS=Homo sapiens OX=9606 GN=CAPG PE=1 SV=2	CAPG	9.04961e+06	9.88708e+06	1.46147e+07	9.49398e+06	7.43813e+06	1.51162e+07	7.69148e+06	8.16974e+06	1.4545e+07	-0.142007	0.171053	-0.0661266	0.658191	-0.0758802	0.532394
P40925	Malate dehydrogenase, cytoplasmic OS=Homo sapiens OX=9606 GN=MDH1 PE=1 SV=4	MDH1	3.01811e+07	4.51746e+07	4.17199e+07	3.92636e+07	3.58536e+07	6.24444e+07	5.91083e+07	5.91338e+07	8.92847e+07	0.825858	0.0901107	0.232638	0.516687	0.59322	0.00741572
O00468	Agrin OS=Homo sapiens OX=9606 GN=AGRN PE=1 SV=6		1.11028e+06	1.38556e+06	2.3381e+06	1.81297e+06	1.09257e+06	2.6183e+06	1.21585e+06	1.84767e+06	2.0418e+06	0.0788053	0.719705	0.192474	0.50901	-0.113669	0.784661
Q02978	Mitochondrial 2-oxoglutarate/malate carrier protein OS=Homo sapiens OX=9606 GN=SLC25A11 PE=1 SV=3	SLC25A11	7.10613e+06	4.30852e+06	1.01144e+07	9.34146e+06	7.52334e+06	9.06541e+06	9.71547e+06	1.14789e+07	1.26643e+07	0.653238	0.115188	0.268347	0.373163	0.384891	0.146119
P62979	Ubiquitin-40S ribosomal protein S27a OS=Homo sapiens OX=9606 GN=RPS27A PE=1 SV=2	RPS27A	264776	458324	1.02117e+06	263775	156722	811889	316962	602924	669672	-0.133997	0.767174	-0.501168	0.194945	0.367172	0.562484
Q14244	Ensconsin OS=Homo sapiens OX=9606 GN=MAP7 PE=1 SV=1	MAP7	5.87122e+06	5.80789e+06	7.16364e+06	6.1394e+06	6.5405e+06	7.75124e+06	7.00034e+06	1.08061e+07	8.02678e+06	0.455216	0.22331	0.116761	0.0610513	0.338456	0.284711
Q05639	Elongation factor 1-alpha 2 OS=Homo sapiens OX=9606 GN=EEF1A2 PE=1 SV=1	EEF1A2	1.54841e+06	2.09377e+06	1.62892e+06	543701	1.75947e+06	2.31151e+06	1.69197e+06	3.49028e+06	3.75673e+06	0.762009	0.169287	-0.191875	0.699172	0.953884	0.0133408
Q06124	Tyrosine-protein phosphatase non-receptor type 11 OS=Homo sapiens OX=9606 GN=PTPN11 PE=1 SV=2	PTPN11	727208	680808	1.19954e+06	1.01505e+06	791791	1.36545e+06	995224	1.20352e+06	1.41407e+06	0.470425	0.0719274	0.282827	0.0691772	0.187598	0.387239
Q13576	Ras GTPase-activating-like protein IQGAP2 OS=Homo sapiens OX=9606 GN=IQGAP2 PE=1 SV=4	IQGAP2	298721	245137	426338	317692	492645	337482	374837	715267	473836	0.688836	0.28377	0.242547	0.611048	0.44629	0.101013
Q5H9R7	Serine/threonine-protein phosphatase 6 regulatory subunit 3 OS=Homo sapiens OX=9606 GN=PPP6R3 PE=1 SV=2	PPP6R3	4.60906e+06	3.33015e+06	4.62184e+06	5.64095e+06	4.77363e+06	4.98737e+06	5.23451e+06	5.36489e+06	5.21046e+06	0.331869	0.150719	0.294157	0.0946359	0.0377127	0.686553
P48735	Isocitrate dehydrogenase [NADP], mitochondrial OS=Homo sapiens OX=9606 GN=IDH2 PE=1 SV=2	IDH2	1.25088e+06	1.31443e+06	2.04095e+06	1.58404e+06	1.21053e+06	1.40687e+06	1.35266e+06	3.30863e+06	2.33623e+06	0.603248	0.316033	-0.132711	0.677082	0.735959	0.300058
Q07666	KH domain-containing, RNA-binding, signal transduction-associated protein 1 OS=Homo sapiens OX=9606 GN=KHDRBS1 PE=1 SV=1	KHDRBS1	1.21615e+07	1.52636e+07	2.41157e+07	1.91918e+07	1.89239e+07	2.19633e+07	2.4544e+07	2.11291e+07	2.90237e+07	0.53533	0.0814129	0.221147	0.399799	0.314184	0.0756273
Q9Y2Z0	Protein SGT1 homolog OS=Homo sapiens OX=9606 GN=SUGT1 PE=1 SV=3	SUGT1	2.56537e+06	2.79725e+06	3.97464e+06	4.00378e+06	4.00266e+06	5.51116e+06	2.91916e+06	4.50421e+06	4.78862e+06	0.387229	0.137317	0.533768	0.00492871	-0.14654	0.4602
Q96EY7	Pentatricopeptide repeat domain-containing protein 3, mitochondrial OS=Homo sapiens OX=9606 GN=PTCD3 PE=1 SV=3	PTCD3	9.74941e+06	1.6199e+07	1.29683e+07	1.56888e+07	1.37329e+07	1.23012e+07	1.43489e+07	1.94065e+07	1.28933e+07	0.261449	0.203968	0.100451	0.749413	0.160999	0.514664
P24539	ATP synthase F(0) complex subunit B1, mitochondrial OS=Homo sapiens OX=9606 GN=ATP5PB PE=1 SV=2	ATP5F1	2.40202e+07	1.66178e+07	2.43314e+07	2.33355e+07	2.23979e+07	3.77641e+07	2.50449e+07	2.74431e+07	4.43211e+07	0.57538	0.192177	0.361972	0.269295	0.213408	0.0902729
O43684	Mitotic checkpoint protein BUB3 OS=Homo sapiens OX=9606 GN=BUB3 PE=1 SV=1	BUB3	7.61363e+06	8.00711e+06	1.29352e+07	1.36914e+07	1.10101e+07	1.4668e+07	1.74014e+07	1.46501e+07	2.10515e+07	0.895003	0.0121023	0.463288	0.107744	0.431715	0.0367781
Q8TEX9	Importin-4 OS=Homo sapiens OX=9606 GN=IPO4 PE=1 SV=2	IPO4	2.44297e+06	2.10997e+06	3.99302e+06	3.27982e+06	2.96153e+06	3.5207e+06	2.60811e+06	3.88611e+06	4.11402e+06	0.31187	0.334047	0.191941	0.453169	0.119929	0.620596
Q9HAU0	Pleckstrin homology domain-containing family A member 5 OS=Homo sapiens OX=9606 GN=PLEKHA5 PE=1 SV=1	PLEKHA5	346256	434119	968101	503678	485868	677686	560374	656296	932028	0.297366	0.256204	-0.0686415	0.859719	0.366007	0.107248
Q12996	Cleavage stimulation factor subunit 3 OS=Homo sapiens OX=9606 GN=CSTF3 PE=1 SV=1	CSTF3	1.34224e+06	1.25271e+06	2.26626e+06	1.68119e+06	1.10513e+06	2.34387e+06	1.58799e+06	1.76455e+06	2.31291e+06	0.220873	0.184957	0.0776936	0.5889	0.14318	0.53647
Q16630	Cleavage and polyadenylation specificity factor subunit 6 OS=Homo sapiens OX=9606 GN=CPSF6 PE=1 SV=2	CPSF6	2.50323e+06	3.91214e+06	6.93532e+06	4.63668e+06	3.38878e+06	4.6266e+06	3.90897e+06	4.13404e+06	6.96157e+06	0.168489	0.329153	-0.0775413	0.873431	0.246031	0.468773
Q13948	Protein CASP OS=Homo sapiens OX=9606 GN=CUX1 PE=1 SV=2	CUX1	0	0	18932.3	0	5759.61	9100.92	0	5521.94	27919.5	0.820793	0.20584	-0.349361	0.793684	1.17015	0.429987
P42356	Phosphatidylinositol 4-kinase alpha OS=Homo sapiens OX=9606 GN=PI4KA PE=1 SV=4	PI4KA	118100	346978	542034	505524	465243	494463	498368	464233	886639	0.876708	0.0763759	0.540904	0.3515	0.335804	0.434769
Q9Y696	Chloride intracellular channel protein 4 OS=Homo sapiens OX=9606 GN=CLIC4 PE=1 SV=4	CLIC4	3.35012e+06	3.55531e+06	7.56337e+06	5.86114e+06	3.52215e+06	7.44631e+06	4.75008e+06	6.57153e+06	1.07685e+07	0.610457	0.0472694	0.218056	0.457825	0.392402	0.346054
Q9HCS7	Pre-mRNA-splicing factor SYF1 OS=Homo sapiens OX=9606 GN=XAB2 PE=1 SV=2	XAB2	471279	414618	754096	722427	540425	927178	601485	563585	893290	0.327806	0.00150562	0.417261	0.0375087	-0.0894551	0.404784
P40763	Signal transducer and activator of transcription 3 OS=Homo sapiens OX=9606 GN=STAT3 PE=1 SV=2	STAT3	1.72514e+06	2.19213e+06	3.57205e+06	1.84194e+06	2.50698e+06	3.1189e+06	2.2455e+06	3.98422e+06	4.09171e+06	0.462735	0.1559	-0.00414775	0.977991	0.466883	0.0918875
Q9ULV4	Coronin-1C OS=Homo sapiens OX=9606 GN=CORO1C PE=1 SV=1	CORO1C	1.18035e+06	1.25345e+06	2.00808e+06	1.72909e+06	1.57767e+06	2.22707e+06	1.60403e+06	2.14047e+06	2.87251e+06	0.575009	0.0406526	0.317108	0.0645446	0.2579	0.277391
Q15435	Protein phosphatase 1 regulatory subunit 7 OS=Homo sapiens OX=9606 GN=PPP1R7 PE=1 SV=1	PPP1R7	1.47261e+06	1.92759e+06	2.57617e+06	1.9136e+06	1.49232e+06	2.47894e+06	1.65854e+06	1.82951e+06	2.87869e+06	0.0912839	0.388203	-0.022264	0.915754	0.113548	0.52185
Q14847	LIM and SH3 domain protein 1 OS=Homo sapiens OX=9606 GN=LASP1 PE=1 SV=2	LASP1	9.64666e+06	1.06871e+07	1.33691e+07	1.17098e+07	1.01011e+07	1.28167e+07	1.12407e+07	1.32438e+07	1.53887e+07	0.242548	0.0178475	0.0390525	0.758931	0.203495	0.259165
P23528	Cofilin-1 OS=Homo sapiens OX=9606 GN=CFL1 PE=1 SV=3	CFL1	1.78537e+07	1.49899e+07	1.4499e+07	1.54067e+07	9.61989e+06	1.78318e+07	1.48778e+07	1.39654e+07	1.87524e+07	0.00768973	0.972392	-0.143562	0.617999	0.151252	0.38859
Q14651	Plastin-1 OS=Homo sapiens OX=9606 GN=PLS1 PE=1 SV=2	PLS1	115606	162238	304637	269377	217357	319340	172636	216301	238496	0.107251	0.747322	0.468701	0.212914	-0.36145	0.181948
Q5QJE6	Deoxynucleotidyltransferase terminal-interacting protein 2 OS=Homo sapiens OX=9606 GN=DNTTIP2 PE=1 SV=2	DNTTIP2	746643	697383	1.4126e+06	904316	621602	1.34401e+06	855411	921877	1.13335e+06	0.0270188	0.916735	0.00670191	0.959131	0.0203169	0.936497
Q6DD88	Atlastin-3 OS=Homo sapiens OX=9606 GN=ATL3 PE=1 SV=1	ATL3	5.96269e+06	5.27491e+06	1.38187e+07	7.82393e+06	6.44316e+06	9.93195e+06	7.69564e+06	9.08877e+06	1.29118e+07	0.245105	0.374997	-0.0502258	0.889146	0.295331	0.203942
O43837	Isocitrate dehydrogenase [NAD] subunit beta, mitochondrial OS=Homo sapiens OX=9606 GN=IDH3B PE=1 SV=2	IDH3B	3.1645e+06	2.96301e+06	4.43324e+06	3.0506e+06	3.38989e+06	3.86311e+06	4.31368e+06	3.30556e+06	5.20126e+06	0.279741	0.0838092	-0.0355634	0.794167	0.315304	0.211131
Q14738	Serine/threonine-protein phosphatase 2A 56 kDa regulatory subunit delta isoform OS=Homo sapiens OX=9606 GN=PPP2R5D PE=1 SV=1	PPP2R5D	2.89595e+06	2.22615e+06	2.623e+06	2.21699e+06	1.7832e+06	2.37773e+06	2.94565e+06	2.81174e+06	3.55639e+06	0.266084	0.178892	-0.280196	0.0680338	0.54628	0.0177852
Q12830	Nucleosome-remodeling factor subunit BPTF OS=Homo sapiens OX=9606 GN=BPTF PE=1 SV=3	BPTF	27155.4	55229.8	86601.3	59473.8	52586.6	59250.4	70952.6	110165	78675.9	0.620458	0.258481	0.019708	0.968366	0.60075	0.17393
O00139	Kinesin-like protein KIF2A OS=Homo sapiens OX=9606 GN=KIF2A PE=1 SV=3	KIF2A	1.22869e+07	1.47854e+07	1.48517e+07	1.67299e+07	1.49118e+07	1.74952e+07	1.42917e+07	1.67252e+07	1.76186e+07	0.214235	0.0137955	0.229033	0.194746	-0.0147977	0.904806
Q96DI7	U5 small nuclear ribonucleoprotein 40 kDa protein OS=Homo sapiens OX=9606 GN=SNRNP40 PE=1 SV=1	SNRNP40	1.01346e+06	1.20728e+06	2.54106e+06	2.27754e+06	1.39082e+06	3.00627e+06	2.00603e+06	2.31808e+06	2.8872e+06	0.598753	0.0752722	0.487181	0.18761	0.111572	0.681718
O14818	Proteasome subunit alpha type-7 OS=Homo sapiens OX=9606 GN=PSMA7 PE=1 SV=1	PSMA7	1.89269e+07	2.03242e+07	3.09591e+07	2.53578e+07	1.47298e+07	4.94448e+07	2.05791e+07	3.46931e+07	4.15435e+07	0.46356	0.14295	0.350729	0.451977	0.11283	0.808826
Q14671	Pumilio homolog 1 OS=Homo sapiens OX=9606 GN=PUM1 PE=1 SV=3	PUM1	1.36923e+06	1.42963e+06	1.9228e+06	1.49497e+06	901728	1.69376e+06	1.24272e+06	1.26299e+06	1.64208e+06	-0.186952	0.0536606	-0.20703	0.38131	0.0200788	0.925394
O60488	Long-chain-fatty-acid--CoA ligase 4 OS=Homo sapiens OX=9606 GN=ACSL4 PE=1 SV=2	ACSL4	284481	308319	703055	546528	185693	969488	531153	615591	1.29878e+06	0.916238	0.0706853	0.39308	0.404235	0.523158	0.207291
Q8NBF2	NHL repeat-containing protein 2 OS=Homo sapiens OX=9606 GN=NHLRC2 PE=1 SV=1	NHLRC2	315491	448720	524121	647867	485102	658899	553290	756982	677311	0.625511	0.0350551	0.47596	0.19358	0.14955	0.608262
Q13017	Rho GTPase-activating protein 5 OS=Homo sapiens OX=9606 GN=ARHGAP5 PE=1 SV=2	ARHGAP5	151962	50568.9	215176	178462	165132	290892	156069	190296	348317	0.733862	0.171643	0.603101	0.1051	0.130761	0.477984
P30086	Phosphatidylethanolamine-binding protein 1 OS=Homo sapiens OX=9606 GN=PEBP1 PE=1 SV=3	PEBP1	1.5836e+06	2.27965e+06	2.76173e+06	2.57177e+06	2.11014e+06	3.23701e+06	2.20482e+06	2.79581e+06	4.21824e+06	0.476673	0.100797	0.257385	0.326711	0.219288	0.400555
P17480	Nucleolar transcription factor 1 OS=Homo sapiens OX=9606 GN=UBTF PE=1 SV=1	UBTF	2.66687e+06	3.86263e+06	5.51716e+06	3.77581e+06	2.17967e+06	5.40465e+06	3.62605e+06	6.19299e+06	5.84009e+06	0.37837	0.179083	-0.0846548	0.803641	0.463025	0.385583
Q13547	Histone deacetylase 1 OS=Homo sapiens OX=9606 GN=HDAC1 PE=1 SV=1	HDAC1	5.11774e+06	4.37211e+06	6.38825e+06	6.33852e+06	4.41036e+06	5.67519e+06	5.2142e+06	6.07408e+06	7.97159e+06	0.27856	0.1608	0.0487734	0.777121	0.229787	0.463283
Q86V81	THO complex subunit 4 OS=Homo sapiens OX=9606 GN=ALYREF PE=1 SV=3	ALYREF	1.93292e+07	2.28895e+07	4.16408e+07	3.07163e+07	1.97705e+07	4.01273e+07	2.47089e+07	2.55311e+07	3.80687e+07	0.0745808	0.631831	0.11176	0.672378	-0.0371792	0.844761
Q9UMX0	Ubiquilin-1 OS=Homo sapiens OX=9606 GN=UBQLN1 PE=1 SV=2	UBQLN1	396559	314645	569413	439427	431665	543775	382630	309697	746569	0.168122	0.485957	0.143827	0.390818	0.0242959	0.942995
Q14254	Flotillin-2 OS=Homo sapiens OX=9606 GN=FLOT2 PE=1 SV=2	FLOT2	801876	803832	3.34404e+06	2.82235e+06	744742	2.69006e+06	1.65329e+06	2.9312e+06	4.84465e+06	0.929772	0.0558136	0.338152	0.6447	0.591621	0.442467
Q9UN86	Ras GTPase-activating protein-binding protein 2 OS=Homo sapiens OX=9606 GN=G3BP2 PE=1 SV=2	G3BP2	1.32884e+07	1.28117e+07	2.37721e+07	1.38191e+07	8.7705e+06	2.50364e+07	1.60123e+07	1.74441e+07	3.03475e+07	0.35541	0.0528219	-0.066484	0.696124	0.421894	0.102265
Q96HE7	ERO1-like protein alpha OS=Homo sapiens OX=9606 GN=ERO1A PE=1 SV=2	ERO1L; ERO1A	83670.7	204842	332329	218832	271017	339278	262790	483396	506672	1.01293	0.0250269	0.417369	0.201779	0.595558	0.107043
P04181	Ornithine aminotransferase, mitochondrial OS=Homo sapiens OX=9606 GN=OAT PE=1 SV=1	OAT	1.79664e+06	2.26144e+06	5.94032e+06	5.05173e+06	3.35358e+06	6.69459e+06	3.47071e+06	2.78717e+06	5.03988e+06	0.176268	0.619626	0.59477	0.162133	-0.418503	0.0689164
Q6NUQ4	Transmembrane protein 214 OS=Homo sapiens OX=9606 GN=TMEM214 PE=1 SV=2	TMEM214	431300	617011	992878	883796	589635	1.28739e+06	561289	1.69944e+06	1.64836e+06	0.937423	0.152234	0.43569	0.231434	0.501733	0.452458
P27105	Erythrocyte band 7 integral membrane protein OS=Homo sapiens OX=9606 GN=STOM PE=1 SV=3	STOM	6.01842e+06	7.93882e+06	1.63686e+07	1.27875e+07	8.94559e+06	2.10937e+07	9.6101e+06	1.32537e+07	1.94812e+07	0.481644	0.0267458	0.497966	0.132133	-0.0163224	0.950244
O94905	Erlin-2 OS=Homo sapiens OX=9606 GN=ERLIN2 PE=1 SV=1	ERLIN2	1.01721e+06	1.20193e+06	1.67634e+06	1.53841e+06	898592	1.89926e+06	1.21544e+06	1.55359e+06	1.96119e+06	0.280105	0.0245438	0.154652	0.604176	0.125453	0.689666
Q00325	Phosphate carrier protein, mitochondrial OS=Homo sapiens OX=9606 GN=SLC25A3 PE=1 SV=2	SLC25A3	4.27625e+07	4.79897e+07	1.20939e+08	8.94497e+07	5.16065e+07	1.72369e+08	7.02365e+07	9.9847e+07	1.82488e+08	0.735953	0.0435722	0.566161	0.155537	0.169792	0.572785
Q13330	Metastasis-associated protein MTA1 OS=Homo sapiens OX=9606 GN=MTA1 PE=1 SV=2	MTA1	1.61321e+06	467034	973163	1.0888e+06	659591	975585	850568	1.03047e+06	1.10871e+06	-0.0303931	0.961632	-0.164704	0.659544	0.134311	0.666764
P21127	Cyclin-dependent kinase 11B OS=Homo sapiens OX=9606 GN=CDK11B PE=1 SV=4		295887	304384	558076	277646	234927	471995	293916	396692	413116	-0.0696887	0.816503	-0.234505	0.105002	0.164816	0.602146
Q9Y3T9	Nucleolar complex protein 2 homolog OS=Homo sapiens OX=9606 GN=NOC2L PE=1 SV=4	NOC2L	1.06424e+06	1.18504e+06	2.41317e+06	1.58661e+06	1.36853e+06	2.47563e+06	1.33134e+06	2.06099e+06	2.63493e+06	0.370416	0.163719	0.220067	0.203858	0.150349	0.543864
Q9Y6D5	Brefeldin A-inhibited guanine nucleotide-exchange protein 2 OS=Homo sapiens OX=9606 GN=ARFGEF2 PE=1 SV=3	ARFGEF2	152663	109577	298959	232582	110318	226775	199630	189798	301241	0.29948	0.196128	0.0216256	0.954562	0.277854	0.386099
Q8WWQ0	PH-interacting protein OS=Homo sapiens OX=9606 GN=PHIP PE=1 SV=2	PHIP	206973	243248	438129	347327	256444	533227	308325	302583	384781	0.164569	0.519561	0.35603	0.155795	-0.191461	0.490954
O75976	Carboxypeptidase D OS=Homo sapiens OX=9606 GN=CPD PE=1 SV=2	CPD	309769	299511	880818	606055	450963	891198	579198	607643	1.28348e+06	0.729294	0.0143525	0.386747	0.205512	0.342547	0.287831
Q9NZN4	EH domain-containing protein 2 OS=Homo sapiens OX=9606 GN=EHD2 PE=1 SV=2	EHD2	1.29363e+07	1.42736e+07	1.38044e+07	1.8191e+07	1.96273e+07	1.63478e+07	2.33985e+07	4.47307e+07	2.52381e+07	1.18679	0.115511	0.40126	0.0413879	0.785528	0.165934
Q15293	Reticulocalbin-1 OS=Homo sapiens OX=9606 GN=RCN1 PE=1 SV=1	RCN1	3.8047e+06	5.65115e+06	2.69739e+06	1.41704e+07	1.38537e+07	1.22076e+07	9.94198e+06	1.03278e+07	1.18247e+07	1.40098	0.036706	1.72699	0.00448609	-0.326012	0.148731
Q8N7H5	RNA polymerase II-associated factor 1 homolog OS=Homo sapiens OX=9606 GN=PAF1 PE=1 SV=2	PAF1	671553	346221	475850	702157	411830	1.01071e+06	836265	394833	1.22945e+06	0.720163	0.277735	0.508438	0.324949	0.211725	0.245925
P19623	Spermidine synthase OS=Homo sapiens OX=9606 GN=SRM PE=1 SV=1	SRM	2.12438e+06	3.16212e+06	5.24384e+06	3.29805e+06	4.75463e+06	5.6835e+06	4.99741e+06	6.81848e+06	7.91233e+06	0.905708	0.00950406	0.383428	0.0866766	0.52228	0.00607724
O14979	Heterogeneous nuclear ribonucleoprotein D-like OS=Homo sapiens OX=9606 GN=HNRNPDL PE=1 SV=3	HNRNPDL; HNRPDL	1.98313e+07	1.85009e+07	3.68469e+07	2.12869e+07	1.17806e+07	4.20499e+07	1.87101e+07	3.17662e+07	3.06069e+07	0.10907	0.768156	-0.00118428	0.99587	0.110254	0.851368
P46926	Glucosamine-6-phosphate isomerase 1 OS=Homo sapiens OX=9606 GN=GNPDA1 PE=1 SV=1	GNPDA1	1.11526e+06	1.03521e+06	918095	1.47311e+06	801409	1.33971e+06	1.28028e+06	2.07818e+06	1.93508e+06	0.786668	0.123769	0.236121	0.475288	0.550547	0.318129
Q9NTJ5	Phosphatidylinositide phosphatase SAC1 OS=Homo sapiens OX=9606 GN=SACM1L PE=1 SV=2	SACM1L	829540	1.04038e+06	2.37631e+06	1.62868e+06	1.73581e+06	1.46252e+06	1.86846e+06	2.74201e+06	1.75082e+06	0.583138	0.415596	0.184948	0.760322	0.39819	0.175064
A1X283	SH3 and PX domain-containing protein 2B OS=Homo sapiens OX=9606 GN=SH3PXD2B PE=1 SV=3	SH3PXD2B	955013	1.69574e+06	1.57678e+06	1.4228e+06	1.16561e+06	1.15783e+06	1.1805e+06	1.9903e+06	1.92707e+06	0.270078	0.0151297	-0.174372	0.661875	0.444451	0.323476
Q96T37	RNA-binding protein 15 OS=Homo sapiens OX=9606 GN=RBM15 PE=1 SV=2	RBM15	137858	96184.2	211715	218660	121177	268693	131869	205068	296683	0.50736	0.215419	0.449069	0.0784854	0.0582904	0.883094
Q9UKM9	RNA-binding protein Raly OS=Homo sapiens OX=9606 GN=RALY PE=1 SV=1	RALY	3.02783e+06	2.9506e+06	5.88602e+06	4.13933e+06	2.76274e+06	6.4292e+06	3.9579e+06	4.1554e+06	7.2553e+06	0.37334	0.0118174	0.16817	0.323208	0.20517	0.278096
O96008	Mitochondrial import receptor subunit TOM40 homolog OS=Homo sapiens OX=9606 GN=TOMM40 PE=1 SV=1	TOMM40	2.39123e+06	1.78909e+06	3.06068e+06	1.93561e+06	1.57464e+06	2.91783e+06	1.83665e+06	2.84443e+06	2.60612e+06	0.00917255	0.979101	-0.171804	0.103342	0.180977	0.621717
Q8IY21	Probable ATP-dependent RNA helicase DDX60 OS=Homo sapiens OX=9606 GN=DDX60 PE=1 SV=3	DDX60	168145	185852	274594	199429	176530	299651	209736	181788	300914	0.139563	0.2536	0.10407	0.34032	0.0354934	0.165259
Q7Z5K2	Wings apart-like protein homolog OS=Homo sapiens OX=9606 GN=WAPL PE=1 SV=1	WAPAL; WAPL	96575.5	138313	237283	260072	175195	361291	223911	114310	386833	0.618776	0.262162	0.754467	0.101724	-0.13569	0.451604
Q9UPT5	Exocyst complex component 7 OS=Homo sapiens OX=9606 GN=EXOC7 PE=1 SV=3	EXOC7	790605	540142	1.01187e+06	587551	433519	1.08905e+06	480728	1.08994e+06	879114	0.0645316	0.904064	-0.150793	0.445301	0.215324	0.718813
P28070	Proteasome subunit beta type-4 OS=Homo sapiens OX=9606 GN=PSMB4 PE=1 SV=4	PSMB4	3.05861e+06	2.70388e+06	4.34573e+06	3.28449e+06	4.13534e+06	4.5548e+06	4.35471e+06	3.92965e+06	5.00953e+06	0.395235	0.0337159	0.244451	0.264042	0.150784	0.354984
Q6PD62	RNA polymerase-associated protein CTR9 homolog OS=Homo sapiens OX=9606 GN=CTR9 PE=1 SV=1	CTR9	546725	480776	1.2246e+06	837756	635865	1.16577e+06	735162	943592	1.44241e+06	0.470813	0.0795422	0.228938	0.33248	0.241875	0.34756
P48739	Phosphatidylinositol transfer protein beta isoform OS=Homo sapiens OX=9606 GN=PITPNB PE=1 SV=2	PITPNB	1.64775e+07	1.47848e+07	2.08933e+07	2.32872e+07	1.33094e+07	4.06268e+07	2.00129e+07	1.55819e+07	3.34395e+07	0.40449	0.253787	0.566214	0.308427	-0.161725	0.424712
P26006	Integrin alpha-3 OS=Homo sapiens OX=9606 GN=ITGA3 PE=1 SV=5	ITGA3	7.33331e+06	7.66965e+06	1.12097e+07	1.1434e+07	1.01245e+07	1.17933e+07	1.62146e+07	1.47892e+07	1.93987e+07	0.943231	0.00401478	0.347502	0.143941	0.59573	0.0274468
Q9P2N5	RNA-binding protein 27 OS=Homo sapiens OX=9606 GN=RBM27 PE=1 SV=2	RBM27	509971	602001	690037	1.03195e+06	1.08403e+06	1.06134e+06	738590	1.23024e+06	1.1856e+06	0.807775	0.0617241	0.818206	0.00952603	-0.0104306	0.962301
O00303	Eukaryotic translation initiation factor 3 subunit F OS=Homo sapiens OX=9606 GN=EIF3F PE=1 SV=1	EIF3F	2.16714e+06	2.39375e+06	5.20498e+06	3.07658e+06	2.69692e+06	7.50715e+06	3.12035e+06	5.0406e+06	8.14041e+06	0.739173	0.0719622	0.443508	0.186273	0.295666	0.281746
Q13409	Cytoplasmic dynein 1 intermediate chain 2 OS=Homo sapiens OX=9606 GN=DYNC1I2 PE=1 SV=3	DYNC1I2	2.21467e+07	2.41081e+07	2.59605e+07	2.13189e+07	2.22475e+07	2.49698e+07	2.35603e+07	2.63093e+07	2.7919e+07	0.107254	0.0153523	-0.075438	0.0620467	0.182692	0.0282675
Q9BQS8	FYVE and coiled-coil domain-containing protein 1 OS=Homo sapiens OX=9606 GN=FYCO1 PE=1 SV=3	FYCO1	0	42814	37752.7	40770.7	25920.7	78158.5	30269.3	139275	131551	1.90197	0.0767708	0.846302	0.379733	1.05566	0.282573
Q8IZH2	5'-3' exoribonuclease 1 OS=Homo sapiens OX=9606 GN=XRN1 PE=1 SV=1	XRN1	608366	676245	910548	847527	697974	945896	841334	787394	997033	0.258411	0.0867621	0.18263	0.295386	0.075781	0.248268
Q8TAT6	Nuclear protein localization protein 4 homolog OS=Homo sapiens OX=9606 GN=NPLOC4 PE=1 SV=3	NPLOC4	4.26101e+06	7.12059e+06	7.86155e+06	8.70623e+06	9.79431e+06	8.22652e+06	7.74962e+06	7.97854e+06	9.83118e+06	0.409505	0.109934	0.473956	0.1691	-0.0644504	0.741216
Q12792	Twinfilin-1 OS=Homo sapiens OX=9606 GN=TWF1 PE=1 SV=3	TWF1	446569	449469	2.1752e+06	2.81826e+06	1.94006e+06	2.64444e+06	1.32218e+06	2.59361e+06	4.54741e+06	1.46239	0.0610133	1.26925	0.119508	0.193141	0.755815
O14647	Chromodomain-helicase-DNA-binding protein 2 OS=Homo sapiens OX=9606 GN=CHD2 PE=1 SV=2	CHD2	383424	369750	551105	528947	411263	474272	438400	458666	596645	0.195649	0.0408586	0.117022	0.625103	0.0786266	0.713104
Q13523	Serine/threonine-protein kinase PRP4 homolog OS=Homo sapiens OX=9606 GN=PRPF4B PE=1 SV=3	PRPF4B	1.14019e+06	865620	1.36827e+06	1.15269e+06	749819	1.62401e+06	925033	1.0754e+06	1.48409e+06	0.0464694	0.801992	0.0637495	0.686812	-0.0172802	0.942447
Q8NI36	WD repeat-containing protein 36 OS=Homo sapiens OX=9606 GN=WDR36 PE=1 SV=1	WDR36	732942	1.03189e+06	2.44175e+06	1.74915e+06	1.0565e+06	2.81035e+06	1.6324e+06	2.22704e+06	2.32518e+06	0.556037	0.238818	0.416895	0.247434	0.139143	0.742001
P48047	ATP synthase subunit O, mitochondrial OS=Homo sapiens OX=9606 GN=ATP5PO PE=1 SV=1	ATP5O	1.52783e+08	8.93936e+07	2.3134e+08	1.32836e+08	1.3217e+08	2.30461e+08	1.37175e+08	1.75844e+08	2.74732e+08	0.311789	0.326872	0.0653725	0.731548	0.246417	0.145312
Q15386	Ubiquitin-protein ligase E3C OS=Homo sapiens OX=9606 GN=UBE3C PE=1 SV=3	UBE3C	290296	318796	458156	546830	422484	417287	453121	623352	698745	0.734102	0.0288543	0.377658	0.340796	0.356444	0.373723
Q8IWJ2	GRIP and coiled-coil domain-containing protein 2 OS=Homo sapiens OX=9606 GN=GCC2 PE=1 SV=4	GCC2	6.74798e+06	6.96185e+06	8.57479e+06	8.03725e+06	4.82797e+06	1.15203e+07	6.25979e+06	7.44721e+06	9.66359e+06	0.0686459	0.513273	0.129976	0.68568	-0.0613297	0.840327
O00469	Procollagen-lysine,2-oxoglutarate 5-dioxygenase 2 OS=Homo sapiens OX=9606 GN=PLOD2 PE=1 SV=2	PLOD2	2.04684e+06	2.62053e+06	4.72058e+06	4.98454e+06	5.5589e+06	3.35009e+06	5.60653e+06	7.27837e+06	9.60839e+06	1.26061	0.00868528	0.565531	0.405444	0.695082	0.238479
Q15642	Cdc42-interacting protein 4 OS=Homo sapiens OX=9606 GN=TRIP10 PE=1 SV=3	TRIP10	904913	788564	1.2863e+06	1.18406e+06	870643	1.5035e+06	1.24206e+06	1.41907e+06	1.37794e+06	0.438819	0.15156	0.255947	0.0802493	0.182872	0.509143
Q04446	1,4-alpha-glucan-branching enzyme OS=Homo sapiens OX=9606 GN=GBE1 PE=1 SV=3	GBE1	4.95298e+06	6.71006e+06	6.81132e+06	7.62295e+06	6.09006e+06	6.32108e+06	8.0262e+06	8.52424e+06	8.20611e+06	0.422286	0.0533983	0.116933	0.676599	0.305353	0.121903
P35637	RNA-binding protein FUS OS=Homo sapiens OX=9606 GN=FUS PE=1 SV=1	FUS	1.23329e+07	1.03234e+07	1.88948e+07	1.58664e+07	1.4244e+07	2.6665e+07	1.46062e+07	2.08465e+07	3.15073e+07	0.688413	0.115341	0.45038	0.0642464	0.238033	0.290212
P46783	40S ribosomal protein S10 OS=Homo sapiens OX=9606 GN=RPS10 PE=1 SV=1	RPS10	2.19663e+07	2.00875e+07	3.8275e+07	3.01736e+07	2.15542e+07	5.3779e+07	2.56391e+07	5.17125e+07	5.709e+07	0.742989	0.1552	0.393346	0.174228	0.349643	0.45543
Q8N4C8	Misshapen-like kinase 1 OS=Homo sapiens OX=9606 GN=MINK1 PE=1 SV=2	MINK1	26413.3	24440.4	67604.8	42800	48555.7	55725.9	23518.3	32879.6	49264.7	-0.164916	0.637771	0.312235	0.475096	-0.477151	0.068663
O00443	Phosphatidylinositol 4-phosphate 3-kinase C2 domain-containing subunit alpha OS=Homo sapiens OX=9606 GN=PIK3C2A PE=1 SV=2	PIK3C2A	292492	285703	571487	399306	255337	472173	407893	268426	437342	-0.0459252	0.883028	-0.0289843	0.911381	-0.0169409	0.80112
P62805	Histone H4 OS=Homo sapiens OX=9606 GN=HIST1H4A PE=1 SV=2	HIST1H4A; HIST1H4F; HIST1H4D; HIST1H4J; HIST2H4A; HIST2H4B; HIST1H4H; HIST1H4C; HIST4H4; HIST1H4E; HIST1H4I; HIST1H4B; HIST1H4K; HIST1H4L	1.41385e+08	1.29267e+08	1.89806e+08	1.55112e+08	1.38008e+08	1.8243e+08	1.54294e+08	1.79299e+08	1.8322e+08	0.166573	0.375361	0.0465263	0.512351	0.120046	0.423248
Q9NQC3	Reticulon-4 OS=Homo sapiens OX=9606 GN=RTN4 PE=1 SV=2	RTN4	1.67053e+07	1.26132e+07	1.5017e+07	1.53803e+07	1.43063e+07	2.6055e+07	1.76604e+07	1.93003e+07	2.79948e+07	0.550989	0.186296	0.330294	0.414399	0.220695	0.0863659
Q99707	Methionine synthase OS=Homo sapiens OX=9606 GN=MTR PE=1 SV=2	MTR	311006	364570	497351	419933	458949	480882	422658	553301	652927	0.473772	0.0208981	0.213243	0.256397	0.260529	0.208218
P18621	60S ribosomal protein L17 OS=Homo sapiens OX=9606 GN=RPL17 PE=1 SV=3	RPL17	6.07709e+07	7.04777e+07	1.5196e+08	9.74789e+07	6.60445e+07	1.84206e+08	8.1697e+07	1.17272e+08	1.98237e+08	0.48802	0.0469555	0.296098	0.240711	0.191921	0.484466
O00629	Importin subunit alpha-3 OS=Homo sapiens OX=9606 GN=KPNA4 PE=1 SV=1	KPNA4	405156	234127	432372	241935	313511	513042	321020	251467	470222	-0.0395037	0.821974	-0.00427158	0.99079	-0.0352321	0.863785
Q8NB90	ATPase family protein 2 homolog OS=Homo sapiens OX=9606 GN=SPATA5 PE=1 SV=3	SPATA5	770655	678743	1.05752e+06	792541	811379	911170	912727	1.25515e+06	1.17833e+06	0.416614	0.20016	0.00469644	0.976251	0.411917	0.0976012
Q9BWF3	RNA-binding protein 4 OS=Homo sapiens OX=9606 GN=RBM4 PE=1 SV=1	RBM4	2.77626e+06	3.27368e+06	4.18204e+06	4.17632e+06	3.21911e+06	2.90534e+06	4.40255e+06	5.05867e+06	4.66407e+06	0.465196	0.0871458	0.00966657	0.979048	0.45553	0.135794
P61204	ADP-ribosylation factor 3 OS=Homo sapiens OX=9606 GN=ARF3 PE=1 SV=2	ARF3	1.73916e+06	1.80391e+06	6.77454e+06	2.94689e+06	2.03573e+06	6.64804e+06	3.69343e+06	4.65256e+06	1.05854e+07	0.87567	0.0331343	0.172826	0.386787	0.702844	0.11933
O60684	Importin subunit alpha-7 OS=Homo sapiens OX=9606 GN=KPNA6 PE=1 SV=1	KPNA6	757018	3.37643e+06	4.59221e+06	6.31199e+06	4.36092e+06	5.10529e+06	5.30392e+06	6.14314e+06	5.83911e+06	0.986283	0.0958897	0.854597	0.281215	0.131685	0.59973
Q9NZL9	Methionine adenosyltransferase 2 subunit beta OS=Homo sapiens OX=9606 GN=MAT2B PE=1 SV=1	MAT2B	2.37047e+07	3.93378e+07	2.7533e+07	3.6712e+07	4.29654e+07	4.76005e+07	3.47837e+07	6.16707e+07	5.82446e+07	0.772272	0.0640762	0.49079	0.123936	0.281482	0.267325
Q9BVP2	Guanine nucleotide-binding protein-like 3 OS=Homo sapiens OX=9606 GN=GNL3 PE=1 SV=2	GNL3	1.97318e+06	2.21111e+06	6.60793e+06	4.2384e+06	3.37093e+06	1.18698e+07	5.53184e+06	5.09859e+06	9.82358e+06	0.922393	0.00360036	0.851935	0.141929	0.070458	0.810735
Q92974	Rho guanine nucleotide exchange factor 2 OS=Homo sapiens OX=9606 GN=ARHGEF2 PE=1 SV=4	ARHGEF2	2.50764e+06	2.45022e+06	4.10731e+06	2.79075e+06	2.25508e+06	3.81761e+06	2.43452e+06	2.3875e+06	4.10396e+06	-0.0223209	0.166363	-0.0324655	0.740978	0.0101446	0.924115
P26368	Splicing factor U2AF 65 kDa subunit OS=Homo sapiens OX=9606 GN=U2AF2 PE=1 SV=4	U2AF2	1.12082e+07	7.30506e+06	1.32407e+07	1.3497e+07	1.11589e+07	1.62223e+07	1.10553e+07	1.58268e+07	1.57172e+07	0.423893	0.294519	0.364394	0.0214532	0.0594988	0.812229
Q96CW1	AP-2 complex subunit mu OS=Homo sapiens OX=9606 GN=AP2M1 PE=1 SV=2	AP2M1	3.13748e+06	8.43628e+06	7.69648e+06	5.77626e+06	4.95541e+06	7.51562e+06	7.38381e+06	7.32426e+06	9.161e+06	0.308768	0.426213	-0.0786926	0.864905	0.387461	0.0170275
O95793	Double-stranded RNA-binding protein Staufen homolog 1 OS=Homo sapiens OX=9606 GN=STAU1 PE=1 SV=2	STAU1	1.89741e+06	1.75654e+06	4.06752e+06	2.52386e+06	1.66819e+06	4.40099e+06	2.60393e+06	1.86906e+06	4.09028e+06	0.149287	0.321009	0.154294	0.296371	-0.00500704	0.954594
Q7L2H7	Eukaryotic translation initiation factor 3 subunit M OS=Homo sapiens OX=9606 GN=EIF3M PE=1 SV=1	EIF3M	3.61513e+06	887996	4.86746e+06	4.12438e+06	1.74213e+06	2.88512e+06	975485	2.07641e+06	3.91789e+06	-0.427025	0.545032	-0.0985859	0.838871	-0.328439	0.691135
O95394	Phosphoacetylglucosamine mutase OS=Homo sapiens OX=9606 GN=PGM3 PE=1 SV=1	PGM3	1.59875e+06	1.41269e+06	2.67034e+06	2.62987e+06	1.86021e+06	3.43443e+06	1.92066e+06	2.23298e+06	3.6218e+06	0.452582	0.0679045	0.47998	0.0473229	-0.0273988	0.895398
Q9UNS2	COP9 signalosome complex subunit 3 OS=Homo sapiens OX=9606 GN=COPS3 PE=1 SV=3	COPS3	2.36023e+06	2.70536e+06	6.06101e+06	3.75826e+06	2.87144e+06	5.39551e+06	3.2346e+06	3.05779e+06	5.25681e+06	0.0537793	0.803102	0.112048	0.66684	-0.0582689	0.520274
P61201	COP9 signalosome complex subunit 2 OS=Homo sapiens OX=9606 GN=COPS2 PE=1 SV=1	COPS2	2.10346e+06	1.71839e+06	3.324e+06	2.06135e+06	2.01232e+06	3.33863e+06	1.99434e+06	3.04508e+06	4.545e+06	0.423585	0.220575	0.0528126	0.482572	0.370772	0.21101
Q14257	Reticulocalbin-2 OS=Homo sapiens OX=9606 GN=RCN2 PE=1 SV=1	RCN2	6.26233e+07	5.31029e+07	4.72352e+07	4.60809e+07	3.98443e+07	4.00812e+07	5.85009e+07	5.42793e+07	6.15763e+07	0.0975105	0.560466	-0.371033	0.046418	0.468544	0.0279289
P23193	Transcription elongation factor A protein 1 OS=Homo sapiens OX=9606 GN=TCEA1 PE=1 SV=2	TCEA1	9.00613e+06	5.89838e+06	2.29083e+07	1.30011e+07	7.43408e+06	2.36801e+07	1.26809e+07	6.57831e+06	1.98355e+07	0.0480965	0.847035	0.222403	0.163312	-0.174306	0.266489
Q9P2I0	Cleavage and polyadenylation specificity factor subunit 2 OS=Homo sapiens OX=9606 GN=CPSF2 PE=1 SV=2	CPSF2	405417	435409	739309	561574	490340	1.00817e+06	449366	743228	948369	0.438212	0.135828	0.382658	0.122372	0.0555537	0.835039
Q6NUM9	All-trans-retinol 13,14-reductase OS=Homo sapiens OX=9606 GN=RETSAT PE=1 SV=2	RETSAT	909501	637435	977367	1.30142e+06	1.09649e+06	1.19139e+06	966299	1.51609e+06	1.4361e+06	0.63441	0.189248	0.507821	0.0398848	0.126589	0.677953
Q32P28	Prolyl 3-hydroxylase 1 OS=Homo sapiens OX=9606 GN=P3H1 PE=1 SV=2	LEPRE1; P3H1	3.0241e+06	5.01512e+06	5.39079e+06	8.05817e+06	7.68018e+06	8.3612e+06	6.90715e+06	1.09609e+07	8.14235e+06	0.953629	0.0462955	0.843546	0.0410857	0.110083	0.683311
Q9NZ08	Endoplasmic reticulum aminopeptidase 1 OS=Homo sapiens OX=9606 GN=ERAP1 PE=1 SV=3	ERAP1	503737	540299	1.02608e+06	980912	848849	1.27342e+06	924490	870834	1.35641e+06	0.606433	0.00690119	0.584036	0.0375938	0.0223967	0.727147
Q9Y2W2	WW domain-binding protein 11 OS=Homo sapiens OX=9606 GN=WBP11 PE=1 SV=1	WBP11	2.59762e+06	2.95759e+06	3.84396e+06	4.16701e+06	3.66399e+06	4.43442e+06	4.12689e+06	4.39134e+06	6.10153e+06	0.637314	0.0216268	0.383991	0.0905084	0.253323	0.252861
Q9H6T3	RNA polymerase II-associated protein 3 OS=Homo sapiens OX=9606 GN=RPAP3 PE=1 SV=2	RPAP3	706484	587518	1.43883e+06	738693	590767	966685	671333	661893	1.09235e+06	-0.172071	0.501858	-0.251183	0.46726	0.0791117	0.531014
Q14978	Nucleolar and coiled-body phosphoprotein 1 OS=Homo sapiens OX=9606 GN=NOLC1 PE=1 SV=2	NOLC1	6.70088e+06	7.29943e+06	1.33896e+07	1.12769e+07	8.8293e+06	1.52837e+07	9.98655e+06	9.99204e+06	1.58571e+07	0.387754	0.00742867	0.369693	0.10893	0.0180601	0.859284
P51648	Fatty aldehyde dehydrogenase OS=Homo sapiens OX=9606 GN=ALDH3A2 PE=1 SV=1	ALDH3A2	3.10205e+07	1.55946e+07	2.84078e+07	2.38933e+07	1.94289e+07	2.3566e+07	2.38559e+07	1.95574e+07	3.07085e+07	-0.0174321	0.938831	-0.165579	0.502003	0.148146	0.41539
Q14527	Helicase-like transcription factor OS=Homo sapiens OX=9606 GN=HLTF PE=1 SV=2	HLTF	536811	722748	1.20018e+06	971276	742870	1.44731e+06	1.13867e+06	969092	1.62343e+06	0.601134	0.0539385	0.362089	0.190109	0.239045	0.009187
P48449	Lanosterol synthase OS=Homo sapiens OX=9606 GN=LSS PE=1 SV=1	LSS	2.22646e+06	489552	1.77554e+06	1.11283e+06	435823	670910	588056	1.16211e+06	1.04101e+06	-0.686341	0.487984	-1.01694	0.164224	0.330594	0.659587
P30050	60S ribosomal protein L12 OS=Homo sapiens OX=9606 GN=RPL12 PE=1 SV=1	RPL12	3.68417e+07	3.92918e+07	4.74084e+08	1.32867e+08	2.27829e+07	5.7364e+08	8.02641e+07	1.32664e+08	4.95432e+08	0.364479	0.131804	0.406489	0.257813	-0.0420107	0.916527
Q5VYS8	Terminal uridylyltransferase 7 OS=Homo sapiens OX=9606 GN=TUT7 PE=1 SV=1	ZCCHC6	83114.6	93283.9	190901	123828	106769	127127	159933	85069.1	145755	0.0893152	0.848645	-0.0381103	0.928065	0.127426	0.585928
Q9UHD2	Serine/threonine-protein kinase TBK1 OS=Homo sapiens OX=9606 GN=TBK1 PE=1 SV=1	TBK1	1.03758e+06	1.04304e+06	1.21524e+06	1.25668e+06	1.17173e+06	1.26801e+06	1.06697e+06	1.18114e+06	1.31521e+06	0.112568	0.107419	0.165472	0.108881	-0.052904	0.607395
Q16698	2,4-dienoyl-CoA reductase, mitochondrial OS=Homo sapiens OX=9606 GN=DECR1 PE=1 SV=1	DECR1	837700	865635	1.10492e+06	1.69231e+06	887202	3.33e+06	1.26006e+06	5.4405e+06	4.81096e+06	2.03533	0.148731	1.07337	0.248838	0.961968	0.327242
Q969V3	Nicalin OS=Homo sapiens OX=9606 GN=NCLN PE=1 SV=2	NCLN	1.4096e+06	1.65884e+06	1.84566e+06	2.03873e+06	1.40155e+06	2.3746e+06	1.48782e+06	2.06444e+06	2.14694e+06	0.213834	0.113429	0.242822	0.396159	-0.0289878	0.925088
Q05397	Focal adhesion kinase 1 OS=Homo sapiens OX=9606 GN=PTK2 PE=1 SV=2	PTK2	77179.5	74781.2	121363	114536	89179.3	129954	77835	95465.2	97875.4	-0.0113846	0.960377	0.287807	0.149128	-0.299191	0.265874
Q9BSJ2	Gamma-tubulin complex component 2 OS=Homo sapiens OX=9606 GN=TUBGCP2 PE=1 SV=2	TUBGCP2	700268	873204	1.3532e+06	1.11714e+06	1.06733e+06	1.51779e+06	1.09342e+06	1.20709e+06	1.52485e+06	0.38633	0.0455368	0.33914	0.0832027	0.0471893	0.499258
Q6P1N0	Coiled-coil and C2 domain-containing protein 1A OS=Homo sapiens OX=9606 GN=CC2D1A PE=1 SV=1	CC2D1A	376216	318691	533033	564061	671256	671049	606246	818800	831239	0.877709	0.0516626	0.634584	0.0732622	0.243125	0.0892866
O95453	Poly(A)-specific ribonuclease PARN OS=Homo sapiens OX=9606 GN=PARN PE=1 SV=1	PARN	2.10867e+06	2.56191e+06	3.71683e+06	3.14463e+06	2.5769e+06	4.2916e+06	3.78896e+06	3.1093e+06	4.30797e+06	0.418004	0.126651	0.255597	0.2078	0.162407	0.176027
O43815	Striatin OS=Homo sapiens OX=9606 GN=STRN PE=1 SV=4	STRN	259737	323727	677607	382181	345572	579666	384861	505424	798890	0.42167	0.0182187	0.052073	0.830968	0.369597	0.187675
Q6P1J9	Parafibromin OS=Homo sapiens OX=9606 GN=CDC73 PE=1 SV=1	CDC73	2.22403e+06	1.74519e+06	2.77334e+06	1.393e+06	1.83237e+06	1.99095e+06	1.50774e+06	2.2093e+06	2.70296e+06	-0.0707231	0.782542	-0.370264	0.230211	0.299541	0.146
O60832	H/ACA ribonucleoprotein complex subunit DKC1 OS=Homo sapiens OX=9606 GN=DKC1 PE=1 SV=3	DKC1	8.95767e+06	1.06269e+07	1.81801e+07	1.49845e+07	1.01577e+07	2.18421e+07	1.28342e+07	1.69682e+07	2.03839e+07	0.410259	0.0748889	0.315143	0.246863	0.0951166	0.746378
O60884	DnaJ homolog subfamily A member 2 OS=Homo sapiens OX=9606 GN=DNAJA2 PE=1 SV=1	DNAJA2	6.5393e+06	6.92765e+06	9.6645e+06	6.61286e+06	7.19787e+06	1.05887e+07	7.30829e+06	8.36439e+06	1.05773e+07	0.182462	0.0360515	0.0769896	0.241919	0.105473	0.213286
P50552	Vasodilator-stimulated phosphoprotein OS=Homo sapiens OX=9606 GN=VASP PE=1 SV=3	VASP	1.66537e+06	1.57416e+06	2.59781e+06	2.12008e+06	2.28665e+06	2.49117e+06	1.88191e+06	2.87263e+06	2.32607e+06	0.278561	0.465982	0.240845	0.281258	0.0377161	0.838635
P39656	Dolichyl-diphosphooligosaccharide--protein glycosyltransferase 48 kDa subunit OS=Homo sapiens OX=9606 GN=DDOST PE=1 SV=4	DDOST	2.07507e+07	2.55082e+07	3.25978e+07	2.43108e+07	2.5979e+07	3.25551e+07	2.93514e+07	3.61861e+07	4.2634e+07	0.456014	0.00392584	0.0711782	0.358851	0.384835	0.0382892
P00568	Adenylate kinase isoenzyme 1 OS=Homo sapiens OX=9606 GN=AK1 PE=1 SV=3	AK1	794530	1.11339e+06	1.37e+06	1.34906e+06	756104	2.48506e+06	1.6158e+06	3.23547e+06	3.15554e+06	1.28845	0.056063	0.485784	0.415193	0.802663	0.236102
P62888	60S ribosomal protein L30 OS=Homo sapiens OX=9606 GN=RPL30 PE=1 SV=2	RPL30	7.40977e+07	6.72534e+07	1.68751e+08	7.19845e+07	8.15506e+07	1.83685e+08	1.11638e+08	9.11884e+07	1.50187e+08	0.186982	0.486386	0.120951	0.246631	0.066031	0.827297
Q96N67	Dedicator of cytokinesis protein 7 OS=Homo sapiens OX=9606 GN=DOCK7 PE=1 SV=4	DOCK7	86121.5	193618	365238	211744	161351	410256	164882	313971	289246	0.252045	0.563024	0.280411	0.418095	-0.0283656	0.956045
P26232	Catenin alpha-2 OS=Homo sapiens OX=9606 GN=CTNNA2 PE=1 SV=5	CTNNA2	0	0	0	0	0	0	0	0	0	#DIV/0!	#DIV/0!	#DIV/0!	#DIV/0!	#DIV/0!	#DIV/0!
Q8TDD1	ATP-dependent RNA helicase DDX54 OS=Homo sapiens OX=9606 GN=DDX54 PE=1 SV=2	DDX54	1.39506e+06	1.94908e+06	1.93367e+06	1.87574e+06	1.80384e+06	2.23699e+06	1.8274e+06	1.72516e+06	2.17343e+06	0.117583	0.523233	0.164819	0.371372	-0.0472361	0.018478
Q13753	Laminin subunit gamma-2 OS=Homo sapiens OX=9606 GN=LAMC2 PE=1 SV=2	LAMC2	2.04168e+06	859822	5.14375e+06	2.56376e+06	936047	7.11041e+06	1.3348e+06	824174	4.89163e+06	-0.190391	0.235687	0.399246	0.272722	-0.589636	0.190527
Q96JH7	Deubiquitinating protein VCIP135 OS=Homo sapiens OX=9606 GN=VCPIP1 PE=1 SV=2	VCPIP1	0	0	0	0	0	0	0	0	0	#DIV/0!	#DIV/0!	#DIV/0!	#DIV/0!	#DIV/0!	#DIV/0!
Q96JG6	Syndetin OS=Homo sapiens OX=9606 GN=VPS50 PE=1 SV=3	CCDC132; VPS50	275703	312306	444033	387920	386038	539777	427756	380005	458058	0.294569	0.191949	0.348173	0.0138033	-0.0536038	0.696368
P21912	Succinate dehydrogenase [ubiquinone] iron-sulfur subunit, mitochondrial OS=Homo sapiens OX=9606 GN=SDHB PE=1 SV=3	SDHB	1.61389e+06	2.79975e+06	2.75931e+06	3.24389e+06	3.00097e+06	3.43469e+06	3.22148e+06	5.15908e+06	4.30642e+06	0.822709	0.0196095	0.432373	0.185061	0.390336	0.254031
Q96RL7	Vacuolar protein sorting-associated protein 13A OS=Homo sapiens OX=9606 GN=VPS13A PE=1 SV=2	VPS13A	101589	263442	366787	353505	299541	403870	415670	468872	452094	0.869049	0.0927045	0.530303	0.27017	0.338746	0.135071
Q16822	Phosphoenolpyruvate carboxykinase [GTP], mitochondrial OS=Homo sapiens OX=9606 GN=PCK2 PE=1 SV=4		236769	199179	664206	183945	117075	694611	109555	113106	502643	-0.601048	0.0291719	-0.144022	0.40984	-0.457026	0.242053
Q13867	Bleomycin hydrolase OS=Homo sapiens OX=9606 GN=BLMH PE=1 SV=1	BLMH	347539	372970	1.01059e+06	559652	372835	786123	511111	825133	817928	0.315446	0.528453	-0.0104455	0.976653	0.325892	0.448533
Q9HAU5	Regulator of nonsense transcripts 2 OS=Homo sapiens OX=9606 GN=UPF2 PE=1 SV=1	UPF2	310702	596804	504752	708665	594195	796306	746741	933916	984584	0.916263	0.0100608	0.571813	0.196121	0.34445	0.162566
Q13033	Striatin-3 OS=Homo sapiens OX=9606 GN=STRN3 PE=1 SV=3	STRN3	1.43583e+06	235628	1.74451e+06	542656	194021	1.9809e+06	512541	457660	2.11798e+06	-0.145537	0.814538	-0.329973	0.564027	0.184436	0.283596
P63241	Eukaryotic translation initiation factor 5A-1 OS=Homo sapiens OX=9606 GN=EIF5A PE=1 SV=2	EIF5A	1.16429e+06	3.25226e+06	2.4721e+06	2.19268e+06	2.57761e+06	2.19307e+06	3.20864e+06	3.13727e+06	4.20752e+06	0.615419	0.211698	0.0155611	0.965802	0.599858	0.108321
P22570	NADPH:adrenodoxin oxidoreductase, mitochondrial OS=Homo sapiens OX=9606 GN=FDXR PE=1 SV=3	FDXR	143238	289748	619052	240397	201921	444094	367272	321225	492435	0.166738	0.712962	-0.247138	0.562458	0.413876	0.0592041
Q96EE3	Nucleoporin SEH1 OS=Homo sapiens OX=9606 GN=SEH1L PE=1 SV=3	SEH1L	1.75599e+06	1.49887e+06	2.41284e+06	2.63919e+06	2.15995e+06	3.24051e+06	2.44043e+06	2.34675e+06	3.09679e+06	0.476158	0.0054106	0.504369	0.0070495	-0.0282105	0.708466
Q96Q15	Serine/threonine-protein kinase SMG1 OS=Homo sapiens OX=9606 GN=SMG1 PE=1 SV=3	SMG1	16690.7	102960	90693.8	137735	79474.1	167955	148837	126624	68225.6	0.708343	0.434412	0.872722	0.306345	-0.164379	0.78401
Q3KQU3	MAP7 domain-containing protein 1 OS=Homo sapiens OX=9606 GN=MAP7D1 PE=1 SV=1	MAP7D1	1.38031e+06	1.05058e+06	2.37213e+06	1.30412e+06	1.2099e+06	2.21598e+06	1.55625e+06	1.09193e+06	2.05681e+06	-0.0297499	0.844276	-0.0220994	0.821174	-0.00765051	0.954958
Q14692	Ribosome biogenesis protein BMS1 homolog OS=Homo sapiens OX=9606 GN=BMS1 PE=1 SV=1	BMS1	939161	986403	2.79151e+06	1.31113e+06	1.29822e+06	1.77761e+06	1.46597e+06	1.36879e+06	1.92498e+06	0.0129894	0.977274	-0.104669	0.830452	0.117658	0.0439123
Q00796	Sorbitol dehydrogenase OS=Homo sapiens OX=9606 GN=SORD PE=1 SV=4	SORD	552333	742380	1.49301e+06	1.21347e+06	1.02044e+06	1.04707e+06	1.23262e+06	2.24876e+06	1.55596e+06	0.853575	0.214772	0.235039	0.662805	0.618535	0.237397
Q8WXI7	Mucin-16 OS=Homo sapiens OX=9606 GN=MUC16 PE=1 SV=3	MUC16	7.98857e+06	8.3749e+06	1.00715e+07	1.06765e+07	9.26385e+06	7.86384e+06	9.2334e+06	1.01981e+07	8.11141e+06	0.0592308	0.783333	0.0728528	0.779811	-0.013622	0.913141
Q4G0J3	La-related protein 7 OS=Homo sapiens OX=9606 GN=LARP7 PE=1 SV=1	LARP7	199935	221099	499710	270541	361732	531213	532751	684818	792831	1.12661	0.0195468	0.337582	0.126726	0.789028	0.00517686
Q9H2U2	Inorganic pyrophosphatase 2, mitochondrial OS=Homo sapiens OX=9606 GN=PPA2 PE=1 SV=2	PPA2	4.11862e+06	4.5794e+06	7.59496e+06	6.7673e+06	5.02697e+06	7.91417e+06	5.99511e+06	7.75287e+06	7.36161e+06	0.373649	0.247218	0.274564	0.271044	0.0990842	0.719751
P42566	Epidermal growth factor receptor substrate 15 OS=Homo sapiens OX=9606 GN=EPS15 PE=1 SV=2	EPS15	457683	462931	840984	510383	460573	704624	549228	645219	714463	0.115863	0.645678	-0.0722251	0.660326	0.188088	0.287023
Q6XZF7	Dynamin-binding protein OS=Homo sapiens OX=9606 GN=DNMBP PE=1 SV=1	DNMBP	651347	916629	1.06305e+06	788279	520576	832676	852963	1.12855e+06	1.14691e+06	0.249809	0.0562523	-0.296981	0.409022	0.546789	0.171141
P30419	Glycylpeptide N-tetradecanoyltransferase 1 OS=Homo sapiens OX=9606 GN=NMT1 PE=1 SV=2	NMT1	1.09296e+06	1.00668e+06	1.45698e+06	1.35483e+06	751120	1.68961e+06	1.10983e+06	1.41933e+06	1.72181e+06	0.257284	0.182892	0.0938039	0.681843	0.16348	0.630939
Q9NZT2	Opioid growth factor receptor OS=Homo sapiens OX=9606 GN=OGFR PE=1 SV=3	OGFR	505381	528218	713104	641807	543323	714508	620923	697393	681760	0.19542	0.294164	0.12109	0.356751	0.0743306	0.635044
Q9UIJ7	GTP:AMP phosphotransferase AK3, mitochondrial OS=Homo sapiens OX=9606 GN=AK3 PE=1 SV=4	AK3	1.41259e+06	1.20119e+06	2.29182e+06	1.5213e+06	1.88104e+06	2.94679e+06	1.86793e+06	1.89486e+06	3.41503e+06	0.549116	0.0605814	0.372131	0.122955	0.176985	0.178983
Q5T6F2	Ubiquitin-associated protein 2 OS=Homo sapiens OX=9606 GN=UBAP2 PE=1 SV=1	UBAP2	242413	574015	1.08021e+06	841484	237672	1.10407e+06	359704	1.10335e+06	1.28592e+06	0.535448	0.151392	0.203016	0.759311	0.332432	0.67572
P16070	CD44 antigen OS=Homo sapiens OX=9606 GN=CD44 PE=1 SV=3	CD44	8.83843e+06	1.85175e+07	1.35663e+07	2.24879e+07	2.48635e+07	2.19607e+07	2.63684e+07	3.18067e+07	2.97504e+07	1.10339	0.00631627	0.76022	0.0489771	0.343174	0.0347292
Q8IWX8	Calcium homeostasis endoplasmic reticulum protein OS=Homo sapiens OX=9606 GN=CHERP PE=1 SV=3	CHERP	8.37894e+06	108867	2.24162e+06	2.15849e+06	216839	1.05716e+06	168748	923337	837334	-2.47533	0.392927	-1.64425	0.334786	-0.831086	0.591214
Q9BZK7	F-box-like/WD repeat-containing protein TBL1XR1 OS=Homo sapiens OX=9606 GN=TBL1XR1 PE=1 SV=1	TBL1XR1	391052	363328	759139	599436	436864	799940	548448	615577	733458	0.32618	0.257182	0.278848	0.170842	0.0473326	0.820857
P04222	HLA class I histocompatibility antigen, Cw-3 alpha chain OS=Homo sapiens OX=9606 GN=HLA-C PE=1 SV=2	HLA-C	4.31132e+06	4.16393e+06	1.0354e+07	5.43775e+06	4.148e+06	1.07286e+07	4.80786e+06	3.57862e+06	8.5168e+06	-0.155668	0.441537	0.109526	0.277764	-0.265194	0.16875
Q9BYK8	Helicase with zinc finger domain 2 OS=Homo sapiens OX=9606 GN=HELZ2 PE=1 SV=6	HELZ2	0	18562.8	0	0	0	0	0	0	897.874	-4.36976	0.451217	#NUM!	0.42265	#DIV/0!	0.42265
Q12907	Vesicular integral-membrane protein VIP36 OS=Homo sapiens OX=9606 GN=LMAN2 PE=1 SV=1	LMAN2	4.80129e+06	1.24582e+07	2.24843e+07	1.7552e+07	1.03898e+07	2.58549e+07	1.59397e+07	3.40307e+07	3.27256e+07	1.05709	0.0588804	0.436785	0.392249	0.620301	0.32372
P24844	Myosin regulatory light polypeptide 9 OS=Homo sapiens OX=9606 GN=MYL9 PE=1 SV=4	MYL9	411251	509820	436818	893122	846487	475302	837186	1.06136e+06	725680	0.950527	0.0308069	0.705884	0.160055	0.244643	0.293827
P61163	Alpha-centractin OS=Homo sapiens OX=9606 GN=ACTR1A PE=1 SV=1	ACTR1A	2.55166e+06	2.1352e+06	2.81966e+06	2.9516e+06	2.30165e+06	3.23855e+06	2.43508e+06	3.02384e+06	3.2516e+06	0.214616	0.301313	0.177928	0.0560032	0.036688	0.857795
Q12959	Disks large homolog 1 OS=Homo sapiens OX=9606 GN=DLG1 PE=1 SV=2	DLG1	1.4925e+06	1.61169e+06	2.15988e+06	1.75917e+06	1.81914e+06	2.33835e+06	1.80066e+06	1.99308e+06	2.07927e+06	0.157918	0.292493	0.168602	0.0139401	-0.0106842	0.919934
P20618	Proteasome subunit beta type-1 OS=Homo sapiens OX=9606 GN=PSMB1 PE=1 SV=2	PSMB1	9.56169e+07	8.67569e+07	7.57118e+07	8.91653e+07	1.01276e+08	9.82179e+07	9.4454e+07	1.06547e+08	1.17506e+08	0.303477	0.245867	0.161516	0.359266	0.14196	0.166818
P61289	Proteasome activator complex subunit 3 OS=Homo sapiens OX=9606 GN=PSME3 PE=1 SV=1	PSME3	7.13045e+06	9.05982e+06	9.31819e+06	1.41507e+07	1.37497e+07	1.40409e+07	1.30243e+07	1.3442e+07	1.73076e+07	0.779096	0.0282622	0.717396	0.0192605	0.0616996	0.695014
P17066	Heat shock 70 kDa protein 6 OS=Homo sapiens OX=9606 GN=HSPA6 PE=1 SV=2	HSPA6	146069	182376	145409	207823	245998	146138	157891	183555	262435	0.349824	0.361787	0.340423	0.178873	0.00940186	0.983953
Q99567	Nuclear pore complex protein Nup88 OS=Homo sapiens OX=9606 GN=NUP88 PE=1 SV=2	NUP88	233211	382472	1.05018e+06	989370	543667	1.40613e+06	634964	869334	1.28424e+06	0.743236	0.0372003	0.819138	0.136297	-0.0759026	0.824836
Q9H9A6	Leucine-rich repeat-containing protein 40 OS=Homo sapiens OX=9606 GN=LRRC40 PE=1 SV=1	LRRC40	333104	278165	1.05609e+06	672205	470830	908300	381957	971298	989333	0.49054	0.441525	0.299	0.468464	0.19154	0.712157
Q9BZJ0	Crooked neck-like protein 1 OS=Homo sapiens OX=9606 GN=CRNKL1 PE=1 SV=4	CRNKL1	819934	939361	1.43891e+06	1.03626e+06	800502	1.44395e+06	1.06932e+06	952609	1.56508e+06	0.165518	0.197724	0.036749	0.814715	0.128769	0.103419
O95861	3'(2'),5'-bisphosphate nucleotidase 1 OS=Homo sapiens OX=9606 GN=BPNT1 PE=1 SV=1	BPNT1	1.51887e+06	1.40246e+06	1.69295e+06	1.37009e+06	1.51554e+06	1.90542e+06	1.68624e+06	1.76885e+06	2.04514e+06	0.253385	0.0440286	0.054234	0.639331	0.19915	0.0445389
P82979	SAP domain-containing ribonucleoprotein OS=Homo sapiens OX=9606 GN=SARNP PE=1 SV=3	SARNP	3.13531e+06	3.91291e+06	6.97189e+06	6.24634e+06	4.35554e+06	8.72896e+06	5.62578e+06	6.39266e+06	8.60532e+06	0.556809	0.0162316	0.463407	0.148348	0.0934023	0.650061
P30519	Heme oxygenase 2 OS=Homo sapiens OX=9606 GN=HMOX2 PE=1 SV=2	HMOX2	2.18282e+06	1.91137e+06	2.11585e+06	2.18589e+06	2.28417e+06	2.4969e+06	2.04086e+06	2.00303e+06	2.8683e+06	0.154538	0.474343	0.165927	0.180251	-0.0113885	0.935172
Q9H9B4	Sideroflexin-1 OS=Homo sapiens OX=9606 GN=SFXN1 PE=1 SV=4	SFXN1	7.91502e+06	9.36873e+06	1.27457e+07	1.37851e+07	1.11149e+07	1.50262e+07	1.33286e+07	1.76239e+07	1.74086e+07	0.687469	0.0305903	0.410958	0.125664	0.276511	0.29893
P52292	Importin subunit alpha-1 OS=Homo sapiens OX=9606 GN=KPNA2 PE=1 SV=1	KPNA2	7.48735e+06	8.67433e+06	1.08191e+07	1.66941e+07	1.47809e+07	1.83275e+07	1.37219e+07	2.10636e+07	2.10373e+07	1.04892	0.0333904	0.884288	0.0135998	0.164631	0.534075
P50213	Isocitrate dehydrogenase [NAD] subunit alpha, mitochondrial OS=Homo sapiens OX=9606 GN=IDH3A PE=1 SV=1	IDH3A	2.59778e+06	1.79621e+06	2.86241e+06	2.25491e+06	2.07605e+06	3.53897e+06	2.09538e+06	5.75269e+06	4.70303e+06	0.790486	0.304064	0.117094	0.561865	0.673392	0.299791
Q15785	Mitochondrial import receptor subunit TOM34 OS=Homo sapiens OX=9606 GN=TOMM34 PE=1 SV=2	TOMM34	822058	596729	1.78511e+06	781872	667277	1.18701e+06	954742	1.01222e+06	1.48035e+06	0.105642	0.735886	-0.281392	0.45694	0.387033	0.0337623
Q7KZI7	Serine/threonine-protein kinase MARK2 OS=Homo sapiens OX=9606 GN=MARK2 PE=1 SV=2	MARK2	152846	132753	301940	209204	136251	259704	250482	282214	262018	0.435751	0.346149	0.0426294	0.855734	0.393121	0.278604
Q6P1M0	Long-chain fatty acid transport protein 4 OS=Homo sapiens OX=9606 GN=SLC27A4 PE=1 SV=1	SLC27A4	195267	284494	262118	441938	436980	315942	330434	356560	318397	0.438502	0.06772	0.687587	0.113312	-0.249085	0.204443
Q14684	Ribosomal RNA processing protein 1 homolog B OS=Homo sapiens OX=9606 GN=RRP1B PE=1 SV=3	RRP1B	598690	645600	1.70265e+06	1.39694e+06	921439	2.15486e+06	966622	1.08993e+06	1.65048e+06	0.33105	0.242392	0.602101	0.080168	-0.271051	0.35334
Q562E7	WD repeat-containing protein 81 OS=Homo sapiens OX=9606 GN=WDR81 PE=1 SV=2	WDR81	113445	131982	134305	203652	102285	179685	146500	140886	109934	0.0653177	0.758363	0.354853	0.419164	-0.289535	0.480257
Q9UBF2	Coatomer subunit gamma-2 OS=Homo sapiens OX=9606 GN=COPG2 PE=1 SV=1	COPG2	0	0	0	20591.9	0	21106.1	0	46008.1	3029.73	#DIV/0!	0.38596	#DIV/0!	0.183565	0.233918	0.920864
P62753	40S ribosomal protein S6 OS=Homo sapiens OX=9606 GN=RPS6 PE=1 SV=1	RPS6	1.24873e+08	9.26337e+07	1.86967e+08	1.33445e+08	1.32605e+08	1.95099e+08	1.63215e+08	1.28115e+08	2.42566e+08	0.400512	0.0205627	0.189185	0.214959	0.211326	0.252783
Q99439	Calponin-2 OS=Homo sapiens OX=9606 GN=CNN2 PE=1 SV=4	CNN2	1.26969e+07	8.12568e+06	9.77449e+06	1.17011e+07	1.69732e+07	1.05353e+07	1.60381e+07	1.88602e+07	1.93656e+07	0.826597	0.0753675	0.357814	0.443539	0.468783	0.132336
O14646	Chromodomain-helicase-DNA-binding protein 1 OS=Homo sapiens OX=9606 GN=CHD1 PE=1 SV=2	CHD1	54223.6	156748	111297	265215	61388.3	224589	103879	197261	285286	0.863689	0.177464	0.774293	0.48726	0.0893959	0.907317
P50748	Kinetochore-associated protein 1 OS=Homo sapiens OX=9606 GN=KNTC1 PE=1 SV=1	KNTC1	1.34369e+06	1.12996e+06	2.0187e+06	1.68697e+06	1.61261e+06	2.16403e+06	1.51433e+06	1.74954e+06	3.34011e+06	0.555868	0.170306	0.282385	0.080495	0.273483	0.449754
P62263	40S ribosomal protein S14 OS=Homo sapiens OX=9606 GN=RPS14 PE=1 SV=3	RPS14	8.43782e+07	7.74989e+07	1.04656e+08	1.01699e+08	8.44657e+07	1.06426e+08	9.98489e+07	1.03395e+08	1.0713e+08	0.219689	0.163722	0.134568	0.197787	0.0851209	0.460557
P21291	Cysteine and glycine-rich protein 1 OS=Homo sapiens OX=9606 GN=CSRP1 PE=1 SV=3	CSRP1	6.68732e+06	6.15361e+06	1.00007e+07	8.06109e+06	8.53297e+06	1.18377e+07	9.3941e+06	1.18629e+07	2.26101e+07	0.941471	0.13931	0.315833	0.0234673	0.625638	0.215104
Q14914	Prostaglandin reductase 1 OS=Homo sapiens OX=9606 GN=PTGR1 PE=1 SV=2	PTGR1	1.31425e+06	2.38771e+07	1.78589e+06	1.28528e+06	1.10154e+06	1.46762e+06	1.0451e+06	2.19242e+06	2.12138e+06	-2.33174	0.424529	-2.80715	0.413905	0.475415	0.328885
P51003	Poly(A) polymerase alpha OS=Homo sapiens OX=9606 GN=PAPOLA PE=1 SV=4	PAPOLA	499930	435719	545165	533023	474505	629600	472914	682319	610252	0.253674	0.359168	0.144777	0.0850248	0.108897	0.658803
Q15269	Periodic tryptophan protein 2 homolog OS=Homo sapiens OX=9606 GN=PWP2 PE=2 SV=2	PWP2; LOC102724159	1.24107e+06	969794	1.9539e+06	1.60591e+06	997943	2.10726e+06	1.48707e+06	947099	2.50555e+06	0.246197	0.259775	0.177831	0.204979	0.0683661	0.684782
Q96HN2	Adenosylhomocysteinase 3 OS=Homo sapiens OX=9606 GN=AHCYL2 PE=1 SV=1	AHCYL2	170306	154102	234822	165452	51038.3	151422	152945	170608	194559	-0.110178	0.493294	-0.604081	0.167427	0.493903	0.321067
Q86U86	Protein polybromo-1 OS=Homo sapiens OX=9606 GN=PBRM1 PE=1 SV=1	PBRM1	516353	594152	1.03304e+06	902856	735698	882089	787427	962399	1.04289e+06	0.381667	0.180534	0.23379	0.503405	0.147877	0.478057
Q08257	Quinone oxidoreductase OS=Homo sapiens OX=9606 GN=CRYZ PE=1 SV=1	CRYZ	5.44781e+06	5.20404e+06	5.60159e+06	5.81317e+06	5.33998e+06	4.92285e+06	6.3748e+06	6.7418e+06	7.42592e+06	0.337869	0.0325911	-0.0158358	0.869123	0.353705	0.117875
Q92576	PHD finger protein 3 OS=Homo sapiens OX=9606 GN=PHF3 PE=1 SV=3	PHF3	183074	116083	230090	97690.2	139062	192890	148270	134984	159594	-0.257131	0.383097	-0.300804	0.400527	0.0436733	0.874385
P25787	Proteasome subunit alpha type-2 OS=Homo sapiens OX=9606 GN=PSMA2 PE=1 SV=2	PSMA2	1.28248e+06	1.79029e+06	2.27018e+06	3.4739e+06	2.53508e+06	5.43622e+06	3.46694e+06	2.0667e+06	5.14595e+06	0.999149	0.149316	1.09904	0.101663	-0.0998862	0.197893
P60891	Ribose-phosphate pyrophosphokinase 1 OS=Homo sapiens OX=9606 GN=PRPS1 PE=1 SV=2	PRPS1	242451	234933	446133	451622	453978	423939	343710	611782	447219	0.603008	0.291004	0.525717	0.228096	0.0772913	0.780639
Q9H3S7	Tyrosine-protein phosphatase non-receptor type 23 OS=Homo sapiens OX=9606 GN=PTPN23 PE=1 SV=1	PTPN23	5.03471e+06	384186	2.09288e+06	2.848e+06	413026	1.71307e+06	661307	1.67344e+06	1.40665e+06	-1.00558	0.527888	-0.594719	0.339924	-0.410856	0.720076
P28290	Protein ITPRID2 OS=Homo sapiens OX=9606 GN=ITPRID2 PE=1 SV=3	SSFA2	768943	776575	1.03873e+06	724200	632630	968085	878850	878791	1.14697e+06	0.1686	0.000478104	-0.152568	0.100589	0.321168	0.0194834
Q9UNF0	Protein kinase C and casein kinase substrate in neurons protein 2 OS=Homo sapiens OX=9606 GN=PACSIN2 PE=1 SV=2	PACSIN2	3.00137e+06	5.16032e+06	4.68948e+06	6.49921e+06	5.94685e+06	6.26501e+06	4.21803e+06	9.36313e+06	5.83278e+06	0.595194	0.162145	0.541992	0.136074	0.0532016	0.901755
Q96ST3	Paired amphipathic helix protein Sin3a OS=Homo sapiens OX=9606 GN=SIN3A PE=1 SV=2	SIN3A	597638	685428	917339	1.0366e+06	638990	1.02046e+06	830019	918547	1.42143e+06	0.52671	0.0701716	0.293081	0.368711	0.233629	0.484365
P55209	Nucleosome assembly protein 1-like 1 OS=Homo sapiens OX=9606 GN=NAP1L1 PE=1 SV=1	NAP1L1	2.42224e+06	4.43223e+06	1.75931e+07	7.49501e+06	3.79815e+06	1.47969e+07	7.17162e+06	2.33858e+07	2.0376e+07	1.05892	0.225221	0.0938127	0.837252	0.96511	0.295836
Q92769	Histone deacetylase 2 OS=Homo sapiens OX=9606 GN=HDAC2 PE=1 SV=2	HDAC2	991063	963135	1.77773e+06	1.26149e+06	1.11305e+06	2.13858e+06	1.2559e+06	1.18851e+06	2.32517e+06	0.353938	0.0762712	0.274202	0.0508836	0.079736	0.264639
O60231	Pre-mRNA-splicing factor ATP-dependent RNA helicase DHX16 OS=Homo sapiens OX=9606 GN=DHX16 PE=1 SV=2	DHX16	607313	536217	896436	676151	522711	925585	635027	622779	820738	0.0270294	0.811692	0.058543	0.357926	-0.0315136	0.824093
Q96AQ6	Pre-B-cell leukemia transcription factor-interacting protein 1 OS=Homo sapiens OX=9606 GN=PBXIP1 PE=1 SV=1	PBXIP1	1.73567e+06	836920	1.02524e+06	909459	709232	945821	1.03797e+06	1.75875e+06	1.29323e+06	0.184956	0.760587	-0.488442	0.289596	0.673398	0.208685
O75351	Vacuolar protein sorting-associated protein 4B OS=Homo sapiens OX=9606 GN=VPS4B PE=1 SV=2	VPS4B	1.44462e+06	1.47795e+06	1.9989e+06	1.72656e+06	1.35702e+06	2.09837e+06	1.96169e+06	1.90493e+06	2.12518e+06	0.2839	0.0943915	0.0744065	0.533687	0.209494	0.216587
P41227	N-alpha-acetyltransferase 10 OS=Homo sapiens OX=9606 GN=NAA10 PE=1 SV=1	NAA10	2.38767e+06	1.67458e+06	4.05727e+06	2.46464e+06	1.43083e+06	4.09329e+06	2.12878e+06	2.6213e+06	4.18243e+06	0.137674	0.525597	-0.0234216	0.707562	0.161096	0.560635
Q9UL46	Proteasome activator complex subunit 2 OS=Homo sapiens OX=9606 GN=PSME2 PE=1 SV=4	PSME2	2.47336e+07	1.37639e+07	2.31499e+07	1.66014e+07	1.14323e+07	1.75285e+07	1.46172e+07	1.75028e+07	2.06364e+07	-0.224692	0.536475	-0.436201	0.0856975	0.211508	0.415203
Q14562	ATP-dependent RNA helicase DHX8 OS=Homo sapiens OX=9606 GN=DHX8 PE=1 SV=1	DHX8	565045	535612	560532	680963	545471	729683	670040	643695	792831	0.342676	0.0713376	0.235775	0.170579	0.1069	0.259374
Q05209	Tyrosine-protein phosphatase non-receptor type 12 OS=Homo sapiens OX=9606 GN=PTPN12 PE=1 SV=3	PTPN12	140296	362418	713826	504484	249067	794720	384127	458010	741369	0.380339	0.19547	0.347874	0.50879	0.0324642	0.917627
Q96AG4	Leucine-rich repeat-containing protein 59 OS=Homo sapiens OX=9606 GN=LRRC59 PE=1 SV=1	LRRC59	1.43661e+07	1.79974e+07	4.96397e+07	3.50456e+07	2.05146e+07	7.17503e+07	3.10105e+07	5.09817e+07	6.44716e+07	0.836791	0.065195	0.634599	0.138926	0.202192	0.649875
O14976	Cyclin-G-associated kinase OS=Homo sapiens OX=9606 GN=GAK PE=1 SV=2	GAK	315377	5.83771e+06	832960	672620	1.94856e+06	229092	388418	1.16565e+06	1.03485e+06	-1.43212	0.457198	-1.29338	0.395792	-0.138746	0.869797
O95140	Mitofusin-2 OS=Homo sapiens OX=9606 GN=MFN2 PE=1 SV=3	MFN2	449068	622419	826778	627535	553404	697633	765929	564932	988645	0.289135	0.325234	-0.0150458	0.950746	0.30418	0.210503
Q15645	Pachytene checkpoint protein 2 homolog OS=Homo sapiens OX=9606 GN=TRIP13 PE=1 SV=2	TRIP13	1.9985e+06	2.5395e+06	3.71965e+06	3.57428e+06	2.59617e+06	2.88336e+06	3.29046e+06	4.55326e+06	3.91667e+07	2.50918	0.37024	0.132793	0.742465	2.37639	0.396919
Q9H3D4	Tumor protein 63 OS=Homo sapiens OX=9606 GN=TP63 PE=1 SV=1	TP63	1.82005e+06	2.07674e+06	4.97246e+06	2.76959e+06	1.50938e+06	5.34058e+06	2.98612e+06	1.82393e+06	5.42694e+06	0.206909	0.38152	0.117156	0.628417	0.0897523	0.0894877
P25788	Proteasome subunit alpha type-3 OS=Homo sapiens OX=9606 GN=PSMA3 PE=1 SV=2	PSMA3	1.53911e+07	1.94349e+07	2.40962e+07	2.51972e+07	2.26115e+07	3.29261e+07	2.2268e+07	3.40173e+07	3.37362e+07	0.611458	0.0441615	0.454379	0.0721437	0.157079	0.545764
Q9H9E3	Conserved oligomeric Golgi complex subunit 4 OS=Homo sapiens OX=9606 GN=COG4 PE=1 SV=3	COG4	385219	499073	570357	650880	452743	685972	721815	718252	781381	0.61083	0.0242759	0.298963	0.340917	0.311867	0.142935
Q8IX01	SURP and G-patch domain-containing protein 2 OS=Homo sapiens OX=9606 GN=SUGP2 PE=1 SV=2	SUGP2	64121	449537	526917	254005	138718	535831	332886	789310	489303	0.631023	0.241985	-0.164323	0.822486	0.795346	0.399855
Q96KP1	Exocyst complex component 2 OS=Homo sapiens OX=9606 GN=EXOC2 PE=1 SV=1	EXOC2	1.31749e+06	936505	1.52441e+06	1.4531e+06	929924	1.92155e+06	1.14116e+06	1.0777e+06	1.97744e+06	0.151337	0.523395	0.18809	0.276202	-0.0367523	0.821224
Q9NW82	WD repeat-containing protein 70 OS=Homo sapiens OX=9606 GN=WDR70 PE=1 SV=1	WDR70	494655	360903	949095	673290	551203	1.35597e+06	610676	1.28491e+06	1.3991e+06	0.86842	0.168248	0.515909	0.0734022	0.352511	0.440973
O00461	Golgi integral membrane protein 4 OS=Homo sapiens OX=9606 GN=GOLIM4 PE=1 SV=1	GOLIM4	2.0559e+06	1.02011e+06	1.85993e+06	1.74e+06	1.20561e+06	1.70137e+06	1.39016e+06	1.72763e+06	2.07289e+06	0.0726026	0.852113	-0.0870298	0.58207	0.159632	0.569995
Q96T76	MMS19 nucleotide excision repair protein homolog OS=Homo sapiens OX=9606 GN=MMS19 PE=1 SV=2	MMS19	2.46094e+06	2.16441e+06	2.93901e+06	2.70713e+06	2.40817e+06	3.1643e+06	2.68092e+06	3.14256e+06	3.66934e+06	0.32762	0.102376	0.130343	0.000765669	0.197277	0.21445
O75131	Copine-3 OS=Homo sapiens OX=9606 GN=CPNE3 PE=1 SV=1	CPNE3	3.91029e+06	1.45926e+06	5.65691e+06	3.44117e+06	2.63058e+06	3.6515e+06	2.93732e+06	2.34686e+06	5.99002e+06	0.0320553	0.894711	-0.181458	0.682441	0.213513	0.628287
O75477	Erlin-1 OS=Homo sapiens OX=9606 GN=ERLIN1 PE=1 SV=1	ERLIN1	1.19387e+06	2.0197e+06	4.03937e+06	2.68417e+06	2.15947e+06	4.35235e+06	2.88775e+06	4.48678e+06	3.73192e+06	0.614758	0.260454	0.342437	0.266408	0.27232	0.543683
P07686	Beta-hexosaminidase subunit beta OS=Homo sapiens OX=9606 GN=HEXB PE=1 SV=3	HEXB	1.46962e+07	1.43005e+07	2.19716e+07	2.12191e+07	1.68689e+07	2.0494e+07	2.28698e+07	2.84878e+07	3.35499e+07	0.736294	0.0228748	0.20086	0.386432	0.535434	0.134206
Q7Z434	Mitochondrial antiviral-signaling protein OS=Homo sapiens OX=9606 GN=MAVS PE=1 SV=2	MAVS	673731	834939	1.17702e+06	1.09908e+06	784881	1.30374e+06	1.09406e+06	1.03368e+06	1.47739e+06	0.424759	0.0409955	0.24722	0.351077	0.177539	0.205774
P52895	Aldo-keto reductase family 1 member C2 OS=Homo sapiens OX=9606 GN=AKR1C2 PE=1 SV=3	AKR1C2	683799	3.8716e+06	5.93312e+06	4.4568e+06	2.807e+06	6.1939e+06	5.26628e+06	6.10071e+06	5.75092e+06	0.706694	0.249388	0.359621	0.563689	0.347073	0.382195
Q5T0W9	Protein FAM83B OS=Homo sapiens OX=9606 GN=FAM83B PE=1 SV=1	FAM83B	49806.2	21237.2	78422.3	9319.25	0	59833.4	72132.7	24135.3	29753.4	-0.246147	0.747583	-1.11196	0.060475	0.865812	0.55455
P00441	Superoxide dismutase [Cu-Zn] OS=Homo sapiens OX=9606 GN=SOD1 PE=1 SV=2	SOD1	1.35844e+07	1.80319e+07	1.98468e+07	2.33696e+07	1.81496e+07	2.54268e+07	2.08283e+07	2.75018e+07	2.47883e+07	0.506697	0.0312689	0.379458	0.206475	0.127239	0.633075
P36542	ATP synthase subunit gamma, mitochondrial OS=Homo sapiens OX=9606 GN=ATP5F1C PE=1 SV=1	ATP5C1	8.46849e+06	7.98983e+06	1.55842e+07	1.49417e+07	1.04669e+07	1.83091e+07	1.63522e+07	2.33035e+07	2.7491e+07	1.06733	0.0320643	0.448235	0.0948895	0.619097	0.146327
Q9NR45	Sialic acid synthase OS=Homo sapiens OX=9606 GN=NANS PE=1 SV=2	NANS	8.28887e+06	7.29673e+06	1.63565e+07	1.55968e+07	1.75005e+07	1.97174e+07	1.50034e+07	1.95499e+07	2.61978e+07	0.927452	0.0267608	0.725482	0.0725164	0.201971	0.328393
P36873	Serine/threonine-protein phosphatase PP1-gamma catalytic subunit OS=Homo sapiens OX=9606 GN=PPP1CC PE=1 SV=1	PPP1CC	126487	208709	283403	187340	204026	305601	346917	318902	390525	0.772003	0.0594743	0.172085	0.30332	0.599917	0.0312561
O15173	Membrane-associated progesterone receptor component 2 OS=Homo sapiens OX=9606 GN=PGRMC2 PE=1 SV=1	PGRMC2	398193	40279.9	273330	303391	90773	385445	203267	2.01418e+06	1.0438e+06	2.19588	0.30827	0.131274	0.74786	2.0646	0.29608
Q13123	Protein Red OS=Homo sapiens OX=9606 GN=IK PE=1 SV=3	IK	453764	551599	1.1371e+06	1.68822e+06	1.16576e+06	1.74403e+06	1.23187e+06	1.62479e+06	1.47152e+06	1.01449	0.0769483	1.10174	0.0589152	-0.0872504	0.778172
Q15833	Syntaxin-binding protein 2 OS=Homo sapiens OX=9606 GN=STXBP2 PE=1 SV=2	STXBP2	946242	938171	1.5145e+06	1.2178e+06	928787	1.61985e+06	1.28303e+06	1.02586e+06	1.67987e+06	0.230869	0.116164	0.148128	0.271895	0.0827412	0.0235648
A2RRP1	Neuroblastoma-amplified sequence OS=Homo sapiens OX=9606 GN=NBAS PE=1 SV=2	NBAS	146870	123963	363501	134338	195303	204263	204179	188397	304035	0.135108	0.65675	-0.248664	0.668547	0.383772	0.229901
Q93034	Cullin-5 OS=Homo sapiens OX=9606 GN=CUL5 PE=1 SV=4	CUL5	168304	207475	329456	312485	242597	302333	302214	335962	478759	0.663367	0.00205746	0.281888	0.417582	0.381479	0.250348
Q9NQR4	Omega-amidase NIT2 OS=Homo sapiens OX=9606 GN=NIT2 PE=1 SV=1	NIT2	4.00015e+06	4.38903e+06	1.14683e+07	8.94842e+06	3.11953e+06	1.45543e+07	7.51698e+06	1.16797e+07	1.29629e+07	0.695571	0.137128	0.422949	0.345602	0.272622	0.637677
Q9Y2Q3	Glutathione S-transferase kappa 1 OS=Homo sapiens OX=9606 GN=GSTK1 PE=1 SV=3	GSTK1	1.96293e+07	1.27121e+07	1.32504e+07	1.31728e+07	1.2185e+07	1.17765e+07	1.49309e+07	1.72036e+07	1.38119e+07	0.0111803	0.968612	-0.296019	0.265014	0.307199	0.106465
P46939	Utrophin OS=Homo sapiens OX=9606 GN=UTRN PE=1 SV=2	UTRN	2.5351e+06	999155	3.14243e+06	1.80787e+06	1.38832e+06	2.06659e+06	1.7627e+06	1.82518e+06	3.14457e+06	0.0120019	0.971525	-0.343308	0.397832	0.35531	0.27104
P35659	Protein DEK OS=Homo sapiens OX=9606 GN=DEK PE=1 SV=1	DEK	4.79388e+06	7.82686e+06	1.40854e+07	1.07977e+07	9.03796e+06	1.28475e+07	1.1434e+07	1.40538e+07	1.82149e+07	0.71055	0.0183055	0.291374	0.447744	0.419175	0.137192
P35611	Alpha-adducin OS=Homo sapiens OX=9606 GN=ADD1 PE=1 SV=2	ADD1	1.57105e+06	1.82327e+06	2.87825e+06	2.07171e+06	1.5471e+06	3.37523e+06	1.93559e+06	2.42385e+06	3.05615e+06	0.241504	0.0894248	0.157069	0.450166	0.0844351	0.741876
Q27J81	Inverted formin-2 OS=Homo sapiens OX=9606 GN=INF2 PE=1 SV=2	INF2	2.04553e+06	1.047e+06	1.19264e+06	1.33277e+06	900533	1.10281e+06	1.02332e+06	1.76359e+06	1.79935e+06	0.0979666	0.874757	-0.361182	0.252653	0.459149	0.373155
P09972	Fructose-bisphosphate aldolase C OS=Homo sapiens OX=9606 GN=ALDOC PE=1 SV=2	ALDOC	3.77302e+07	2.09442e+07	3.87542e+07	1.98083e+07	9.35653e+06	1.4335e+07	4.78981e+06	2.83953e+07	7.56788e+06	-1.25744	0.288184	-1.16334	0.0399357	-0.0941025	0.937009
Q9NV70	Exocyst complex component 1 OS=Homo sapiens OX=9606 GN=EXOC1 PE=1 SV=4	EXOC1	432513	472268	737976	571315	420451	802753	533747	484513	683367	0.0507958	0.706169	0.127478	0.458133	-0.0766826	0.618553
Q9UKD2	mRNA turnover protein 4 homolog OS=Homo sapiens OX=9606 GN=MRTO4 PE=1 SV=2	MRTO4	4.61375e+06	4.78077e+06	5.62246e+06	6.07156e+06	5.25662e+06	7.44014e+06	5.89134e+06	6.64489e+06	7.90609e+06	0.444964	0.0250524	0.321705	0.0892768	0.12326	0.344942
Q9NQW7	Xaa-Pro aminopeptidase 1 OS=Homo sapiens OX=9606 GN=XPNPEP1 PE=1 SV=3	XPNPEP1	1.16979e+06	512411	1.18979e+06	1.26161e+06	524016	875246	944230	1.13763e+06	1.46711e+06	0.305352	0.457292	-0.11015	0.628254	0.415502	0.436361
Q9NRY4	Rho GTPase-activating protein 35 OS=Homo sapiens OX=9606 GN=ARHGAP35 PE=1 SV=3	ARHGAP35	239520	178587	389916	141505	217535	302940	364187	324728	496498	0.55292	0.00815985	-0.287609	0.383217	0.840529	0.037304
O60645	Exocyst complex component 3 OS=Homo sapiens OX=9606 GN=EXOC3 PE=1 SV=2	EXOC3	364375	176579	574591	240378	283625	630025	257842	451840	627297	0.261227	0.573604	0.0489293	0.871524	0.212298	0.375512
Q9BY77	Polymerase delta-interacting protein 3 OS=Homo sapiens OX=9606 GN=POLDIP3 PE=1 SV=2	POLDIP3	699200	782596	1.20168e+06	1.08375e+06	723260	1.26395e+06	984966	1.39774e+06	1.21506e+06	0.422998	0.221911	0.194587	0.432278	0.228412	0.554962
Q9BW27	Nuclear pore complex protein Nup85 OS=Homo sapiens OX=9606 GN=NUP85 PE=1 SV=1	NUP85	3.38348e+06	2.0721e+06	3.64434e+06	4.02006e+06	1.87071e+06	3.42477e+06	3.45504e+06	4.51195e+06	3.53277e+06	0.337678	0.432954	0.0337846	0.822884	0.303894	0.533485
Q96C36	Pyrroline-5-carboxylate reductase 2 OS=Homo sapiens OX=9606 GN=PYCR2 PE=1 SV=1	PYCR2	3.12238e+06	3.02829e+06	5.89114e+06	4.25207e+06	3.28416e+06	5.92474e+06	3.53143e+06	3.0889e+06	5.78883e+06	0.0433533	0.502117	0.16073	0.292925	-0.117377	0.199807
P10515	Dihydrolipoyllysine-residue acetyltransferase component of pyruvate dehydrogenase complex, mitochondrial OS=Homo sapiens OX=9606 GN=DLAT PE=1 SV=3	DLAT	1.45348e+06	1.66294e+06	3.01683e+06	2.28014e+06	2.8887e+06	3.61832e+06	2.24861e+06	2.60297e+06	4.28885e+06	0.575611	0.0192575	0.518745	0.040033	0.0568661	0.720424
P22392	Nucleoside diphosphate kinase B OS=Homo sapiens OX=9606 GN=NME2 PE=1 SV=1	NME2; NME1-NME2	199354	336167	912161	680498	365241	1.54625e+06	846935	460736	1.58162e+06	0.996971	0.114286	0.840313	0.170539	0.156657	0.120292
P23368	NAD-dependent malic enzyme, mitochondrial OS=Homo sapiens OX=9606 GN=ME2 PE=1 SV=1	ME2	1.90381e+06	1.4421e+06	2.42456e+06	1.68605e+06	1.84903e+06	2.2117e+06	1.61604e+06	2.80875e+06	2.20286e+06	0.199808	0.650033	-0.00593453	0.973092	0.205742	0.471512
P21980	Protein-glutamine gamma-glutamyltransferase 2 OS=Homo sapiens OX=9606 GN=TGM2 PE=1 SV=2	TGM2	595562	576665	923990	801739	1.0335e+06	886747	652355	6.12992e+06	1.28893e+06	1.945	0.380173	0.37687	0.281144	1.56813	0.396147
P23743	Diacylglycerol kinase alpha OS=Homo sapiens OX=9606 GN=DGKA PE=1 SV=3	DGKA	476013	533145	785853	681418	543400	815422	996411	781056	915690	0.585306	0.12241	0.184747	0.318575	0.400559	0.0740995
Q69YQ0	Cytospin-A OS=Homo sapiens OX=9606 GN=SPECC1L PE=1 SV=2	SPECC1L	406638	398653	841067	482430	410540	878749	484456	316699	880809	0.0308688	0.828402	0.105871	0.153221	-0.0750027	0.448049
P43897	Elongation factor Ts, mitochondrial OS=Homo sapiens OX=9606 GN=TSFM PE=1 SV=2	TSFM	728697	512507	918663	738543	991252	1.49225e+06	1.16702e+06	1.14525e+06	1.55902e+06	0.841872	0.0131659	0.577035	0.179262	0.264837	0.185447
Q9NYH9	U3 small nucleolar RNA-associated protein 6 homolog OS=Homo sapiens OX=9606 GN=UTP6 PE=2 SV=2	UTP6	719734	681701	1.68733e+06	1.04176e+06	586596	2.63105e+06	924707	826368	2.24266e+06	0.37071	0.142586	0.463621	0.325261	-0.0929106	0.674494
Q92896	Golgi apparatus protein 1 OS=Homo sapiens OX=9606 GN=GLG1 PE=1 SV=2	GLG1	710730	905488	1.60478e+06	1.37378e+06	1.16852e+06	2.00176e+06	1.44675e+06	1.65729e+06	2.29752e+06	0.745869	0.000589352	0.496475	0.0642762	0.249394	0.140387
O76070	Gamma-synuclein OS=Homo sapiens OX=9606 GN=SNCG PE=1 SV=2	SNCG	1.66836e+07	1.39963e+07	8.21549e+06	7.2416e+06	8.36395e+06	5.88493e+06	7.72838e+06	1.04682e+07	7.32876e+06	-0.607664	0.201401	-0.8559	0.105874	0.248235	0.103331
Q14318	Peptidyl-prolyl cis-trans isomerase FKBP8 OS=Homo sapiens OX=9606 GN=FKBP8 PE=1 SV=2	FKBP8	2.0957e+06	2.88234e+06	2.64357e+06	3.95393e+06	3.68706e+06	4.50227e+06	4.62641e+06	4.30528e+06	5.09041e+06	0.879534	0.026746	0.671986	0.0502509	0.207548	0.00154921
O14929	Histone acetyltransferase type B catalytic subunit OS=Homo sapiens OX=9606 GN=HAT1 PE=1 SV=1	HAT1	1.25979e+06	1.25988e+06	2.25207e+06	2.49753e+06	1.58498e+06	2.24173e+06	2.28137e+06	4.15868e+06	3.42178e+06	1.04734	0.106379	0.406378	0.299609	0.640962	0.280728
P62820	Ras-related protein Rab-1A OS=Homo sapiens OX=9606 GN=RAB1A PE=1 SV=3	RAB1A	8.39475e+06	7.42581e+06	1.32829e+07	1.01139e+07	8.91551e+06	1.44641e+07	1.28686e+07	9.97625e+06	1.80997e+07	0.49248	0.0304763	0.202689	0.0111557	0.289791	0.0814021
P05388	60S acidic ribosomal protein P0 OS=Homo sapiens OX=9606 GN=RPLP0 PE=1 SV=1	RPLP0	1.49783e+06	2.62904e+06	1.62756e+08	1.16813e+08	3.98483e+07	3.12728e+08	5.75514e+07	1.18019e+08	3.01417e+08	1.51512	0.0522093	1.49195	0.0941603	0.0231658	0.955576
Q14137	Ribosome biogenesis protein BOP1 OS=Homo sapiens OX=9606 GN=BOP1 PE=1 SV=2	BOP1	1.19524e+06	910557	1.19838e+06	1.01106e+06	977123	1.57913e+06	974564	975429	1.51783e+06	0.0697354	0.759995	0.110543	0.645193	-0.0408072	0.195094
Q14997	Proteasome activator complex subunit 4 OS=Homo sapiens OX=9606 GN=PSME4 PE=1 SV=2	PSME4	174059	76455.6	247676	171289	183960	148982	112403	249617	259564	0.319252	0.613228	0.0173854	0.97611	0.301866	0.520985
Q02241	Kinesin-like protein KIF23 OS=Homo sapiens OX=9606 GN=KIF23 PE=1 SV=3	KIF23	3.37548e+06	6.42287e+06	4.1819e+06	4.42313e+06	2.92586e+06	6.41902e+06	4.19689e+06	5.83194e+06	7.79247e+06	0.350213	0.408581	-0.0220701	0.97138	0.372283	0.273745
Q92620	Pre-mRNA-splicing factor ATP-dependent RNA helicase PRP16 OS=Homo sapiens OX=9606 GN=DHX38 PE=1 SV=2	DHX38	209893	316074	510352	393006	186988	498180	319942	444837	677725	0.477107	0.0151844	0.0571219	0.892298	0.419985	0.347935
P13928	Annexin A8 OS=Homo sapiens OX=9606 GN=ANXA8 PE=1 SV=3	ANXA8; ANXA8L1	270416	384923	274858	270018	197813	240493	367188	358182	287619	0.12301	0.527701	-0.393129	0.326646	0.516139	0.0902201
O43148	mRNA cap guanine-N7 methyltransferase OS=Homo sapiens OX=9606 GN=RNMT PE=1 SV=1	RNMT	367653	212820	601748	316477	217845	558483	305672	339249	528282	-0.0110469	0.967217	-0.113464	0.231801	0.102417	0.63034
Q76FK4	Nucleolar protein 8 OS=Homo sapiens OX=9606 GN=NOL8 PE=1 SV=1	NOL8	205842	19876.5	166968	108105	4067.3	97779.6	2551.08	30297.8	69579.6	-1.93876	0.257361	-0.903322	0.126547	-1.03544	0.447505
Q96I25	Splicing factor 45 OS=Homo sapiens OX=9606 GN=RBM17 PE=1 SV=1	RBM17	748996	816974	1.60514e+06	1.33967e+06	1.02713e+06	1.78684e+06	1.46001e+06	1.56716e+06	1.77592e+06	0.598973	0.100599	0.38939	0.130956	0.209582	0.322437
Q9C0B1	Alpha-ketoglutarate-dependent dioxygenase FTO OS=Homo sapiens OX=9606 GN=FTO PE=1 SV=3	FTO	499578	1.65879e+06	1.8918e+06	2.15668e+06	1.49623e+06	1.99225e+06	1.27869e+06	1.71317e+06	2.60297e+06	0.466113	0.155705	0.479033	0.447947	-0.0129196	0.973374
P12532	Creatine kinase U-type, mitochondrial OS=Homo sapiens OX=9606 GN=CKMT1A PE=1 SV=1	CKMT1B; CKMT1A	15830.4	30436.1	27478.4	31155.4	34742	100971	6451.68	19691.3	70135.2	0.384665	0.710756	1.1781	0.285011	-0.793433	0.0360758
O95361	Tripartite motif-containing protein 16 OS=Homo sapiens OX=9606 GN=TRIM16 PE=1 SV=3	TRIM16	2.46458e+06	2.13846e+06	3.43851e+06	2.3476e+06	2.91039e+06	2.40275e+06	2.54289e+06	3.27972e+06	4.87206e+06	0.411349	0.164801	-0.0699885	0.830496	0.481337	0.300576
Q9Y697	Cysteine desulfurase, mitochondrial OS=Homo sapiens OX=9606 GN=NFS1 PE=1 SV=3	NFS1	253118	594706	768353	747736	658755	801169	793479	618446	973521	0.561674	0.232243	0.449933	0.316777	0.111742	0.438539
Q14451	Growth factor receptor-bound protein 7 OS=Homo sapiens OX=9606 GN=GRB7 PE=1 SV=2	GRB7	666439	1.26466e+06	680516	1.49086e+06	1.30025e+06	1.00162e+06	1.24367e+06	1.42057e+06	1.08104e+06	0.520133	0.0905219	0.538293	0.229876	-0.0181598	0.904283
Q9UKY7	Protein CDV3 homolog OS=Homo sapiens OX=9606 GN=CDV3 PE=1 SV=1	CDV3	1.97379e+06	6.1043e+06	9.56254e+06	1.07575e+07	5.08871e+06	1.52061e+07	1.01232e+07	9.58518e+06	1.73592e+07	1.07126	0.0497426	0.815801	0.261827	0.255459	0.308947
Q7Z5L9	Interferon regulatory factor 2-binding protein 2 OS=Homo sapiens OX=9606 GN=IRF2BP2 PE=1 SV=2	IRF2BP2	3.30313e+06	3.29679e+06	4.82338e+06	4.57128e+06	3.16417e+06	5.535e+06	3.70083e+06	3.97124e+06	5.76151e+06	0.233866	0.0501681	0.216239	0.269653	0.0176266	0.922062
P68400	Casein kinase II subunit alpha OS=Homo sapiens OX=9606 GN=CSNK2A1 PE=1 SV=1	CSNK2A1	803356	743889	3.9545e+06	1.63058e+06	1.32211e+06	4.71507e+06	1.28876e+06	1.31883e+06	3.57064e+06	0.167305	0.537625	0.478915	0.0104588	-0.31161	0.279987
P28288	ATP-binding cassette sub-family D member 3 OS=Homo sapiens OX=9606 GN=ABCD3 PE=1 SV=1	ABCD3	7.95683e+06	1.1924e+07	1.28662e+07	7.6106e+06	5.16688e+06	1.35228e+07	5.91494e+06	7.90754e+06	1.37439e+07	-0.248455	0.348412	-0.316289	0.452461	0.0678338	0.77371
P18615	Negative elongation factor E OS=Homo sapiens OX=9606 GN=NELFE PE=1 SV=3	NELFE; RDBP	259521	373978	317466	296242	236617	215032	240647	377291	417085	0.122198	0.521607	-0.346563	0.330948	0.468761	0.343202
Q9C0J8	pre-mRNA 3' end processing protein WDR33 OS=Homo sapiens OX=9606 GN=WDR33 PE=1 SV=2	WDR33	369049	460289	646318	765693	569386	954418	774771	752347	727548	0.611559	0.111958	0.633675	0.0857806	-0.0221168	0.931036
Q9BXS5	AP-1 complex subunit mu-1 OS=Homo sapiens OX=9606 GN=AP1M1 PE=1 SV=3	AP1M1	2.16727e+06	629280	1.3892e+06	1.9158e+06	639784	1.55287e+06	741069	1.15566e+06	1.54338e+06	-0.283033	0.718268	-0.0268944	0.851334	-0.256139	0.699259
Q14CX7	N-alpha-acetyltransferase 25, NatB auxiliary subunit OS=Homo sapiens OX=9606 GN=NAA25 PE=1 SV=1	NAA25	1.03473e+06	1.14241e+06	1.57352e+06	1.13216e+06	1.02006e+06	1.60463e+06	1.13689e+06	1.11742e+06	1.67528e+06	0.0672372	0.294076	0.00237561	0.977622	0.0648616	0.171538
Q13185	Chromobox protein homolog 3 OS=Homo sapiens OX=9606 GN=CBX3 PE=1 SV=4	CBX3; C15orf57; CCDC32	1.86061e+07	2.05988e+07	2.93539e+07	2.37051e+07	2.3871e+07	3.47159e+07	2.47007e+07	2.53241e+07	3.85214e+07	0.369087	0.0367343	0.263409	0.019993	0.105678	0.138919
P09382	Galectin-1 OS=Homo sapiens OX=9606 GN=LGALS1 PE=1 SV=2	LGALS1	7.99898e+07	2.28733e+07	2.26552e+08	4.93641e+07	2.46774e+07	7.0738e+07	2.3857e+07	3.20869e+07	6.29116e+07	-1.4707	0.298298	-1.18605	0.328742	-0.284648	0.459484
Q9NVH1	DnaJ homolog subfamily C member 11 OS=Homo sapiens OX=9606 GN=DNAJC11 PE=1 SV=2	DNAJC11	1.36222e+06	1.76065e+06	2.04037e+06	2.16884e+06	1.86272e+06	2.26612e+06	2.38384e+06	2.60686e+06	3.17e+06	0.660416	0.00676281	0.286546	0.223792	0.37387	0.0963968
O15372	Eukaryotic translation initiation factor 3 subunit H OS=Homo sapiens OX=9606 GN=EIF3H PE=1 SV=1	EIF3H	3.63261e+06	7.06951e+06	1.62118e+07	1.17412e+07	3.44499e+06	3.02859e+07	5.67854e+06	4.07268e+06	2.17262e+07	0.225964	0.600869	0.756628	0.356186	-0.530663	0.23108
Q9BTE3	Mini-chromosome maintenance complex-binding protein OS=Homo sapiens OX=9606 GN=MCMBP PE=1 SV=2	MCMBP	1.02117e+06	525528	1.1873e+06	1.15647e+06	643122	972537	855704	974614	1.07688e+06	0.0886136	0.79642	0.0199768	0.921325	0.0686368	0.830321
O43149	Zinc finger ZZ-type and EF-hand domain-containing protein 1 OS=Homo sapiens OX=9606 GN=ZZEF1 PE=1 SV=6	ZZEF1	316782	385770	514344	621302	404000	586474	532754	631769	589594	0.527539	0.0765873	0.405445	0.272725	0.122094	0.663739
Q8TCJ2	Dolichyl-diphosphooligosaccharide--protein glycosyltransferase subunit STT3B OS=Homo sapiens OX=9606 GN=STT3B PE=1 SV=1	STT3B	2.29156e+06	2.24875e+06	2.56675e+06	3.20005e+06	2.34877e+06	3.59634e+06	2.55044e+06	5.75149e+06	4.84765e+06	0.88769	0.166974	0.363754	0.145302	0.523936	0.372304
Q8N201	Integrator complex subunit 1 OS=Homo sapiens OX=9606 GN=INTS1 PE=1 SV=2	INTS1	217682	65670.8	320646	213586	156927	230182	251897	175711	325191	0.317718	0.255074	-0.00791449	0.98516	0.325632	0.156819
P13073	Cytochrome c oxidase subunit 4 isoform 1, mitochondrial OS=Homo sapiens OX=9606 GN=COX4I1 PE=1 SV=1	COX4I1	3.02853e+07	3.10671e+07	4.37592e+07	3.75542e+07	3.40502e+07	5.54623e+07	3.92916e+07	4.48149e+07	5.50668e+07	0.404961	0.0142277	0.273665	0.100755	0.131296	0.359397
Q9H3P2	Negative elongation factor A OS=Homo sapiens OX=9606 GN=NELFA PE=1 SV=3	NELFA; WHSC2	75909.7	121385	156982	278249	359562	216010	330223	356091	218421	1.35262	0.0957972	1.26906	0.0931765	0.0835615	0.436285
P00966	Argininosuccinate synthase OS=Homo sapiens OX=9606 GN=ASS1 PE=1 SV=2	ASS1	9.25472e+06	7.90623e+06	2.5126e+07	1.19327e+07	7.26224e+06	2.71189e+07	1.0591e+07	7.76769e+06	2.8267e+07	0.140912	0.266747	0.131232	0.316134	0.00967932	0.901999
Q5GLZ8	Probable E3 ubiquitin-protein ligase HERC4 OS=Homo sapiens OX=9606 GN=HERC4 PE=1 SV=1	HERC4	247009	253181	332143	292303	129316	294550	222524	278772	346957	0.0273339	0.760585	-0.216862	0.510952	0.244196	0.55937
Q9ULW0	Targeting protein for Xklp2 OS=Homo sapiens OX=9606 GN=TPX2 PE=1 SV=2	TPX2	932544	1.12253e+06	1.73143e+06	2.47548e+06	1.78206e+06	3.26777e+06	1.98888e+06	1.75851e+06	2.73813e+06	0.776356	0.0210468	0.990883	0.0511964	-0.214527	0.165777
Q9H7Z7	Prostaglandin E synthase 2 OS=Homo sapiens OX=9606 GN=PTGES2 PE=1 SV=1	PTGES2	1.04738e+07	4.36913e+06	1.32906e+07	9.43229e+06	9.88039e+06	1.46752e+07	7.52257e+06	1.29131e+07	1.55183e+07	0.353856	0.515017	0.272725	0.414946	0.081131	0.691689
P18085	ADP-ribosylation factor 4 OS=Homo sapiens OX=9606 GN=ARF4 PE=1 SV=3	ARF4	724058	455784	2.14497e+06	1.08452e+06	427561	2.43743e+06	1.25941e+06	4.75028e+06	2.73236e+06	1.3947	0.283869	0.2484	0.224432	1.1463	0.361904
Q9P0L0	Vesicle-associated membrane protein-associated protein A OS=Homo sapiens OX=9606 GN=VAPA PE=1 SV=3	VAPA	9.48761e+07	1.20424e+08	2.3572e+08	1.83493e+08	1.15041e+08	2.59462e+08	1.29363e+08	1.54254e+08	2.90341e+08	0.347754	0.0266247	0.307066	0.327935	0.0406881	0.874844
Q9UBS4	DnaJ homolog subfamily B member 11 OS=Homo sapiens OX=9606 GN=DNAJB11 PE=1 SV=1	DNAJB11	1.02321e+06	1.52364e+06	2.25e+06	1.93279e+06	1.49917e+06	2.81684e+06	1.83498e+06	1.97479e+06	4.06716e+06	0.715545	0.128602	0.381487	0.21804	0.334058	0.299181
Q5TCZ1	SH3 and PX domain-containing protein 2A OS=Homo sapiens OX=9606 GN=SH3PXD2A PE=1 SV=1	SH3PXD2A	309478	433958	460117	349299	294847	478230	550876	460269	626325	0.444168	0.148645	-0.100744	0.67861	0.544912	0.00831512
Q8TEW0	Partitioning defective 3 homolog OS=Homo sapiens OX=9606 GN=PARD3 PE=1 SV=2	PARD3	240925	234379	305314	286957	319853	412318	274323	316457	410937	0.359785	0.0741239	0.384646	0.0469038	-0.0248607	0.23586
Q9Y3A5	Ribosome maturation protein SBDS OS=Homo sapiens OX=9606 GN=SBDS PE=1 SV=4	SBDS	9.96956e+06	1.1344e+07	2.65699e+07	2.016e+07	1.16424e+07	3.30744e+07	1.6269e+07	2.72824e+07	3.55881e+07	0.724868	0.0681782	0.438173	0.188704	0.286695	0.495171
Q6PJT7	Zinc finger CCCH domain-containing protein 14 OS=Homo sapiens OX=9606 GN=ZC3H14 PE=1 SV=1	ZC3H14	321157	523817	1.00235e+06	758604	525090	1.15409e+06	726969	859718	1.14358e+06	0.563601	0.0653329	0.400132	0.263742	0.163469	0.497859
P46109	Crk-like protein OS=Homo sapiens OX=9606 GN=CRKL PE=1 SV=1	CRKL	620726	810500	1.54973e+06	1.1256e+06	951430	1.91659e+06	1.29742e+06	1.24391e+06	1.89858e+06	0.574754	0.0384884	0.421925	0.0861819	0.15283	0.241489
Q9Y512	Sorting and assembly machinery component 50 homolog OS=Homo sapiens OX=9606 GN=SAMM50 PE=1 SV=3	SAMM50	2.13947e+06	1.75961e+06	4.21434e+06	2.44776e+06	1.61795e+06	3.65091e+06	2.4752e+06	4.02267e+06	4.57129e+06	0.448162	0.263013	-0.0723413	0.651675	0.520504	0.248309
Q9H6S0	3'-5' RNA helicase YTHDC2 OS=Homo sapiens OX=9606 GN=YTHDC2 PE=1 SV=2	YTHDC2	500893	232178	838682	648312	261980	456632	301037	367779	531778	-0.388625	0.4513	-0.20144	0.711981	-0.187185	0.740968
O95155	Ubiquitin conjugation factor E4 B OS=Homo sapiens OX=9606 GN=UBE4B PE=1 SV=1	UBE4B	822637	1.02593e+06	1.27415e+06	1.22691e+06	1.00051e+06	1.03258e+06	1.17407e+06	1.23909e+06	1.25431e+06	0.231976	0.235714	0.062066	0.831957	0.16991	0.287041
P48729	Casein kinase I isoform alpha OS=Homo sapiens OX=9606 GN=CSNK1A1 PE=1 SV=2	CSNK1A1	509124	431969	854497	591016	568353	1.06785e+06	691266	700967	1.28632e+06	0.576996	0.0566224	0.310786	0.0636186	0.26621	0.0508158
O15511	Actin-related protein 2/3 complex subunit 5 OS=Homo sapiens OX=9606 GN=ARPC5 PE=1 SV=3	ARPC5	3.32895e+06	3.77465e+06	3.73582e+06	3.90905e+06	3.76338e+06	4.02055e+06	3.79674e+06	3.90832e+06	5.71311e+06	0.307902	0.268834	0.109355	0.237507	0.198546	0.414938
Q92552	28S ribosomal protein S27, mitochondrial OS=Homo sapiens OX=9606 GN=MRPS27 PE=1 SV=3	MRPS27	907430	1.13716e+06	1.85806e+06	1.58203e+06	1.23449e+06	2.38849e+06	1.50144e+06	1.61464e+06	2.71116e+06	0.578358	0.0286592	0.415448	0.129387	0.16291	0.288773
Q15819	Ubiquitin-conjugating enzyme E2 variant 2 OS=Homo sapiens OX=9606 GN=UBE2V2 PE=1 SV=4	UBE2V2	35793.8	43917.9	60263.3	52826.4	39452.3	90264.8	28407	145468	111706	1.02873	0.263073	0.383071	0.293504	0.645663	0.463505
O00273	DNA fragmentation factor subunit alpha OS=Homo sapiens OX=9606 GN=DFFA PE=1 SV=1	DFFA	801846	683167	1.65245e+06	1.23758e+06	1.62437e+06	2.43396e+06	1.32754e+06	1.8126e+06	2.05117e+06	0.726503	0.0934538	0.755282	0.0404023	-0.028779	0.861478
Q15437	Protein transport protein Sec23B OS=Homo sapiens OX=9606 GN=SEC23B PE=1 SV=2	SEC23B	1.14252e+06	1.66089e+06	1.84653e+06	1.99492e+06	1.32448e+06	2.50447e+06	1.58407e+06	1.13366e+06	2.13234e+06	0.0607919	0.844853	0.324767	0.3992	-0.263975	0.0409847
Q13151	Heterogeneous nuclear ribonucleoprotein A0 OS=Homo sapiens OX=9606 GN=HNRNPA0 PE=1 SV=1	HNRNPA0	3.79404e+06	3.49769e+06	7.85225e+06	5.14005e+06	3.67463e+06	8.61604e+06	5.15378e+06	4.07505e+06	8.91697e+06	0.260891	0.0482445	0.202888	0.152436	0.058003	0.176087
Q9NUQ8	ATP-binding cassette sub-family F member 3 OS=Homo sapiens OX=9606 GN=ABCF3 PE=1 SV=2	ABCF3	844348	1.26013e+06	1.27162e+06	1.17368e+06	979252	1.29773e+06	1.08705e+06	1.17655e+06	1.82957e+06	0.277861	0.325902	0.0315178	0.900718	0.246343	0.353557
Q9UHD9	Ubiquilin-2 OS=Homo sapiens OX=9606 GN=UBQLN2 PE=1 SV=2	UBQLN2	1.18771e+06	1.05932e+06	1.77541e+06	1.2616e+06	1.12689e+06	1.30229e+06	1.22368e+06	1.20029e+06	1.49724e+06	-0.0367692	0.813837	-0.124144	0.604053	0.0873748	0.371657
Q6P179	Endoplasmic reticulum aminopeptidase 2 OS=Homo sapiens OX=9606 GN=ERAP2 PE=1 SV=2	ERAP2	176604	133733	173714	184567	129161	193611	145528	145127	158792	-0.107008	0.449732	0.0677913	0.386451	-0.174799	0.388885
Q969Z0	FAST kinase domain-containing protein 4 OS=Homo sapiens OX=9606 GN=TBRG4 PE=1 SV=1	TBRG4	2.64405e+06	3.4127e+06	3.07392e+06	3.66857e+06	3.06147e+06	4.05806e+06	3.5117e+06	4.15389e+06	4.63319e+06	0.429722	0.0533684	0.240648	0.346097	0.189074	0.29916
P30260	Cell division cycle protein 27 homolog OS=Homo sapiens OX=9606 GN=CDC27 PE=1 SV=2	CDC27	1.3413e+06	1.47099e+06	2.80028e+06	1.99711e+06	1.69737e+06	3.16241e+06	1.87426e+06	1.92423e+06	3.07838e+06	0.293091	0.0304503	0.288896	0.0820274	0.004195	0.957512
O95292	Vesicle-associated membrane protein-associated protein B/C OS=Homo sapiens OX=9606 GN=VAPB PE=1 SV=3	VAPB	2.54808e+06	4.22433e+06	8.24774e+06	4.56433e+06	3.97053e+06	9.07753e+06	4.44201e+06	6.04808e+06	9.32285e+06	0.399544	0.0258615	0.229691	0.318181	0.169853	0.393722
O95786	Probable ATP-dependent RNA helicase DDX58 OS=Homo sapiens OX=9606 GN=DDX58 PE=1 SV=2	DDX58	506366	312795	363301	270786	314150	356241	328272	267813	455343	-0.169444	0.631783	-0.329255	0.408943	0.159811	0.484938
Q9Y5L0	Transportin-3 OS=Homo sapiens OX=9606 GN=TNPO3 PE=1 SV=3	TNPO3	1.06429e+06	1.01882e+06	1.78631e+06	1.4931e+06	1.31579e+06	2.06841e+06	1.29587e+06	2.03557e+06	2.81195e+06	0.666916	0.1024	0.333965	0.0187205	0.332952	0.306139
Q5VT79	Annexin A8-like protein 1 OS=Homo sapiens OX=9606 GN=ANXA8L1 PE=2 SV=2	ANXA8L1	27869	153098	176456	34761.9	71026.6	97670.5	67930.7	151874	115512	-0.0921034	0.825033	-0.812893	0.220084	0.720789	0.146446
Q9UBQ7	Glyoxylate reductase/hydroxypyruvate reductase OS=Homo sapiens OX=9606 GN=GRHPR PE=1 SV=1	GRHPR	1.97926e+06	4.1277e+06	4.24736e+06	4.85096e+06	4.29233e+06	5.56963e+06	3.47517e+06	6.48847e+06	5.75995e+06	0.602696	0.0245228	0.506849	0.205113	0.0958469	0.775442
P20340	Ras-related protein Rab-6A OS=Homo sapiens OX=9606 GN=RAB6A PE=1 SV=3	RAB6A	2.5429e+06	2.49384e+06	3.95604e+06	2.81307e+06	2.47887e+06	4.41331e+06	2.60926e+06	2.90403e+06	4.09471e+06	0.0954685	0.189149	0.109999	0.225816	-0.01453	0.901324
P49821	NADH dehydrogenase [ubiquinone] flavoprotein 1, mitochondrial OS=Homo sapiens OX=9606 GN=NDUFV1 PE=1 SV=4	NDUFV1	861143	3.79701e+06	3.9675e+06	3.02384e+06	2.60636e+06	2.80451e+06	3.41336e+06	5.31864e+06	4.79898e+06	0.649561	0.0821393	-0.0322956	0.959603	0.681857	0.131827
P82650	28S ribosomal protein S22, mitochondrial OS=Homo sapiens OX=9606 GN=MRPS22 PE=1 SV=1	MRPS22	753966	717759	1.20537e+06	1.05529e+06	812747	1.46761e+06	879032	1.26357e+06	1.38196e+06	0.39678	0.166662	0.317299	0.0739913	0.0794802	0.778112
Q14141	Septin-6 OS=Homo sapiens OX=9606 GN=SEPT6 PE=1 SV=4	SEPT6	0	0	0	7049.06	0	14879.6	0	4488.65	2036.6	#DIV/0!	0.235686	#DIV/0!	0.231058	-1.74871	0.419602
P43155	Carnitine O-acetyltransferase OS=Homo sapiens OX=9606 GN=CRAT PE=1 SV=5	CRAT	1.55917e+06	677640	1.32787e+06	1.00249e+06	685630	880670	792861	824478	1.09791e+06	-0.392689	0.397097	-0.472681	0.194827	0.0799917	0.74554
Q9NVI1	Fanconi anemia group I protein OS=Homo sapiens OX=9606 GN=FANCI PE=1 SV=4	FANCI	1.04049e+06	1.33063e+06	1.81421e+06	1.95066e+06	1.45299e+06	2.29806e+06	1.51262e+06	1.55084e+06	2.36653e+06	0.375607	0.0535314	0.446051	0.156586	-0.0704442	0.654477
O14639	Actin-binding LIM protein 1 OS=Homo sapiens OX=9606 GN=ABLIM1 PE=1 SV=3	ABLIM1	1.67368e+06	1.38118e+06	1.78514e+06	1.57104e+06	1.2488e+06	1.39318e+06	1.54853e+06	1.67196e+06	1.70362e+06	0.0248562	0.851447	-0.200155	0.150772	0.225011	0.218456
O60216	Double-strand-break repair protein rad21 homolog OS=Homo sapiens OX=9606 GN=RAD21 PE=1 SV=2	RAD21	642384	677550	1.13961e+06	902552	813524	1.4968e+06	835218	1.0665e+06	1.10582e+06	0.290189	0.27342	0.385473	0.0592767	-0.0952846	0.748039
Q07021	Complement component 1 Q subcomponent-binding protein, mitochondrial OS=Homo sapiens OX=9606 GN=C1QBP PE=1 SV=1	C1QBP	916999	767409	2.11265e+06	1.55103e+06	1.13715e+06	3.20363e+06	1.7091e+06	1.15048e+06	2.71847e+06	0.554879	0.0374504	0.63383	0.0802251	-0.0789518	0.645098
P61224	Ras-related protein Rap-1b OS=Homo sapiens OX=9606 GN=RAP1B PE=1 SV=1	RAP1B	92373.3	146822	242215	210601	111761	346012	234018	299235	398796	0.953138	0.000876435	0.473387	0.330317	0.479751	0.223959
Q9NXV6	CDKN2A-interacting protein OS=Homo sapiens OX=9606 GN=CDKN2AIP PE=1 SV=3	CDKN2AIP	139811	107116	324018	174739	149404	156492	159657	240751	152185	-0.0471343	0.951527	-0.248406	0.704215	0.201272	0.55176
O00471	Exocyst complex component 5 OS=Homo sapiens OX=9606 GN=EXOC5 PE=1 SV=1	EXOC5	358502	335875	720489	402085	414750	540609	480614	540746	733752	0.310897	0.177628	-0.0597734	0.835215	0.37067	0.0575363
Q96F07	Cytoplasmic FMR1-interacting protein 2 OS=Homo sapiens OX=9606 GN=CYFIP2 PE=1 SV=2	CYFIP2	478014	687526	1.06446e+06	803195	431592	1.03713e+06	806610	629784	976567	0.113759	0.693836	0.0268618	0.941655	0.0868976	0.607101
Q93084	Sarcoplasmic/endoplasmic reticulum calcium ATPase 3 OS=Homo sapiens OX=9606 GN=ATP2A3 PE=1 SV=2	ATP2A3	0	0	0	0	0	0	0	0	0	#DIV/0!	#DIV/0!	#DIV/0!	#DIV/0!	#DIV/0!	#DIV/0!
P51570	Galactokinase OS=Homo sapiens OX=9606 GN=GALK1 PE=1 SV=1	GALK1	1.90239e+06	2.08982e+06	2.20142e+06	1.99071e+06	1.95707e+06	2.12468e+06	2.04201e+06	2.39899e+06	2.26398e+06	0.114446	0.144166	-0.0285046	0.604643	0.142951	0.216662
Q00688	Peptidyl-prolyl cis-trans isomerase FKBP3 OS=Homo sapiens OX=9606 GN=FKBP3 PE=1 SV=1	FKBP3	7.44465e+07	4.94751e+07	9.41375e+07	3.07248e+07	2.55276e+07	5.36189e+07	3.26596e+07	2.22245e+07	6.83383e+07	-0.823455	0.0250965	-0.988905	0.0276793	0.165451	0.493179
Q6IBS0	Twinfilin-2 OS=Homo sapiens OX=9606 GN=TWF2 PE=1 SV=2	TWF2	994702	1.15504e+06	1.71228e+06	2.07028e+06	1.43223e+06	1.70231e+06	1.7775e+06	2.04002e+06	2.24704e+06	0.651046	0.0194752	0.43049	0.302049	0.220556	0.427552
Q8IXI1	Mitochondrial Rho GTPase 2 OS=Homo sapiens OX=9606 GN=RHOT2 PE=1 SV=2	RHOT2	158438	353824	618107	554720	380275	661084	464953	613756	822199	0.749894	0.0130287	0.497738	0.326935	0.252155	0.408507
Q969G3	SWI/SNF-related matrix-associated actin-dependent regulator of chromatin subfamily E member 1 OS=Homo sapiens OX=9606 GN=SMARCE1 PE=1 SV=2	SMARCE1	1.59262e+06	2.19954e+06	3.8754e+06	3.85108e+06	2.70283e+06	6.01524e+06	3.25356e+06	3.18972e+06	3.98691e+06	0.443926	0.17652	0.713047	0.102076	-0.269122	0.430866
Q9NQW6	Anillin OS=Homo sapiens OX=9606 GN=ANLN PE=1 SV=2	ANLN	696816	710592	1.18097e+06	1.39923e+06	1.156e+06	1.59804e+06	1.08276e+06	1.1417e+06	1.43736e+06	0.500513	0.02075	0.682201	0.0289636	-0.181688	0.201205
Q8WXF1	Paraspeckle component 1 OS=Homo sapiens OX=9606 GN=PSPC1 PE=1 SV=1	PSPC1	3.70452e+06	3.74332e+06	4.73369e+06	4.33939e+06	4.63437e+06	5.68054e+06	4.86549e+06	4.67642e+06	5.9397e+06	0.34586	0.00584449	0.266629	0.0133093	0.0792315	0.187635
Q8N0X7	Spartin OS=Homo sapiens OX=9606 GN=SPART PE=1 SV=1	SPG20; SPART	980714	940941	1.66383e+06	1.25809e+06	887716	1.64931e+06	1.1567e+06	1.01402e+06	1.63373e+06	0.085521	0.344689	0.0819775	0.572039	0.00354344	0.966885
P55039	Developmentally-regulated GTP-binding protein 2 OS=Homo sapiens OX=9606 GN=DRG2 PE=1 SV=1	DRG2	524967	910935	902470	905518	1.00242e+06	1.54485e+06	1.00758e+06	1.46544e+06	1.50542e+06	0.7667	0.00406402	0.562258	0.144659	0.204442	0.362117
Q53GS9	U4/U6.U5 tri-snRNP-associated protein 2 OS=Homo sapiens OX=9606 GN=USP39 PE=1 SV=2	USP39	1.08907e+06	1.34913e+06	1.2084e+06	1.24388e+06	1.26177e+06	1.73689e+06	1.10669e+06	1.67175e+06	1.59683e+06	0.262821	0.167342	0.218379	0.382931	0.044442	0.831382
Q96TA2	ATP-dependent zinc metalloprotease YME1L1 OS=Homo sapiens OX=9606 GN=YME1L1 PE=1 SV=2	YME1L1	141968	264605	320796	337805	306602	377679	496359	473225	528783	1.04263	0.0340779	0.490759	0.182773	0.551873	0.000795675
Q99543	DnaJ homolog subfamily C member 2 OS=Homo sapiens OX=9606 GN=DNAJC2 PE=1 SV=4	DNAJC2	598987	1.01067e+06	1.30176e+06	1.34116e+06	1.49307e+06	1.36344e+06	1.29813e+06	1.9072e+06	1.55927e+06	0.710633	0.0821588	0.527866	0.163078	0.182767	0.288619
P17612	cAMP-dependent protein kinase catalytic subunit alpha OS=Homo sapiens OX=9606 GN=PRKACA PE=1 SV=2	PRKACA	113719	193030	301178	164121	200352	308204	234246	281090	432867	0.641296	0.0130492	0.146013	0.272899	0.495283	0.0314877
Q9NX40	OCIA domain-containing protein 1 OS=Homo sapiens OX=9606 GN=OCIAD1 PE=1 SV=1	OCIAD1	426047	659966	956949	733858	647116	1.29469e+06	921640	1.08987e+06	1.62732e+06	0.832814	0.0177139	0.389237	0.200931	0.443577	0.0490287
P56537	Eukaryotic translation initiation factor 6 OS=Homo sapiens OX=9606 GN=EIF6 PE=1 SV=1	EIF6	1.42369e+06	874001	1.57159e+06	1.66509e+06	1.09647e+06	1.55556e+06	1.2262e+06	1.57597e+06	1.96315e+06	0.300507	0.374977	0.158008	0.213304	0.142499	0.662742
Q9HAV7	GrpE protein homolog 1, mitochondrial OS=Homo sapiens OX=9606 GN=GRPEL1 PE=1 SV=2	GRPEL1	4.54432e+06	3.32232e+06	1.05944e+07	7.43965e+06	5.21064e+06	1.46573e+07	6.38414e+06	8.46218e+06	1.27544e+07	0.580228	0.101208	0.564823	0.0425262	0.0154049	0.956741
O75844	CAAX prenyl protease 1 homolog OS=Homo sapiens OX=9606 GN=ZMPSTE24 PE=1 SV=2	ZMPSTE24	2.71327e+06	3.11218e+06	4.79011e+06	3.52343e+06	2.87836e+06	4.68785e+06	2.51088e+06	3.6273e+06	4.40544e+06	-0.00981004	0.938377	0.0630317	0.677763	-0.0728417	0.75576
O75489	NADH dehydrogenase [ubiquinone] iron-sulfur protein 3, mitochondrial OS=Homo sapiens OX=9606 GN=NDUFS3 PE=1 SV=1	NDUFS3	1.02987e+06	955047	1.45116e+06	1.22013e+06	930574	1.24955e+06	1.32073e+06	1.67544e+06	1.68964e+06	0.447538	0.112145	-0.0151203	0.925678	0.462658	0.147844
Q5T6V5	Queuosine salvage protein OS=Homo sapiens OX=9606 GN=C9orf64 PE=1 SV=1	C9orf64	845474	926980	1.63794e+06	1.70746e+06	1.28454e+06	1.92368e+06	1.34985e+06	1.71137e+06	2.1552e+06	0.613122	0.02222	0.527452	0.109524	0.0856704	0.712072
Q8TCT9	Minor histocompatibility antigen H13 OS=Homo sapiens OX=9606 GN=HM13 PE=1 SV=1	HM13	5.52695e+07	4.94755e+07	7.99273e+07	6.29238e+07	5.45819e+07	6.79074e+07	6.47742e+07	1.07321e+08	9.08386e+07	0.509731	0.24223	0.0057754	0.971747	0.503956	0.222145
Q7Z2Z2	Elongation factor-like GTPase 1 OS=Homo sapiens OX=9606 GN=EFL1 PE=1 SV=2	EFTUD1; EFL1	362936	134227	512679	1.44171e+06	210459	629753	460771	2.36965e+06	924196	1.89453	0.303458	1.17612	0.324833	0.718414	0.64421
P62269	40S ribosomal protein S18 OS=Homo sapiens OX=9606 GN=RPS18 PE=1 SV=3	RPS18	6.74275e+06	2.65376e+07	2.69155e+07	2.51415e+07	1.46474e+07	4.08135e+07	1.71759e+07	2.39487e+07	4.69654e+07	0.549316	0.292092	0.421161	0.545862	0.128155	0.684558
Q8NFI4	Putative protein FAM10A5 OS=Homo sapiens OX=9606 GN=ST13P5 PE=5 SV=1	ST13P5	0	0	0	0	0	0	0	0	0	#DIV/0!	#DIV/0!	#DIV/0!	#DIV/0!	#DIV/0!	#DIV/0!
P84085	ADP-ribosylation factor 5 OS=Homo sapiens OX=9606 GN=ARF5 PE=1 SV=2	ARF5	3.8582e+06	1.09837e+07	1.33156e+07	1.34665e+07	1.39419e+07	2.06085e+07	1.08929e+07	8.30539e+06	1.75306e+07	0.383394	0.426379	0.770022	0.0768283	-0.386627	0.0580253
Q9NR50	Translation initiation factor eIF-2B subunit gamma OS=Homo sapiens OX=9606 GN=EIF2B3 PE=1 SV=1	EIF2B3	1.33156e+06	1.39565e+06	1.7172e+06	1.40052e+06	959450	1.12102e+06	1.85513e+06	1.89158e+06	1.78634e+06	0.316081	0.132429	-0.352496	0.250284	0.668577	0.0384613
Q14146	Unhealthy ribosome biogenesis protein 2 homolog OS=Homo sapiens OX=9606 GN=URB2 PE=1 SV=2	URB2	202165	267035	477217	457400	403770	561432	492662	764896	757306	1.09013	0.0374399	0.587985	0.0882983	0.50215	0.170722
Q15691	Microtubule-associated protein RP/EB family member 1 OS=Homo sapiens OX=9606 GN=MAPRE1 PE=1 SV=3	MAPRE1	3.02767e+07	3.70735e+07	6.7653e+07	6.2778e+07	4.30355e+07	7.24806e+07	5.83767e+07	3.98784e+07	8.60939e+07	0.449446	0.155295	0.401264	0.251552	0.0481815	0.761396
Q9UNH7	Sorting nexin-6 OS=Homo sapiens OX=9606 GN=SNX6 PE=1 SV=1	SNX6	1.00197e+07	8.56863e+06	1.51122e+07	1.13327e+07	9.45081e+06	1.75283e+07	1.22736e+07	1.06877e+07	1.94624e+07	0.3321	0.0565217	0.185019	0.0780979	0.14708	0.043172
Q96KA5	Cleft lip and palate transmembrane protein 1-like protein OS=Homo sapiens OX=9606 GN=CLPTM1L PE=1 SV=1	CLPTM1L	412110	1.96077e+06	2.18114e+06	1.76706e+06	1.58222e+06	2.45747e+06	2.07837e+06	2.80839e+06	2.36483e+06	0.671159	0.170894	0.35059	0.495533	0.320569	0.342365
P19971	Thymidine phosphorylase OS=Homo sapiens OX=9606 GN=TYMP PE=1 SV=2	TYMP; SCO2	306338	280194	362136	327587	282823	317454	400438	354126	461925	0.358749	0.00763338	-0.0319899	0.757581	0.390738	0.0575554
P08754	Guanine nucleotide-binding protein G(k) subunit alpha OS=Homo sapiens OX=9606 GN=GNAI3 PE=1 SV=3	GNAI3	713063	965354	1.62951e+06	1.30162e+06	985835	1.49221e+06	2.20468e+06	1.13591e+06	1.89308e+06	0.661895	0.270596	0.192331	0.549602	0.469564	0.16
Q9UKK3	Poly [ADP-ribose] polymerase 4 OS=Homo sapiens OX=9606 GN=PARP4 PE=1 SV=3	PARP4	458260	340866	546518	596957	488901	409389	472801	572366	561472	0.255749	0.351717	0.152087	0.647253	0.103662	0.698535
P78417	Glutathione S-transferase omega-1 OS=Homo sapiens OX=9606 GN=GSTO1 PE=1 SV=2	GSTO1	2.70292e+07	2.8752e+07	4.23808e+07	2.90419e+07	3.1652e+07	4.94811e+07	3.43442e+07	4.16519e+07	5.29859e+07	0.393931	0.0239966	0.16656	0.125319	0.227371	0.0836081
Q9UHQ9	NADH-cytochrome b5 reductase 1 OS=Homo sapiens OX=9606 GN=CYB5R1 PE=1 SV=1	CYB5R1	882480	1.06913e+06	1.40563e+06	1.38581e+06	1.49785e+06	1.24843e+06	1.91219e+06	1.94919e+06	1.85405e+06	0.767589	0.0457951	0.299597	0.341726	0.467992	0.00704777
Q5VZE5	N-alpha-acetyltransferase 35, NatC auxiliary subunit OS=Homo sapiens OX=9606 GN=NAA35 PE=1 SV=1	NAA35	312259	106308	414110	165101	141361	203498	237201	177611	272096	-0.27764	0.521123	-0.707374	0.281475	0.429735	0.035451
P60660	Myosin light polypeptide 6 OS=Homo sapiens OX=9606 GN=MYL6 PE=1 SV=2	MYL6	395748	496323	2.21227e+06	1.34538e+06	2.54174e+06	1.38824e+06	2.0793e+06	5.39506e+06	1.04187e+07	2.52704	0.120174	0.76498	0.477943	1.76206	0.233087
P15121	Aldose reductase OS=Homo sapiens OX=9606 GN=AKR1B1 PE=1 SV=3	AKR1B1	8.26188e+06	4.83278e+06	9.87186e+06	1.34711e+07	9.66832e+06	1.57894e+07	1.03014e+07	1.55385e+07	1.56892e+07	0.854589	0.132478	0.761303	0.00353688	0.0932858	0.774987
P35249	Replication factor C subunit 4 OS=Homo sapiens OX=9606 GN=RFC4 PE=1 SV=2	RFC4	4.46103e+06	2.78355e+06	4.38759e+06	4.69083e+06	5.42828e+06	5.13508e+06	5.2895e+06	6.26577e+06	7.1028e+06	0.681679	0.0971175	0.391085	0.241759	0.290595	0.115059
Q5VZ89	DENN domain-containing protein 4C OS=Homo sapiens OX=9606 GN=DENND4C PE=1 SV=3	DENND4C	137676	93302.4	271085	117258	161268	277869	167817	138535	338379	0.360827	0.0477991	0.148241	0.559986	0.212586	0.378526
Q9UKF6	Cleavage and polyadenylation specificity factor subunit 3 OS=Homo sapiens OX=9606 GN=CPSF3 PE=1 SV=1	CPSF3	2.37709e+06	2.22734e+06	3.15518e+06	3.45926e+06	3.05259e+06	4.60203e+06	2.52594e+06	3.68035e+06	4.07499e+06	0.405964	0.156548	0.518309	0.025042	-0.112345	0.613002
Q8N257	Histone H2B type 3-B OS=Homo sapiens OX=9606 GN=HIST3H2BB PE=1 SV=3	HIST3H2BB	5.03724e+06	5.71968e+06	8.71457e+06	8.90902e+06	9.02536e+06	9.40153e+06	8.68084e+06	7.36113e+06	9.20709e+06	0.374867	0.171569	0.489435	0.116136	-0.114568	0.287502
Q9BYT8	Neurolysin, mitochondrial OS=Homo sapiens OX=9606 GN=NLN PE=1 SV=1	NLN	2.54635e+06	2.63678e+06	2.45399e+06	3.28419e+06	2.43265e+06	5.11449e+06	3.21936e+06	6.48042e+06	6.42736e+06	1.07839	0.119827	0.504109	0.33386	0.574279	0.281569
Q9H6R4	Nucleolar protein 6 OS=Homo sapiens OX=9606 GN=NOL6 PE=1 SV=2	NOL6	2.23473e+06	2.29616e+06	2.86667e+06	2.89143e+06	2.44114e+06	2.82059e+06	3.14161e+06	3.29527e+06	3.31767e+06	0.399026	0.0434981	0.14031	0.35284	0.258716	0.0930497
P31937	3-hydroxyisobutyrate dehydrogenase, mitochondrial OS=Homo sapiens OX=9606 GN=HIBADH PE=1 SV=2	HIBADH	293677	270490	426331	497002	591056	678056	614436	689064	755039	1.05539	0.00767223	0.834353	0.0168734	0.221041	0.0140571
Q9Y2T2	AP-3 complex subunit mu-1 OS=Homo sapiens OX=9606 GN=AP3M1 PE=1 SV=1	AP3M1	1.18289e+06	1.25676e+06	1.83835e+06	1.52433e+06	1.31072e+06	2.73549e+06	1.64297e+06	1.36906e+06	2.60873e+06	0.393831	0.142718	0.380886	0.223812	0.0129455	0.841726
P19525	Interferon-induced, double-stranded RNA-activated protein kinase OS=Homo sapiens OX=9606 GN=EIF2AK2 PE=1 SV=2	EIF2AK2	2.059e+06	1.72263e+06	5.18493e+06	3.27624e+06	1.93468e+06	6.57262e+06	2.55902e+06	1.63824e+06	6.46474e+06	0.249852	0.288931	0.394147	0.124679	-0.144295	0.173585
P09661	U2 small nuclear ribonucleoprotein A' OS=Homo sapiens OX=9606 GN=SNRPA1 PE=1 SV=2	SNRPA1	5.01925e+06	8.60634e+06	7.10024e+06	8.17517e+06	2.64647e+07	1.46394e+07	1.19988e+07	3.45937e+07	1.05678e+07	1.46358	0.224666	1.24955	0.160615	0.214032	0.538666
O95336	6-phosphogluconolactonase OS=Homo sapiens OX=9606 GN=PGLS PE=1 SV=2	PGLS	3.24262e+06	2.0518e+06	4.23378e+06	2.91467e+06	2.08537e+06	4.58155e+06	3.0315e+06	3.29475e+06	4.80231e+06	0.223992	0.331913	0.00806211	0.935667	0.21593	0.276749
Q13823	Nucleolar GTP-binding protein 2 OS=Homo sapiens OX=9606 GN=GNL2 PE=1 SV=1	GNL2	568164	507619	1.28409e+06	724637	462370	1.3689e+06	664785	526870	1.24337e+06	0.0452283	0.592978	0.115128	0.383683	-0.0698994	0.544734
P09914	Interferon-induced protein with tetratricopeptide repeats 1 OS=Homo sapiens OX=9606 GN=IFIT1 PE=1 SV=2	IFIT1	773022	668546	1.21287e+06	870292	606924	1.40132e+06	849574	569277	1.52884e+06	0.151183	0.501924	0.116931	0.41414	0.0342524	0.703283
Q92890	Ubiquitin recognition factor in ER-associated degradation protein 1 OS=Homo sapiens OX=9606 GN=UFD1 PE=1 SV=3	UFD1L; UFD1	1.63815e+06	1.62881e+06	2.34006e+06	2.47188e+06	1.72585e+06	2.74491e+06	2.08624e+06	2.16573e+06	2.30923e+06	0.226724	0.213022	0.308251	0.172523	-0.0815271	0.698068
P39019	40S ribosomal protein S19 OS=Homo sapiens OX=9606 GN=RPS19 PE=1 SV=2	RPS19	1.2178e+07	1.45732e+07	2.72337e+07	2.12425e+07	1.79487e+07	2.42224e+07	2.13437e+07	2.38197e+07	3.26761e+07	0.527948	0.0240091	0.232238	0.462645	0.29571	0.190822
P28482	Mitogen-activated protein kinase 1 OS=Homo sapiens OX=9606 GN=MAPK1 PE=1 SV=3	MAPK1	1.10204e+07	4.94832e+06	1.11811e+07	6.90495e+06	9.28973e+06	8.5105e+06	9.43359e+06	6.53732e+06	1.13665e+07	0.00993433	0.951933	-0.136129	0.784554	0.146063	0.676922
Q7Z333	Probable helicase senataxin OS=Homo sapiens OX=9606 GN=SETX PE=1 SV=4	SETX	422933	397441	881468	588247	336946	880363	544286	227155	776575	-0.136677	0.620361	0.0853455	0.659854	-0.222023	0.0550243
Q9NZL4	Hsp70-binding protein 1 OS=Homo sapiens OX=9606 GN=HSPBP1 PE=1 SV=2		2.06397e+08	1.87336e+08	1.524e+08	1.25883e+08	1.11126e+08	1.32625e+08	1.99521e+08	1.52533e+08	1.68987e+08	-0.0678577	0.630064	-0.563161	0.0951063	0.495303	0.0495724
P63151	Serine/threonine-protein phosphatase 2A 55 kDa regulatory subunit B alpha isoform OS=Homo sapiens OX=9606 GN=PPP2R2A PE=1 SV=1	PPP2R2A	3.05897e+06	5.60117e+06	6.65118e+06	6.0668e+06	5.65093e+06	6.61987e+06	6.33886e+06	6.23368e+06	7.38829e+06	0.382573	0.215246	0.260205	0.419221	0.122368	0.0647339
O14908	PDZ domain-containing protein GIPC1 OS=Homo sapiens OX=9606 GN=GIPC1 PE=1 SV=2	GIPC1	856634	1.1087e+06	2.18786e+06	1.36845e+06	1.05999e+06	1.99627e+06	1.48161e+06	1.49063e+06	1.6795e+06	0.163549	0.677156	0.0913637	0.714283	0.0721858	0.760133
Q15758	Neutral amino acid transporter B(0) OS=Homo sapiens OX=9606 GN=SLC1A5 PE=1 SV=2	SLC1A5	2.07967e+07	1.80243e+07	5.1112e+07	3.68029e+07	2.40476e+07	5.46118e+07	3.1538e+07	5.93156e+07	7.13693e+07	0.851055	0.116319	0.3605	0.155648	0.490555	0.314793
Q96SB4	SRSF protein kinase 1 OS=Homo sapiens OX=9606 GN=SRPK1 PE=1 SV=2	SRPK1	807204	903380	1.12337e+06	1.11288e+06	732682	1.30715e+06	790121	1.08768e+06	1.34922e+06	0.187384	0.22283	0.153779	0.53457	0.0336044	0.910936
Q9BQL6	Fermitin family homolog 1 OS=Homo sapiens OX=9606 GN=FERMT1 PE=1 SV=1	FERMT1	210239	125292	338500	282960	75243.8	374234	207973	211102	346365	0.183474	0.387757	0.119893	0.645921	0.0635808	0.879151
Q9UKX7	Nuclear pore complex protein Nup50 OS=Homo sapiens OX=9606 GN=NUP50 PE=1 SV=2	NUP50	5.16791e+06	7.66389e+06	5.71397e+06	1.13454e+07	9.85265e+06	7.85114e+06	1.09115e+07	1.19356e+07	1.10942e+07	0.87195	0.00735933	0.647406	0.1203	0.224544	0.271797
Q8WU90	Zinc finger CCCH domain-containing protein 15 OS=Homo sapiens OX=9606 GN=ZC3H15 PE=1 SV=1	ZC3H15	740334	1.27023e+06	1.70528e+06	1.94736e+06	2.56229e+06	2.28046e+06	2.16308e+06	2.62402e+06	2.71077e+06	1.01279	0.0103308	0.869742	0.0454019	0.143045	0.157987
Q9HC38	Glyoxalase domain-containing protein 4 OS=Homo sapiens OX=9606 GN=GLOD4 PE=1 SV=1	GLOD4	5.65629e+06	5.68109e+06	8.89645e+06	8.3837e+06	5.90404e+06	9.74061e+06	8.03269e+06	1.07231e+07	1.02106e+07	0.517608	0.119622	0.247968	0.235	0.269639	0.412733
O15357	Phosphatidylinositol 3,4,5-trisphosphate 5-phosphatase 2 OS=Homo sapiens OX=9606 GN=INPPL1 PE=1 SV=2	INPPL1	218232	137591	214752	228591	298770	320155	261856	421097	389677	0.910663	0.137246	0.570824	0.170951	0.339839	0.101062
P30043	Flavin reductase (NADPH) OS=Homo sapiens OX=9606 GN=BLVRB PE=1 SV=3	BLVRB	394298	508193	692398	492781	400463	624699	395146	555998	759611	0.101177	0.188996	-0.0713381	0.723893	0.172515	0.511479
Q12765	Secernin-1 OS=Homo sapiens OX=9606 GN=SCRN1 PE=1 SV=2	SCRN1	3.74241e+06	1.61126e+06	3.9052e+06	2.95819e+06	2.20889e+06	4.0246e+06	2.70558e+06	2.82572e+06	4.25855e+06	0.080451	0.812555	-0.0105068	0.960944	0.0909578	0.51112
Q96CX2	BTB/POZ domain-containing protein KCTD12 OS=Homo sapiens OX=9606 GN=KCTD12 PE=1 SV=1	KCTD12	9.22412e+06	8.57448e+06	1.10858e+07	9.195e+06	1.10729e+07	1.49272e+07	1.05232e+07	9.73816e+06	1.31976e+07	0.212103	0.035694	0.285087	0.204916	-0.0729834	0.607956
P08708	40S ribosomal protein S17 OS=Homo sapiens OX=9606 GN=RPS17 PE=1 SV=2	RPS17; RPS17L	2.34363e+07	1.96363e+07	6.13502e+07	3.76847e+07	2.69603e+07	5.58629e+07	2.76507e+07	1.84706e+07	5.07857e+07	-0.107763	0.620491	0.206691	0.451601	-0.314454	0.0329461
O43660	Pleiotropic regulator 1 OS=Homo sapiens OX=9606 GN=PLRG1 PE=1 SV=1	PLRG1	1.14415e+06	1.27213e+06	1.57884e+06	1.62517e+06	1.27414e+06	1.90583e+06	1.59406e+06	1.48159e+06	1.94484e+06	0.329588	0.0399671	0.266337	0.195962	0.0632517	0.417277
P29317	Ephrin type-A receptor 2 OS=Homo sapiens OX=9606 GN=EPHA2 PE=1 SV=2	EPHA2	493926	519637	912364	767356	417023	982716	527498	691995	907895	0.14353	0.337825	0.17021	0.536496	-0.0266797	0.938452
Q05048	Cleavage stimulation factor subunit 1 OS=Homo sapiens OX=9606 GN=CSTF1 PE=1 SV=1	CSTF1	1.44765e+06	1.81355e+06	2.7494e+06	1.93821e+06	1.66527e+06	2.28454e+06	1.81146e+06	2.0938e+06	3.42822e+06	0.286989	0.0680914	-0.0297251	0.897719	0.316715	0.320348
Q15738	Sterol-4-alpha-carboxylate 3-dehydrogenase, decarboxylating OS=Homo sapiens OX=9606 GN=NSDHL PE=1 SV=2	NSDHL	1.58176e+06	1.31957e+06	2.30446e+06	1.7278e+06	1.22713e+06	1.80952e+06	1.66352e+06	2.14215e+06	2.33997e+06	0.239444	0.344182	-0.127809	0.513952	0.367254	0.247426
P35269	General transcription factor IIF subunit 1 OS=Homo sapiens OX=9606 GN=GTF2F1 PE=1 SV=2	GTF2F1	241949	185020	691749	320333	200138	632746	238885	281886	469855	-0.175434	0.694574	0.0438169	0.799352	-0.219251	0.529758
P26583	High mobility group protein B2 OS=Homo sapiens OX=9606 GN=HMGB2 PE=1 SV=2	HMGB2	430582	2.86788e+06	3.59935e+06	6.43938e+06	9.26018e+06	1.34805e+07	1.19636e+07	1.3136e+07	1.039e+07	2.36319	0.0214221	2.08077	0.0264219	0.282413	0.509208
Q8WYA6	Beta-catenin-like protein 1 OS=Homo sapiens OX=9606 GN=CTNNBL1 PE=1 SV=1	CTNNBL1	1.68075e+06	1.64214e+06	1.43095e+06	1.72548e+06	1.87021e+06	2.6391e+06	2.74752e+06	2.12718e+06	5.39247e+06	1.11087	0.229494	0.391248	0.305027	0.719625	0.210323
Q6ZSZ5	Rho guanine nucleotide exchange factor 18 OS=Homo sapiens OX=9606 GN=ARHGEF18 PE=1 SV=4		0	4791.8	0	23151.8	0	25537	0	24628.9	27529.3	3.44425	0.194062	3.34495	0.271746	0.0993057	0.940843
Q13404	Ubiquitin-conjugating enzyme E2 variant 1 OS=Homo sapiens OX=9606 GN=UBE2V1 PE=1 SV=2	UBE2V1; TMEM189-UBE2V1	0	0	44118.8	63857.4	28040	14043.8	47771	312934	50488.8	3.22035	0.330653	1.2638	0.530049	1.95655	0.387353
Q5M775	Cytospin-B OS=Homo sapiens OX=9606 GN=SPECC1 PE=1 SV=1	SPECC1	1.02347e+06	986074	1.16921e+06	1.20798e+06	816299	1.05456e+06	981758	1.04143e+06	1.24225e+06	0.0388138	0.502956	-0.0460706	0.790792	0.0848844	0.709048
Q2M389	WASH complex subunit 4 OS=Homo sapiens OX=9606 GN=WASHC4 PE=1 SV=2	KIAA1033; WASHC4	1.95872e+06	886040	1.72296e+06	1.62866e+06	1.14322e+06	1.71896e+06	1.24124e+06	1.41585e+06	2.03521e+06	0.0388188	0.92389	-0.0244907	0.893919	0.0633096	0.795796
P46781	40S ribosomal protein S9 OS=Homo sapiens OX=9606 GN=RPS9 PE=1 SV=3	RPS9	8.08179e+07	9.06393e+07	1.47209e+08	1.29756e+08	1.20763e+08	1.67417e+08	1.68129e+08	1.60649e+08	2.11502e+08	0.761662	0.0086602	0.391238	0.0591373	0.370424	0.0017509
Q92626	Peroxidasin homolog OS=Homo sapiens OX=9606 GN=PXDN PE=1 SV=2	PXDN	742954	3.57766e+06	1.18691e+06	3.40016e+06	5.00699e+06	4.89292e+06	1.81143e+07	1.75787e+07	1.04428e+07	3.06641	0.0289077	1.27196	0.0585714	1.79445	0.0583966
P21359	Neurofibromin OS=Homo sapiens OX=9606 GN=NF1 PE=1 SV=2	NF1	1.5424e+07	1.74115e+07	1.43228e+07	1.75884e+07	1.83342e+07	1.70428e+07	2.04787e+07	2.65115e+07	1.43877e+07	0.38021	0.21135	0.167538	0.0677633	0.212672	0.464519
P82675	28S ribosomal protein S5, mitochondrial OS=Homo sapiens OX=9606 GN=MRPS5 PE=1 SV=2	MRPS5	850965	1.22518e+06	1.42455e+06	1.59641e+06	1.37541e+06	1.61966e+06	1.58932e+06	1.70927e+06	1.83984e+06	0.553686	0.0308965	0.391316	0.197816	0.16237	0.210524
Q16740	ATP-dependent Clp protease proteolytic subunit, mitochondrial OS=Homo sapiens OX=9606 GN=CLPP PE=1 SV=1	CLPP	1.9345e+06	2.76826e+06	2.9566e+06	2.66889e+06	2.30098e+06	2.30296e+06	2.21503e+06	2.05609e+06	2.94258e+06	-0.0864808	0.663916	-0.0747058	0.794993	-0.011775	0.958458
Q9HB71	Calcyclin-binding protein OS=Homo sapiens OX=9606 GN=CACYBP PE=1 SV=2	CACYBP	1.29497e+06	1.54219e+06	3.13264e+06	2.0622e+06	1.70548e+06	4.16252e+06	2.07414e+06	5.06354e+06	4.4332e+06	0.954747	0.156518	0.409677	0.125716	0.54507	0.376086
P62879	Guanine nucleotide-binding protein G(I)/G(S)/G(T) subunit beta-2 OS=Homo sapiens OX=9606 GN=GNB2 PE=1 SV=3	GNB2	6.78086e+06	3.62665e+06	8.42636e+06	4.94179e+06	5.03251e+06	6.01168e+06	4.08913e+06	3.87138e+06	7.45249e+06	-0.289183	0.312533	-0.236523	0.508457	-0.0526601	0.837633
Q86VM9	Zinc finger CCCH domain-containing protein 18 OS=Homo sapiens OX=9606 GN=ZC3H18 PE=1 SV=2	ZC3H18	464970	497080	715503	707276	628052	570743	601457	740103	853471	0.387882	0.0393528	0.184243	0.575992	0.203639	0.481904
P42696	RNA-binding protein 34 OS=Homo sapiens OX=9606 GN=RBM34 PE=1 SV=2	RBM34	2.73623e+06	1.3925e+06	3.95837e+06	2.01149e+06	2.86453e+06	3.02553e+06	2.75865e+06	2.5686e+06	5.7459e+06	0.453372	0.194339	-0.0334859	0.943243	0.486858	0.354462
Q8WWY3	U4/U6 small nuclear ribonucleoprotein Prp31 OS=Homo sapiens OX=9606 GN=PRPF31 PE=1 SV=2	PRPF31	1.73956e+06	1.57538e+06	3.23004e+06	2.39426e+06	1.8673e+06	3.86301e+06	2.26816e+06	1.47893e+06	5.03258e+06	0.423776	0.314062	0.311903	0.0463419	0.111873	0.694693
Q9BYX2	TBC1 domain family member 2A OS=Homo sapiens OX=9606 GN=TBC1D2 PE=1 SV=3	TBC1D2	426563	496244	1.05039e+06	619833	447731	999772	753380	886796	1.15956e+06	0.50476	0.0837518	0.0672403	0.735628	0.437519	0.129841
Q8TDB6	E3 ubiquitin-protein ligase DTX3L OS=Homo sapiens OX=9606 GN=DTX3L PE=1 SV=1	DTX3L	1.17977e+06	1.23228e+06	1.75023e+06	1.31189e+06	969408	1.85929e+06	1.45516e+06	1.09271e+06	2.07655e+06	0.1519	0.406054	-0.00754117	0.960071	0.159441	0.0299975
O60934	Nibrin OS=Homo sapiens OX=9606 GN=NBN PE=1 SV=1	NBN	691672	102643	386379	192602	184237	371391	199587	162953	544457	-0.380464	0.696328	-0.658081	0.506475	0.277617	0.47473
Q92925	SWI/SNF-related matrix-associated actin-dependent regulator of chromatin subfamily D member 2 OS=Homo sapiens OX=9606 GN=SMARCD2 PE=1 SV=3	SMARCD2	1.26473e+06	1.24582e+06	1.27141e+06	1.6686e+06	1.36971e+06	1.71461e+06	1.39231e+06	1.42173e+06	1.63549e+06	0.23452	0.0909856	0.329677	0.0844313	-0.0951567	0.400276
Q07960	Rho GTPase-activating protein 1 OS=Homo sapiens OX=9606 GN=ARHGAP1 PE=1 SV=1	ARHGAP1	4.36756e+06	7.80193e+06	1.03964e+07	1.039e+07	7.3643e+06	1.34596e+07	1.05068e+07	1.30509e+07	1.41581e+07	0.741026	0.0183429	0.468046	0.262584	0.27298	0.344933
Q14139	Ubiquitin conjugation factor E4 A OS=Homo sapiens OX=9606 GN=UBE4A PE=1 SV=2	UBE4A	147062	215993	277253	263922	208652	379274	288191	351483	504019	0.83686	0.0296046	0.411827	0.213575	0.425033	0.118662
Q9Y5X3	Sorting nexin-5 OS=Homo sapiens OX=9606 GN=SNX5 PE=1 SV=1	SNX5	964755	1.52355e+06	3.5465e+06	2.49516e+06	2.2639e+06	5.21017e+06	2.77702e+06	2.48633e+06	5.60813e+06	0.849169	0.040023	0.724177	0.0450357	0.124992	0.0281395
Q9H078	Caseinolytic peptidase B protein homolog OS=Homo sapiens OX=9606 GN=CLPB PE=1 SV=1	CLPB	664858	322906	907089	651035	552827	956740	570422	785524	1.03176e+06	0.333537	0.417318	0.189348	0.348841	0.144189	0.490686
Q92688	Acidic leucine-rich nuclear phosphoprotein 32 family member B OS=Homo sapiens OX=9606 GN=ANP32B PE=1 SV=1	ANP32B	2.9229e+07	4.82143e+07	9.01314e+07	6.98445e+07	4.97387e+07	1.292e+08	5.92793e+07	9.56582e+07	1.08553e+08	0.652945	0.0630612	0.570082	0.168345	0.082863	0.834941
Q9Y3B7	39S ribosomal protein L11, mitochondrial OS=Homo sapiens OX=9606 GN=MRPL11 PE=1 SV=1	MRPL11	435052	409510	1.06392e+06	768960	616327	1.32958e+06	489192	1.05931e+06	1.31006e+06	0.582862	0.212972	0.508452	0.0181575	0.0744101	0.84176
Q8WVV9	Heterogeneous nuclear ribonucleoprotein L-like OS=Homo sapiens OX=9606 GN=HNRNPLL PE=1 SV=1	HNRNPLL; HNRPLL	633826	576262	831401	524729	575024	760200	668799	742732	935594	0.201273	0.115396	-0.134356	0.19551	0.335628	0.00335168
Q9BWM7	Sideroflexin-3 OS=Homo sapiens OX=9606 GN=SFXN3 PE=1 SV=3	SFXN3	2.71383e+06	3.79558e+06	3.4437e+06	2.82921e+06	3.69298e+06	3.31079e+06	3.96123e+06	5.33932e+06	5.59056e+06	0.581232	0.0248882	-0.017518	0.659563	0.59875	0.0366386
P62829	60S ribosomal protein L23 OS=Homo sapiens OX=9606 GN=RPL23 PE=1 SV=1	RPL23	5.52995e+06	3.894e+07	1.36864e+08	1.00204e+08	2.45235e+07	1.69103e+08	9.65319e+06	9.15102e+07	2.66318e+08	1.01902	0.231143	0.696333	0.357229	0.322688	0.714206
Q13162	Peroxiredoxin-4 OS=Homo sapiens OX=9606 GN=PRDX4 PE=1 SV=1	PRDX4	488984	586536	655536	1.04103e+06	524778	760595	743519	1.52965e+06	1.89904e+06	1.26916	0.108715	0.42645	0.392002	0.842707	0.311297
Q86VN1	Vacuolar protein-sorting-associated protein 36 OS=Homo sapiens OX=9606 GN=VPS36 PE=1 SV=1	VPS36	548104	489304	1.18913e+06	385901	538960	1.33368e+06	1.09029e+06	1.80434e+06	2.30143e+06	1.22261	0.0505245	0.0205879	0.917098	1.20202	0.0263118
P85037	Forkhead box protein K1 OS=Homo sapiens OX=9606 GN=FOXK1 PE=1 SV=1	FOXK1	1.19003e+06	1.60931e+06	2.79369e+06	2.81867e+06	1.93772e+06	2.45837e+06	2.00633e+06	2.65831e+06	3.45081e+06	0.537039	0.0178267	0.36732	0.447585	0.169719	0.646513
P11766	Alcohol dehydrogenase class-3 OS=Homo sapiens OX=9606 GN=ADH5 PE=1 SV=4	ADH5	1.80457e+07	9.42754e+06	2.15519e+07	9.87703e+06	1.12755e+07	2.38611e+07	2.01176e+07	2.22457e+07	3.01738e+07	0.565195	0.12907	-0.123162	0.733403	0.688357	0.0239624
Q8WXX5	DnaJ homolog subfamily C member 9 OS=Homo sapiens OX=9606 GN=DNAJC9 PE=1 SV=1	DNAJC9	6.93496e+06	1.52305e+07	1.55868e+07	1.42878e+07	1.38077e+07	1.69585e+07	1.12053e+07	1.30895e+07	1.50557e+07	0.0598226	0.808007	0.255095	0.446307	-0.195272	0.108331
Q53H12	Acylglycerol kinase, mitochondrial OS=Homo sapiens OX=9606 GN=AGK PE=1 SV=2	AGK	208553	264665	592326	454689	301716	572404	412023	440969	628200	0.475167	0.116463	0.318543	0.391297	0.156624	0.435911
Q96CV9	Optineurin OS=Homo sapiens OX=9606 GN=OPTN PE=1 SV=3	OPTN	784475	750678	1.73347e+06	987011	509330	1.83637e+06	1.00561e+06	977936	1.96794e+06	0.273712	0.000286804	0.0280112	0.888373	0.245701	0.266549
Q6NYC8	Phostensin OS=Homo sapiens OX=9606 GN=PPP1R18 PE=1 SV=1	PPP1R18	4.32875e+06	7.5357e+06	1.85828e+07	1.48918e+07	1.25513e+07	3.07705e+07	1.17806e+07	2.19564e+07	3.53748e+07	1.18262	0.0441899	0.935045	0.0508674	0.247576	0.424015
P52294	Importin subunit alpha-5 OS=Homo sapiens OX=9606 GN=KPNA1 PE=1 SV=3	KPNA1	626978	818452	893689	836326	923696	671653	1.00629e+06	1.22618e+06	1.10002e+06	0.510635	0.0342757	0.0559856	0.834458	0.454649	0.0565426
Q9H0U4	Ras-related protein Rab-1B OS=Homo sapiens OX=9606 GN=RAB1B PE=1 SV=1	RAB1B	557427	590722	1.11316e+06	872217	1.44961e+06	1.18347e+06	1.01268e+06	2.06742e+06	1.5787e+06	1.0428	0.142322	0.632382	0.217164	0.410418	0.108161
Q6YHK3	CD109 antigen OS=Homo sapiens OX=9606 GN=CD109 PE=1 SV=2	CD109	1.39883e+06	1.49732e+06	2.79619e+06	2.22054e+06	1.84245e+06	3.46389e+06	1.96604e+06	3.19522e+06	3.31712e+06	0.574766	0.13724	0.403031	0.0488901	0.171735	0.60316
Q86V21	Acetoacetyl-CoA synthetase OS=Homo sapiens OX=9606 GN=AACS PE=1 SV=1	AACS	1.32775e+06	1.67383e+06	1.27221e+06	1.33669e+06	1.18023e+06	1.31382e+06	1.97477e+06	2.20639e+06	1.83585e+06	0.493529	0.00344061	-0.157897	0.483683	0.651426	0.0410734
P31350	Ribonucleoside-diphosphate reductase subunit M2 OS=Homo sapiens OX=9606 GN=RRM2 PE=1 SV=1	RRM2	1.85141e+06	1.60881e+06	2.10657e+06	5.35327e+06	3.94863e+06	3.3452e+06	2.93077e+06	3.21311e+06	4.15816e+06	0.888013	0.0302536	1.18389	0.0688314	-0.295876	0.490822
Q96RQ3	Methylcrotonoyl-CoA carboxylase subunit alpha, mitochondrial OS=Homo sapiens OX=9606 GN=MCCC1 PE=1 SV=3	MCCC1	90593.6	76701.9	132545	140488	119465	107460	107427	126670	117510	0.229764	0.454912	0.293206	0.445352	-0.0634426	0.741459
Q9UJV9	Probable ATP-dependent RNA helicase DDX41 OS=Homo sapiens OX=9606 GN=DDX41 PE=1 SV=2	DDX41	36402	54571.9	79912.9	51986.1	41628.8	113350	43816.3	111805	136610	0.774072	0.134037	0.27635	0.467201	0.497723	0.338155
O15269	Serine palmitoyltransferase 1 OS=Homo sapiens OX=9606 GN=SPTLC1 PE=1 SV=1	SPTLC1	1.85182e+06	1.95967e+06	1.87478e+06	2.15355e+06	1.58839e+06	2.38682e+06	2.26888e+06	2.40814e+06	2.19751e+06	0.273779	0.00897659	0.108114	0.635436	0.165666	0.492964
P46977	Dolichyl-diphosphooligosaccharide--protein glycosyltransferase subunit STT3A OS=Homo sapiens OX=9606 GN=STT3A PE=1 SV=2	STT3A	8.73953e+06	8.21792e+06	9.63651e+06	6.58137e+06	5.93419e+06	9.30219e+06	6.65478e+06	1.27651e+07	7.4106e+06	0.0127733	0.975061	-0.285596	0.127326	0.298369	0.591711
Q13308	Inactive tyrosine-protein kinase 7 OS=Homo sapiens OX=9606 GN=PTK7 PE=1 SV=2	PTK7	1.07003e+06	522793	863825	932385	610556	694707	720227	857435	1.01088e+06	0.0754499	0.849487	-0.134708	0.462078	0.210158	0.553562
P10412	Histone H1.4 OS=Homo sapiens OX=9606 GN=HIST1H1E PE=1 SV=2	HIST1H1E	5.53677e+07	6.53993e+07	8.91674e+07	1.09347e+08	7.53552e+07	1.33305e+08	7.54527e+07	8.90225e+07	9.09416e+07	0.282914	0.154515	0.599119	0.114129	-0.316205	0.354114
Q9HD26	Golgi-associated PDZ and coiled-coil motif-containing protein OS=Homo sapiens OX=9606 GN=GOPC PE=1 SV=1	GOPC	2.09414e+06	1.38111e+06	4.56558e+06	1.9998e+06	1.43929e+06	3.75717e+06	1.81739e+06	1.54017e+06	3.80176e+06	-0.167519	0.385222	-0.160097	0.402419	-0.00742225	0.89998
Q9Y6C9	Mitochondrial carrier homolog 2 OS=Homo sapiens OX=9606 GN=MTCH2 PE=1 SV=1	MTCH2	2.21165e+06	2.49342e+06	4.43618e+06	7.56778e+06	3.19973e+06	8.19091e+06	7.11457e+06	1.24528e+07	1.13602e+07	1.75843	0.038588	1.05237	0.138497	0.706058	0.294228
Q9UIF9	Bromodomain adjacent to zinc finger domain protein 2A OS=Homo sapiens OX=9606 GN=BAZ2A PE=1 SV=4	BAZ2A	285248	338712	607937	443219	353045	473754	388033	370844	493673	0.0239866	0.924058	0.043967	0.894067	-0.0199804	0.835511
Q99614	Tetratricopeptide repeat protein 1 OS=Homo sapiens OX=9606 GN=TTC1 PE=1 SV=1	TTC1	3.79189e+06	4.69085e+06	5.91402e+06	5.21285e+06	3.82452e+06	7.41524e+06	5.20507e+06	7.80143e+06	7.87991e+06	0.53682	0.0494611	0.192572	0.470417	0.344248	0.360671
Q16270	Insulin-like growth factor-binding protein 7 OS=Homo sapiens OX=9606 GN=IGFBP7 PE=1 SV=1	IGFBP7	7.75974e+06	7.47877e+06	2.11887e+07	1.12444e+07	8.38913e+06	2.46787e+07	1.02733e+07	8.91289e+06	2.11231e+07	0.146095	0.225707	0.282688	0.0922657	-0.136594	0.379208
Q96E11	Ribosome-recycling factor, mitochondrial OS=Homo sapiens OX=9606 GN=MRRF PE=1 SV=1	MRRF	526670	513186	902716	588480	483573	1.07897e+06	814631	841138	882259	0.38574	0.213146	0.147054	0.363607	0.238686	0.52111
Q08209	Serine/threonine-protein phosphatase 2B catalytic subunit alpha isoform OS=Homo sapiens OX=9606 GN=PPP3CA PE=1 SV=1	PPP3CA	365764	436841	1.29295e+06	638382	494164	1.00145e+06	739451	1.12799e+06	1.33341e+06	0.611126	0.188877	0.0262293	0.944947	0.584896	0.147591
P07996	Thrombospondin-1 OS=Homo sapiens OX=9606 GN=THBS1 PE=1 SV=2	THBS1	14643.3	217700	460466	228219	170034	486558	200981	283351	465709	0.455533	0.248546	0.352912	0.496994	0.102621	0.681906
Q96T51	RUN and FYVE domain-containing protein 1 OS=Homo sapiens OX=9606 GN=RUFY1 PE=1 SV=2	RUFY1	330396	362908	816035	521407	439095	817323	511212	621368	859519	0.400372	0.124654	0.236196	0.246236	0.164176	0.339755
P23258	Tubulin gamma-1 chain OS=Homo sapiens OX=9606 GN=TUBG1 PE=1 SV=2	TUBG1	1.10074e+06	3.58053e+06	5.76485e+06	1.92998e+06	1.01775e+06	5.16714e+06	1.80106e+06	5.95069e+06	8.41712e+06	0.630251	0.0886136	-0.364328	0.512182	0.994579	0.21303
Q5JTZ9	Alanine--tRNA ligase, mitochondrial OS=Homo sapiens OX=9606 GN=AARS2 PE=1 SV=1	AARS2	1.00035e+06	974151	1.06418e+06	1.12911e+06	823129	862404	968823	779738	752362	-0.280983	0.158167	-0.110493	0.542964	-0.17049	0.0907685
Q8WTT2	Nucleolar complex protein 3 homolog OS=Homo sapiens OX=9606 GN=NOC3L PE=1 SV=1	NOC3L	387139	494741	797813	677007	409364	1.09093e+06	403968	643958	903853	0.216593	0.145466	0.374344	0.31757	-0.157751	0.679051
Q8IXB1	DnaJ homolog subfamily C member 10 OS=Homo sapiens OX=9606 GN=DNAJC10 PE=1 SV=2	DNAJC10	369210	654384	832748	1.23697e+06	1.42322e+06	1.46126e+06	1.44704e+06	1.6188e+06	1.66486e+06	1.34959	0.00544702	1.15069	0.00834514	0.1989	0.000425303
P08574	Cytochrome c1, heme protein, mitochondrial OS=Homo sapiens OX=9606 GN=CYC1 PE=1 SV=3	CYC1	2.73934e+06	2.32656e+06	3.00447e+06	3.13539e+06	2.62304e+06	3.24144e+06	2.91156e+06	4.05295e+06	3.88345e+06	0.426718	0.175469	0.157269	0.0217045	0.269448	0.326104
P45973	Chromobox protein homolog 5 OS=Homo sapiens OX=9606 GN=CBX5 PE=1 SV=1	CBX5	1.06525e+07	1.60409e+07	1.0823e+07	1.96296e+07	1.22706e+07	2.01109e+07	1.65556e+07	2.30669e+07	2.40657e+07	0.763505	0.0621405	0.471297	0.37809	0.292208	0.433542
Q13155	Aminoacyl tRNA synthase complex-interacting multifunctional protein 2 OS=Homo sapiens OX=9606 GN=AIMP2 PE=1 SV=2	AIMP2	1.95424e+07	1.87062e+07	3.50691e+07	2.46543e+07	1.54897e+07	4.36317e+07	2.09634e+07	2.88502e+07	4.3902e+07	0.354127	0.129297	0.19237	0.423769	0.161758	0.586051
P19784	Casein kinase II subunit alpha' OS=Homo sapiens OX=9606 GN=CSNK2A2 PE=1 SV=1	CSNK2A2	93579.3	169130	353956	288888	198854	680034	237814	170331	520906	0.591269	0.182539	0.921203	0.165431	-0.329934	0.187049
P48681	Nestin OS=Homo sapiens OX=9606 GN=NES PE=1 SV=2	NES	1.467e+06	1.12517e+06	1.80468e+06	1.79243e+06	1.88192e+06	1.44885e+06	2.03313e+06	1.80951e+06	1.7307e+06	0.342071	0.237858	0.220572	0.532662	0.121498	0.311821
Q8N6H7	ADP-ribosylation factor GTPase-activating protein 2 OS=Homo sapiens OX=9606 GN=ARFGAP2 PE=1 SV=1	ARFGAP2	1.24227e+06	1.70979e+06	3.38279e+06	2.16989e+06	1.81376e+06	4.02678e+06	2.38965e+06	3.0603e+06	4.39471e+06	0.636029	0.00699899	0.338567	0.146934	0.297462	0.196609
Q96JJ7	Protein disulfide-isomerase TMX3 OS=Homo sapiens OX=9606 GN=TMX3 PE=1 SV=2	TMX3	479921	1.05794e+06	1.68367e+06	1.95804e+06	1.28291e+06	2.70295e+06	1.30861e+06	1.96959e+06	3.1304e+06	0.992263	0.0316652	0.883662	0.131397	0.108601	0.741351
P21397	Amine oxidase [flavin-containing] A OS=Homo sapiens OX=9606 GN=MAOA PE=1 SV=1	MAOA	594968	584914	1.01932e+06	664903	356822	1.1112e+06	563896	445011	1.10597e+06	-0.0564002	0.709334	-0.0441468	0.850326	-0.0122534	0.922388
P32969	60S ribosomal protein L9 OS=Homo sapiens OX=9606 GN=RPL9 PE=1 SV=1	RPL9	2.02807e+07	3.37868e+07	6.61401e+07	5.0125e+07	3.77093e+07	8.20194e+07	3.44075e+07	7.18896e+07	1.02784e+08	0.798531	0.0622783	0.498764	0.157773	0.299766	0.472951
P07602	Prosaposin OS=Homo sapiens OX=9606 GN=PSAP PE=1 SV=2	PSAP	1.10076e+08	1.21209e+08	1.4071e+08	1.00453e+08	8.32303e+07	1.51159e+08	1.55165e+08	1.89912e+08	1.87907e+08	0.518811	0.0191981	-0.151804	0.470994	0.670615	0.0877304
Q15417	Calponin-3 OS=Homo sapiens OX=9606 GN=CNN3 PE=1 SV=1	CNN3	1.37806e+06	1.70244e+06	1.74514e+06	1.70054e+06	1.57357e+06	1.42274e+06	1.71002e+06	2.29127e+06	2.05588e+06	0.327924	0.0442753	-0.0390256	0.843086	0.36695	0.179419
O94804	Serine/threonine-protein kinase 10 OS=Homo sapiens OX=9606 GN=STK10 PE=1 SV=1	STK10	19138.6	27790.4	31401.2	8514.59	33224.8	39881	55256.6	25969.5	14659	0.291737	0.745672	0.0593604	0.870242	0.232377	0.846366
Q9UHD1	Cysteine and histidine-rich domain-containing protein 1 OS=Homo sapiens OX=9606 GN=CHORDC1 PE=1 SV=2	CHORDC1	404272	629345	940270	568709	442161	825931	558673	817361	926696	0.222306	0.220833	-0.103845	0.711286	0.326151	0.307805
Q13564	NEDD8-activating enzyme E1 regulatory subunit OS=Homo sapiens OX=9606 GN=NAE1 PE=1 SV=1	NAE1	908775	954402	1.19468e+06	1.12792e+06	938300	1.34032e+06	1.05112e+06	1.25265e+06	1.37602e+06	0.267098	0.0474482	0.155785	0.236348	0.111313	0.515422
O43765	Small glutamine-rich tetratricopeptide repeat-containing protein alpha OS=Homo sapiens OX=9606 GN=SGTA PE=1 SV=1	SGTA	760210	565738	1.09098e+06	957527	569257	960699	764647	1.33423e+06	1.31792e+06	0.499467	0.27959	0.0415117	0.827742	0.457955	0.380456
Q9Y613	FH1/FH2 domain-containing protein 1 OS=Homo sapiens OX=9606 GN=FHOD1 PE=1 SV=3	FHOD1	803714	778864	1.05884e+06	1.04435e+06	855951	1.01775e+06	1.07787e+06	1.21558e+06	1.15324e+06	0.383898	0.113092	0.143694	0.376115	0.240205	0.208818
P62917	60S ribosomal protein L8 OS=Homo sapiens OX=9606 GN=RPL8 PE=1 SV=2	RPL8	2.02413e+08	3.07805e+08	4.15714e+08	2.7549e+08	2.41021e+08	4.13353e+08	2.92611e+08	3.46064e+08	4.69755e+08	0.259539	0.0583323	0.00611293	0.977077	0.253426	0.144086
P49454	Centromere protein F OS=Homo sapiens OX=9606 GN=CENPF PE=1 SV=2	CENPF	564844	719178	1.03241e+06	1.20057e+06	1.05577e+06	1.78966e+06	1.41522e+06	1.06905e+06	1.81341e+06	0.891653	0.0518648	0.80459	0.0439266	0.0870632	0.328424
Q9NNW7	Thioredoxin reductase 2, mitochondrial OS=Homo sapiens OX=9606 GN=TXNRD2 PE=1 SV=3	TXNRD2	180031	136565	229688	266400	225902	355064	254718	345139	291070	0.705658	0.134452	0.633335	0.0152491	0.0723226	0.814838
Q9H4F8	SPARC-related modular calcium-binding protein 1 OS=Homo sapiens OX=9606 GN=SMOC1 PE=1 SV=1	SMOC1	649747	693505	1.2161e+06	1.47034e+06	1.00294e+06	1.3271e+06	930912	2.25896e+06	1.96084e+06	1.00899	0.148106	0.570368	0.189461	0.438626	0.482575
Q8WTW3	Conserved oligomeric Golgi complex subunit 1 OS=Homo sapiens OX=9606 GN=COG1 PE=1 SV=1	COG1	127213	161124	256254	206350	142158	219895	190642	192648	263321	0.247727	0.172532	0.061743	0.845753	0.185984	0.340092
Q15056	Eukaryotic translation initiation factor 4H OS=Homo sapiens OX=9606 GN=EIF4H PE=1 SV=5	EIF4H	2.06099e+07	1.94433e+07	2.62662e+07	2.44497e+07	1.8017e+07	2.87858e+07	2.10678e+07	2.3838e+07	3.02065e+07	0.179615	0.142506	0.103508	0.407762	0.0761072	0.676119
Q9Y2H6	Fibronectin type-III domain-containing protein 3A OS=Homo sapiens OX=9606 GN=FNDC3A PE=1 SV=4	FNDC3A	214631	220192	462335	424312	292052	391416	379712	571533	823452	0.984139	0.044398	0.304238	0.477476	0.679901	0.254487
Q8NFW8	N-acylneuraminate cytidylyltransferase OS=Homo sapiens OX=9606 GN=CMAS PE=1 SV=2	CMAS	865513	868740	893698	1.26173e+06	750099	1.11157e+06	972203	1.05766e+06	1.01537e+06	0.212616	0.0314939	0.249178	0.388101	-0.0365621	0.895833
O75122	CLIP-associating protein 2 OS=Homo sapiens OX=9606 GN=CLASP2 PE=1 SV=3		558687	243338	481653	425875	323324	418985	383348	465815	418841	-0.0177239	0.968811	-0.136016	0.601253	0.118292	0.612436
[truncated: 4,142 more rows]
