# Supplementary material for: Mitochondrial RNA modifications shape metabolic plasticity in metastasis
Source: Nature. 2022 Jun 29;607(7919):593–603. doi: 10.1038/s41586-022-04898-5 (PMC9300468; doi:10.1038/s41586-022-04898-5)
Supplement: Supplementary file 6 — Co-translated mRNAs in CD44/CD36 subpopulations – see Supplementary Information file for full description. [file 41586_2022_4898_MOESM6_ESM.xlsx]

## Sheet: Sheet1
Supplementary table 4: Actively co-translated mRNAs in Clusters 1 to 7 in Figure 5j.
Cluster 1	Cluster 2	Cluster 3										Cluster 4	Cluster 5	Cluster 6	Cluster 7
NME1	PKM	VCP	THOP1	PREP	CEP170	CCDC12	PPP1CA	RNF2	SERPINB9	SPATS2	ELF2	CAMK1D	TRIM65	RFXAP	SAMD9
TCF20	FASN	ACTN4	MCAM	POLR2B	METTL3	SPRYD4	DNAAF5	DSN1	SLC12A2	TRPS1	QARS	EEF2	MLKL	GSN	ANXA4
TMED4	HSPB1	ATP1A1	ALDH9A1	TAGLN2	SMC6	DYNLRB1	LEPRE1	SLC25A20	UBA5	KTI12	ACSL3	GSR		IDH1	COQ9
ADRM1	PPP2R5D	ENO1	EHD2	STOML2	SRP14	ITGB5	PSME3	FHL3	DHFR	SNX17	RTCB	PPL		LPCAT3	SERPINB2
PTPRK	EIF2B3	PCYOX1	GBE1	SNRNP70	VRK1	UBE2L3	KPNA2	PDLIM2	RAB31	TRMU	POLR1A	EPS8L2		SDC2	SCEL
SNX8	PIR	DDX27	LARP7	PRDX6	YAP1	SYNE1	NELFA	LEPREL1	EIF4ENIF1	GNB1L	CDK1	HSPBP1			CYP1A1
KIAA0101	BCKDHA	DDX23	HEXB	CBR1	GRN	ZBTB7A	HIBADH	MIS12	MED24	JAGN1	RBM27	CHP1			EAPP
WBP2	ANXA2	ALDH1A3	MTA3	PLCB3	NIPSNAP1	CNPY4	ZC3H15	NDUFS7	SNRPG	SUMO3	EIF4E	C11orf98			DCTN6
CDCA8	HDGF	SFN	BAG2	HK2	COASY	TUSC3	HMGB2	HDDC2	NCKIPSD	NR2C2AP	USP34	ADM			UQCC3
LZTR1	TNS4	DPP3	DPF2	PSMA1	EXOSC7	TTC9C	DNAJC10	GOSR1	SH3BGRL3	WDR54	EXOSC4	RCN2			CCDC80
VPS37A	CRYZ	FKBP10	ITGA2	FAT2	HMGB3	DDR1	MIPEP	CEPT1	DNPH1	MT-ATP6	MRPL49	GLUL			ELF3
FAM107B	SFXN3	LUZP1	FHL2	SMARCA2	VPS29	MPC2	BRD3	UAP1L1	PHF5A	FAIM	TK1	SORBS2			TTI1
NAA30	DAB2IP	PFKL	FAM175B	VAT1	MBD2	POLE2	KIF21A	TSSC4	MICU1	SLC9A6	KLHL13	MACROD1			CBR3
CRBN	GSTM1	PSMD6	WDR18	PSMB5	L2HGDH	LSM7	CTBP2	PDRG1	SF3B5	CKS2	STX8				USP28
CHN1	ATM	CLIC1	PPP1R10	CHD3	UBA3	ALG3	COPS6	ARHGEF40	MGST1	CMIP	POLE4				CLTA
	RIN2	PTRF	ALDH4A1	SNX1	LGALS3	CCNB2	TBC1D9B	SCAPER	KATNB1	TTN	SHCBP1				LLGL2
	GM2A	PRDX5	DCTPP1	RAE1	PLEKHA1	DAP	ITSN1	SERPINI1	WDR76	SAPCD2	CDC45				FAT4
	GALNS	GCLC	TST	KIF1B	PALMD	ZBTB33	CLNS1A	TOMM20	SDF2	ZNF668	AURKA				UACA
	SULT1A1	PXDN	PRKCDBP	ME1	ALDH5A1	PLAT	GUK1	MARVELD1	HAUS7	PSORS1C2	PITX1				HEATR5A
	TTC14	KPNA1	UBE2T	RBM12	MARCKSL1	NAV1	DAG1	ZSCAN2	CLN3	SF3B3	CENPK				QRICH1
	ZCCHC10	PKP1	UQCRH	RBBP4	ENDOD1	NRBP2	STMN1	ZEB1	SNUPN	LRP1	GSTM3				FOXE1
	KRT19	PDLIM7	REEP4	CNP	S100A4	ADAM7	FKBP1A	OGDH	MT-CO3	IDE	HDHD2
	ANXA3	TMTC3	PTBP2	ADK	ARFIP2	HES1	GPC1	STIP1	HSBP1	HNRNPH2	SLC27A4
	BLVRA	NELFCD	TBC1D8	GPS1	LYPLA1	SPHK1	TAP1	TOP2B	HERPUD1	NUP107	NVL
	KIF20A	PPP2R4	CDC42SE2	NOP14	GLIPR2	ULBP2	TFAM	SMARCA5	PRSS8	ETFA	KIF3B
	EIF4EBP1	NRAS	CLSTN1	RAB5C	MINA	CMTM3	MPG	ACIN1	IMPDH2	SLC25A4	LCLAT1
	MVP	PREB	KLK9	BUB3	PTRH1	DDIT4	ZMYND8	PLAA	TUBA1C	DARS2	GALK2
	SLC9A3R1	LBR	AHNAK2	PLOD2	PSMG1	ITGA3	MPST	ITGB1	SUPT6H	DYNC1LI1	RPL36AL
	ETFB	ZC3H13	HSP90AA1	SDHB	NPNT	DCTN1	FBN1	SKIV2L2	HNRNPA1	UPF2	TMEM201
	DSG3	CDH3	DHX9	SFXN1	NDUFA2	GANAB	ATL2	CUL1	EIF2A	INPPL1	ANAPC10
	AACS	RSBN1L	NPEPPS	CNN2	PMVK	PFAS	SEC11A	CPT1A	NCAPD2	FABP5	LONP2
	PSAP	SNX7	GTF2I	COG4	COX5A	RUVBL2	BRCC3	CC2D1A	RCN1	RELA	C11orf68
	STAT6	SEMA3C	HK1	DNAJC11	UBE2H	UQCRC2	HPCAL1	CD44	IK	FAM208A	TMX4
	KANK2	PVRL1	GMPS	YME1L1	TMEM70	USP7	APRT	FKBP8	RRM2	HEXA	TOR4A
	CWC15	MYADM	MCM6	URB2	UQCRQ	ATAD3A	CISD1	NUP50	APPL1	VAV2
	FRMD6	CADM1	CTTN	CYB5R1	EMC3	FUBP3	TFB2M	MRPS5	HIST1H1D	NCEH1
	MRPL21	CTU2	AP2A1	RFC4	FBLIM1	NUP210	MBNL1	HSPA14	CMTR1	ATG16L1
	UPB1	MGST2	TPI1	NOL6	TMEM109	TMPO	SCLY	CD55	ITCH	ROBO1
		WWTR1	PRPF6	MTCH2	MRPL27	DLD	FAM162A	PLEKHG3	LSG1	PALM2
		HSP90B1	AKAP13	HIST1H1B	UBE2R2	PPM1G	SLU7	IRF2BPL	CCBL2	TP53RK
		ALDOA	LIMCH1	PDAP1	GHDC	EPB41L1	TIMM13	CRYAB	MAN2B1	TAX1BP3
		DDB1	DPYSL3	VPS45	FAM45A	RPL10	ANP32E	RRP8	KIAA1468	PDCL
		ASPH	RPA1	NUDT5	NUDT16L1	HSPG2	RBMS1	GAA	RAP1A	MRPL42
		MTOR	PDCD4	HN1L	NDUFA6	PHB	NME3	RABEP2	NELFB	SDHC
		UGP2	PRDX1	ATP1B3	COA3	EHD4	HSPB11	RPA2	CRTAP	SGSM3
