# Supplementary material for: Mitochondrial RNA modifications shape metabolic plasticity in metastasis
Source: Nature. 2022 Jun 29;607(7919):593–603. doi: 10.1038/s41586-022-04898-5 (PMC9300468; doi:10.1038/s41586-022-04898-5)
Supplement: Supplementary file 7 — Stratification of patients with head and neck cancer – see Supplementary Information file for full description. [file 41586_2022_4898_MOESM7_ESM.xlsx]

## Sheet: Sheet1
Supplementary table 5: Stratification of the head and neck cancer patients
Feature	category	n	%
Sex	Male	62	79.5
	Female	16	20.5
Smoking	Yes	57	73.1
	No	21	26.9
Alcohol	Yes	41	52.5641
	No	37	47.4359
HPV16	Yes*	24	30.7692
	No	54	69.2308
Subsite	Larynx	13	16.6667
	Oral Cavity	23	29.4872
	Oropharynx	36	46.1538
	Other	6	7.69231
Tumor size	T1	8	10.2564
	T2	29	37.1795
	T3	17	21.7949
	T4	24	30.7692
Lymph node metastasis	N0	27	34.6154
	N1	20	25.641
	N2	30	38.4615
	N3	1	1.28205
Pathological grading	G1	1	1.28205
	G2	47	60.2564
	G3	30	38.4615
Resection margin	R0	63	80.7692
	R1	15	19.2308
* viral DNA and transcript positive
