# Supplementary material for: Mitochondrial RNA modifications shape metabolic plasticity in metastasis
Source: Nature. 2022 Jun 29;607(7919):593–603. doi: 10.1038/s41586-022-04898-5 (PMC9300468; doi:10.1038/s41586-022-04898-5)
Supplement: Supplementary file 8 — Expression changes in NSUN3high or NSUN3low tumours – see Supplementary Information file for full description. [file 41586_2022_4898_MOESM8_ESM.xlsx]

## Sheet: Sheet1
Supplementary table 6: DEGs between tumours of the TCGA-HNSC cohort with high or low NSUN3 expression. P-value was calculated using an exact test for the negative binomial distribution.
GeneSymbol	GeneID	log2FC	logCPM	PValue	FDR
NSUN3	63899	1.48668	3.15129	1.23989e-128	2.23342e-124
ARL13B	200894	1.51093	3.6844	8.43602e-62	7.5979e-58
C3orf58	NA	1.87047	5.37466	2.28804e-56	1.37382e-52
CEP97	79598	1.24119	4.01406	4.25602e-53	1.91659e-49
DHFRL1	NA	1.22051	3.12098	2.86961e-51	1.0338e-47
NTS	4922	7.31822	6.87693	7.0342e-50	2.11179e-46
SPICE1	152185	1.16503	4.00669	2.95822e-47	6.66081e-44
MSI2	124540	1.25784	5.41202	2.70637e-47	6.66081e-44
CCDC85B	11007	-2.03231	5.28765	4.48945e-47	8.08684e-44
MAP7D1	55700	-1.15177	8.17078	3.85205e-46	6.30791e-43
SMTN	6525	-1.43854	6.6429	2.1266e-45	3.1922e-42
KRT81	3887	-5.34504	4.76352	3.94745e-44	5.07895e-41
ARHGEF26	26084	2.95016	3.49364	2.76857e-43	3.32468e-40
SLC25A36	55186	1.00638	5.7309	6.34132e-43	7.13914e-40
MYO5C	55930	2.34418	3.6456	1.09309e-42	1.15823e-39
ICK	22858	1.44914	4.95073	1.67852e-42	1.67973e-39
SOX2	6657	2.91887	6.38056	3.54172e-42	3.35774e-39
CLTB	1212	-1.67761	8.36335	6.80635e-42	6.13014e-39
SFN	2810	-1.97671	12.1244	8.55996e-42	7.34241e-39
SENP7	57337	1.10374	3.4771	1.93207e-41	1.58193e-38
FHOD1	29109	-1.0649	5.20137	4.43443e-41	3.47293e-38
POLR2L	5441	-1.4921	6.84298	5.55188e-41	4.16692e-38
MDFI	4188	-1.47325	6.49003	9.02692e-41	6.50408e-38
ZDHHC23	254887	1.58711	3.02785	1.81624e-40	1.2583e-37
CCM2	83605	-1.29368	6.67384	2.31315e-40	1.54321e-37
CLDN20	49861	3.7266	-0.310499	3.81549e-40	2.45458e-37
ALDH1A1	216	3.52731	6.32153	5.3953e-40	3.35123e-37
SLC15A2	6565	1.9107	3.82298	1.31199e-39	7.87764e-37
HMOX2	3163	-1.14225	6.71021	1.83229e-39	1.06468e-36
CEL	1056	4.04107	4.31876	2.78661e-39	1.52106e-36
TOPBP1	11073	1.06739	6.02295	3.25692e-39	1.72549e-36
SLCO4C1	353189	4.12936	1.01617	6.24159e-39	3.21228e-36
FAM221A	340277	2.06937	1.22001	6.01007e-38	2.92593e-35
ACBD7	414149	2.80258	-0.654026	6.18467e-38	2.93169e-35
CHD6	84181	1.00583	5.48349	6.67556e-38	3.08157e-35
PTDSS2	81490	-1.10734	4.87213	7.9206e-38	3.3995e-35
ADD3	120	1.27577	6.17532	1.34488e-37	5.50577e-35
TRIM2	23321	1.70326	5.45218	1.94373e-37	7.78054e-35
TMSB10	9168	-1.63804	10.8446	4.4774e-37	1.71599e-34
OTX1	5013	1.93425	3.3747	4.43765e-37	1.71599e-34
PRR4	11272	4.75126	3.45924	5.7269e-37	2.14914e-34
IQCB1	9657	1.17998	4.51686	6.20126e-37	2.27966e-34
ACAP2	23527	1.21578	6.51318	7.33149e-37	2.64124e-34
RPS6KB2	6199	-1.10776	6.43379	1.65328e-36	5.61896e-34
TUBB2A	7280	-1.7889	6.36638	1.76808e-36	5.89786e-34
DLEC1	9940	3.27813	0.618957	2.2069e-36	7.22781e-34
KIFC3	3801	-1.271	6.14704	2.37239e-36	7.63103e-34
EHD1	10938	-1.06824	6.77743	2.7901e-36	8.8172e-34
DRAP1	10589	-1.26546	7.24854	3.5842e-36	1.09428e-33
RASSF9	9182	2.55518	4.06132	4.36369e-36	1.31005e-33
SLC26A5	375611	2.96761	-1.75815	5.71814e-36	1.68854e-33
CEP70	80321	1.2924	4.24502	6.35172e-36	1.84538e-33
MYLIP	29116	1.61346	4.59813	1.5651e-35	4.40502e-33
MT2A	4502	-2.26074	9.33089	1.81073e-35	4.94192e-33
MRAP2	112609	2.92679	2.77464	2.14368e-35	5.7633e-33
TFDP2	7029	1.22836	5.54798	3.60674e-35	9.41568e-33
TUBB6	84617	-1.26022	8.05889	6.8066e-35	1.72686e-32
KLHL24	54800	1.38907	5.80708	7.90002e-35	1.97643e-32
ABCC5	10057	1.71889	7.27641	8.50266e-35	2.09806e-32
GPR160	26996	2.1096	2.91461	8.86346e-35	2.15753e-32
UBE2F	140739	-1.038	5.28711	9.46141e-35	2.27238e-32
CCDC124	115098	-1.01829	6.31242	9.76117e-35	2.31352e-32
GRK7	131890	2.46227	-0.623177	1.20331e-34	2.81496e-32
NRXN3	9369	2.98885	1.25276	1.46953e-34	3.35071e-32
DAPK3	1613	-1.06496	6.37971	1.50319e-34	3.38463e-32
RHOD	29984	-1.85174	6.95506	1.89371e-34	4.21127e-32
MCCC1	56922	1.06385	5.13249	1.99274e-34	4.32472e-32
KLHL23	151230	1.7518	2.87427	2.24673e-34	4.8179e-32
TMEM116	89894	1.94659	3.37031	2.77287e-34	5.80787e-32
HRAS	3265	-1.36618	6.64439	2.77012e-34	5.80787e-32
KIAA2018	NA	1.11551	4.67456	3.22411e-34	6.67539e-32
GAL3ST2	64090	3.39443	-1.2699	4.86491e-34	9.95815e-32
POLQ	10721	1.2396	3.96194	9.8406e-34	1.96954e-31
JAKMIP2	9832	3.09308	1.88608	1.04205e-33	2.04027e-31
ATOX1	475	-1.26077	5.70605	1.0382e-33	2.04027e-31
MYL6	4637	-1.12593	9.83249	1.51381e-33	2.93206e-31
WDR49	151790	4.01592	-0.0780061	1.75179e-33	3.35692e-31
CARHSP1	23589	-1.30232	7.33184	1.82241e-33	3.45548e-31
HLTF	6596	1.42182	5.45317	2.33202e-33	4.3757e-31
PGAP1	80055	1.29531	4.58014	4.16157e-33	7.64921e-31
SYCP2	10388	3.07243	3.14168	5.63904e-33	1.02602e-30
FRK	2444	1.40139	4.81594	7.32429e-33	1.31818e-30
DMRT3	58524	2.95505	0.640231	7.47201e-33	1.31954e-30
PTPRT	11122	4.30923	0.725335	8.80439e-33	1.53631e-30
TH	7054	-3.77398	1.62821	1.03441e-32	1.77456e-30
SRM	6723	-1.00395	6.65496	1.48526e-32	2.50037e-30
PTCH1	5727	1.71119	3.65317	1.71664e-32	2.86313e-30
SCN9A	6335	3.3203	3.19036	1.76905e-32	2.92347e-30
KAT6B	23522	1.05044	4.58798	1.86596e-32	3.0556e-30
TUBA4A	7277	-1.64879	8.7867	2.12875e-32	3.45452e-30
RIN1	9610	-1.55536	6.01966	2.20689e-32	3.54934e-30
BRMS1	25855	-1.25043	6.85695	2.42559e-32	3.86655e-30
STOX1	219736	2.79611	1.51829	2.70434e-32	4.2731e-30
CITED4	163732	-2.07813	5.59797	5.08133e-32	7.82308e-30
KRT6B	3854	-2.5498	11.9903	5.28249e-32	8.06385e-30
CPLX2	10814	6.91904	2.03085	5.45153e-32	8.25196e-30
SYT2	127833	2.73343	-0.357117	5.64526e-32	8.474e-30
PPM1H	57460	2.17788	2.72371	5.80588e-32	8.64309e-30
STARD10	10809	-1.39774	6.47057	6.04299e-32	8.92233e-30
PPIF	10105	-1.31987	7.89047	6.52286e-32	9.55255e-30
STYXL1	51657	-1.04346	5.25414	1.08099e-31	1.52124e-29
RABAC1	10567	-1.15806	6.51451	1.08044e-31	1.52124e-29
PCSK2	5126	5.7206	0.914965	1.17049e-31	1.63442e-29
PRKX	5613	1.39689	5.75304	1.35461e-31	1.87697e-29
STXBP5L	9515	3.59356	-1.12262	1.4441e-31	1.98569e-29
RPLP2	6181	-1.30942	9.63466	1.67772e-31	2.28945e-29
WNK3	65267	2.52773	0.537653	2.92415e-31	3.9308e-29
TSSC4	10078	-1.06173	5.57266	4.22567e-31	5.59684e-29
PPP1R14B	26472	-1.12952	7.24313	4.69427e-31	6.13387e-29
IFITM3	10410	-1.36502	9.30557	4.69924e-31	6.13387e-29
FSTL3	10272	-1.94082	6.08947	4.84832e-31	6.28293e-29
ZBTB18	10472	1.29505	3.83902	4.89971e-31	6.30417e-29
NOS2	4843	3.66215	3.48418	5.60316e-31	7.05803e-29
HOMER3	9454	-1.28841	6.21912	6.34978e-31	7.94295e-29
KIAA1244	NA	2.41601	2.98618	6.5242e-31	8.10486e-29
IFNK	56832	-5.09992	-0.375094	6.77234e-31	8.35549e-29
PLD2	5338	-1.09806	6.24479	1.07095e-30	1.31232e-28
SLC9A4	389015	3.81273	0.44161	1.09794e-30	1.3363e-28
PKP3	11187	-1.30397	8.59018	1.16936e-30	1.41367e-28
KIAA2022	NA	3.45125	0.298054	1.30576e-30	1.56804e-28
LCE3E	353145	-3.80521	5.09334	1.37622e-30	1.64171e-28
AP2S1	1175	-1.18012	7.23006	1.4316e-30	1.69654e-28
ILDR1	286676	1.98042	3.22702	2.81606e-30	3.27263e-28
STOX2	56977	1.39296	3.63417	4.0246e-30	4.64712e-28
EPB41L1	2036	1.49872	5.96968	4.48877e-30	5.15007e-28
TSR3	115939	-1.05676	5.97807	6.94349e-30	7.86623e-28
SOX13	9580	1.18417	5.06907	8.23897e-30	9.21793e-28
CST6	1474	-2.69435	4.47792	8.91751e-30	9.85467e-28
KRT17	3872	-1.99096	13.4561	1.047e-29	1.14788e-27
GUK1	2987	-1.09039	8.01964	1.05146e-29	1.14788e-27
ATAD3B	83858	-1.35473	5.10265	1.18982e-29	1.2911e-27
CST3	1471	-1.2809	8.24208	1.28439e-29	1.38538e-27
KRT75	9119	-3.23678	6.73082	1.30311e-29	1.3972e-27
B4GALT4	8702	1.48472	5.82451	1.67161e-29	1.7817e-27
MFSD10	10227	-1.1149	6.57534	1.89383e-29	2.00668e-27
ARHGAP24	83478	1.54808	3.4523	2.03913e-29	2.148e-27
PHC3	80012	1.03818	5.4218	2.06133e-29	2.15876e-27
TEX29	121793	-2.30175	-0.03049	2.15494e-29	2.23086e-27
FGFR2	2263	1.47122	5.65086	2.28265e-29	2.34957e-27
CLIC3	9022	-2.33272	5.67231	2.45701e-29	2.51466e-27
KLHDC8A	55220	3.09081	1.43621	2.78126e-29	2.83044e-27
SEZ6	124925	4.86066	0.0772681	3.15956e-29	3.19737e-27
ZNF620	253639	1.56493	0.210684	3.45404e-29	3.47585e-27
SH3BGRL3	83442	-1.01233	8.5851	3.69174e-29	3.69441e-27
IGSF22	283284	-1.90232	0.253025	4.14133e-29	4.12143e-27
RPL11	6135	-1.04031	9.60134	4.34612e-29	4.30146e-27
C1orf68	100129271	-3.29317	1.30676	6.20119e-29	6.10394e-27
MUC6	4588	4.11909	-0.0229509	6.47054e-29	6.33445e-27
TDRD9	122402	3.32423	1.18633	7.64414e-29	7.44291e-27
ZDHHC2	51201	1.95486	3.92675	7.73558e-29	7.49145e-27
PAK7	NA	4.64096	0.117983	8.09897e-29	7.80143e-27
SLC16A14	151473	1.7564	2.78959	1.00543e-28	9.53201e-27
ABCA13	154664	2.50544	5.13683	1.09168e-28	1.02419e-26
PRB3	5544	4.29262	1.81464	1.1014e-28	1.02795e-26
KRT16	3868	-2.54732	13.2069	1.23578e-28	1.14743e-26
MDM1	56890	1.05114	2.79155	1.40036e-28	1.29358e-26
SCNN1D	6339	-2.37792	4.19554	1.55255e-28	1.42684e-26
CYP27B1	1594	-1.73019	3.58573	1.58684e-28	1.45095e-26
PDLIM7	9260	-1.13609	6.61686	1.59864e-28	1.45231e-26
EPHA7	2045	4.38727	2.72919	1.60446e-28	1.45231e-26
EDF1	8721	-1.23719	8.23642	1.67579e-28	1.5093e-26
ENSG00000146197	NA	3.41647	3.53705	1.73138e-28	1.55161e-26
UPP1	7378	-1.91657	7.4588	1.84823e-28	1.64812e-26
LCE3D	84648	-3.63043	6.91093	1.98991e-28	1.76572e-26
GLS2	27165	2.41648	-0.145148	2.11918e-28	1.87122e-26
USP2	9099	-2.07321	3.529	2.19845e-28	1.93174e-26
FAM184B	27146	2.20186	-0.127732	2.64116e-28	2.30948e-26
PTRF	NA	-1.0509	8.99345	2.92002e-28	2.52876e-26
TMEM86A	144110	-1.62802	3.56698	3.05977e-28	2.62455e-26
MRPL28	10573	-1.14894	6.56023	4.26762e-28	3.60904e-26
TXNDC16	57544	1.26416	3.01101	4.29624e-28	3.61627e-26
GSR	2936	1.32418	6.53239	5.23024e-28	4.38197e-26
GRM1	2911	3.9112	-1.10761	5.35465e-28	4.46543e-26
UCHL3	7347	-1.12138	4.11279	6.21918e-28	5.13881e-26
DHRS1	115817	-1.34066	5.76319	6.29138e-28	5.17474e-26
KCNE3	10008	2.11694	3.16439	6.4845e-28	5.30933e-26
SHISA9	729993	3.72488	-1.09844	6.6618e-28	5.40536e-26
SSSCA1	10534	-1.1455	5.08141	6.64273e-28	5.40536e-26
CRCT1	54544	-3.32989	6.19748	7.04656e-28	5.69191e-26
MANSC1	54682	1.59901	4.78376	7.39164e-28	5.91758e-26
KRT6C	286887	-3.00811	10.9362	1.07042e-27	8.42374e-26
KIAA0319	9856	2.87059	1.03714	1.07091e-27	8.42374e-26
NOSIP	51070	-1.24153	6.21412	1.08449e-27	8.49345e-26
IRF7	3665	-1.40587	6.16084	1.38497e-27	1.07071e-25
CDA	978	-2.41139	5.36302	1.504e-27	1.15776e-25
AURKAIP1	54998	-1.27965	6.84579	1.58595e-27	1.2105e-25
RAB6B	51560	2.33647	3.93423	1.58029e-27	1.2105e-25
CACNA1D	776	2.05992	-0.174751	2.08052e-27	1.58129e-25
KPRP	448834	-3.52676	4.28875	2.19342e-27	1.66009e-25
ZNF280B	140883	2.57867	-0.0716307	2.66312e-27	1.99879e-25
CCDC107	203260	-1.18192	2.17636	3.19432e-27	2.38752e-25
GADD45GIP1	90480	-1.35003	6.23989	3.61335e-27	2.66751e-25
IGSF11	152404	2.77621	1.71387	3.7728e-27	2.77386e-25
UGT8	7368	2.83884	3.09335	4.62051e-27	3.3833e-25
PRDX5	25824	-1.03466	8.26898	5.12968e-27	3.74093e-25
ZBTB20	26137	1.19509	-0.372648	6.03151e-27	4.38087e-25
NAALADL2	254827	2.12837	2.23265	6.6973e-27	4.84492e-25
MERTK	10461	1.55656	3.40021	7.91214e-27	5.65561e-25
IL1RL1	9173	-2.43297	2.47558	7.89843e-27	5.65561e-25
LYPD5	284348	-2.11093	5.83018	8.12598e-27	5.78551e-25
GCNT2	2651	2.12225	2.99135	8.66804e-27	6.14714e-25
RPL27A	6157	-1.07745	9.56418	9.47612e-27	6.66771e-25
PLS1	5357	1.70585	3.85321	9.72039e-27	6.81297e-25
HLF	3131	2.30843	3.40853	9.774e-27	6.82399e-25
SH2D2A	9047	-1.24211	3.71675	1.11139e-26	7.7295e-25
TSPAN4	7106	-1.16079	4.84151	1.47291e-26	1.01654e-24
ARL2	402	-1.07791	5.63771	1.53489e-26	1.04332e-24
FXYD5	53827	-1.51384	7.48414	1.59871e-26	1.08262e-24
SH2D5	400745	-2.32497	4.34253	1.94886e-26	1.29538e-24
SVIP	258010	1.88783	2.79468	2.01249e-26	1.33276e-24
PIP5K1B	8395	1.965	0.784433	2.23816e-26	1.47677e-24
TRH	7200	5.37684	-0.420906	2.53038e-26	1.65744e-24
FKBP2	2286	-1.19573	6.28768	2.79884e-26	1.82006e-24
EPS8	2059	1.62602	4.5767	3.07016e-26	1.98218e-24
SAMD12	401474	2.25019	4.14342	3.09971e-26	1.99411e-24
PRH2	5555	6.2383	3.00489	3.12298e-26	2.00193e-24
NAA10	8260	-1.24188	5.79993	3.67961e-26	2.34208e-24
RGS20	8601	-1.89503	3.62685	4.03527e-26	2.54151e-24
GSDMA	284110	-2.68403	4.33463	4.3289e-26	2.71695e-24
ALOX15	246	3.5719	2.53035	5.42228e-26	3.37964e-24
MECOM	2122	1.81658	4.28901	5.75392e-26	3.57398e-24
KCNH8	131096	3.2102	-0.455593	6.33997e-26	3.91102e-24
FAM117B	150864	1.19871	4.64362	8.12213e-26	4.95945e-24
ENSG00000146281	NA	1.01948	4.4206	8.49632e-26	5.17041e-24
PBX1	5087	1.77359	5.2661	8.65496e-26	5.24922e-24
KIAA1324	57535	2.62701	4.12021	9.73771e-26	5.8664e-24
DDC	1644	3.4592	-0.69449	1.13899e-25	6.83889e-24
COCH	1690	2.87519	2.05147	1.23697e-25	7.40182e-24
DCC	1630	2.8452	-0.57397	1.4976e-25	8.81579e-24
SPRR2G	6706	-3.60385	7.67813	1.51233e-25	8.87349e-24
KRT14	3861	-2.22593	14.029	1.5366e-25	8.98663e-24
NFE2	4778	-2.05888	0.504887	1.99445e-25	1.15891e-23
UGT2A1	10941	5.2184	-1.92194	2.12963e-25	1.22559e-23
IFI27	3429	-1.58145	9.89945	2.20045e-25	1.26231e-23
RORB	6096	3.14505	1.99703	2.64027e-25	1.50504e-23
EXOSC4	54512	-1.38347	5.63879	2.82822e-25	1.60204e-23
LCAT	3931	-1.20098	2.80227	2.92998e-25	1.65447e-23
HS3ST5	222537	4.26093	-0.0605261	3.04662e-25	1.70431e-23
FJX1	24147	-1.2101	4.63033	3.03427e-25	1.70431e-23
SLAIN1	122060	1.93645	0.619183	3.90101e-25	2.17431e-23
IL17REL	400935	4.05918	0.946043	3.96687e-25	2.19188e-23
JAKMIP3	282973	2.61988	0.644239	3.96471e-25	2.19188e-23
GPRC5D	55507	2.35381	1.61908	4.43877e-25	2.43839e-23
UGT1A8	54576	5.22566	0.466578	4.44009e-25	2.43839e-23
ISG15	9636	-2.16582	8.7103	4.8015e-25	2.62886e-23
PUSL1	126789	-1.05137	4.25887	5.2475e-25	2.85568e-23
DMRT1	1761	3.15423	-1.28765	5.28967e-25	2.86996e-23
TMEM54	113452	-1.22076	7.3206	5.51124e-25	2.9812e-23
PYCARD	29108	-1.31884	6.0388	5.55203e-25	2.99428e-23
JOSD2	126119	-1.20264	5.05036	6.30005e-25	3.37746e-23
NMUR2	56923	3.96827	-1.64103	6.95863e-25	3.69752e-23
PRH1	5554	2.99469	-0.408423	6.98965e-25	3.70308e-23
CYB5RL	606495	1.08731	1.0373	7.28592e-25	3.83747e-23
PAH	5053	4.41207	-0.823619	7.73115e-25	4.04755e-23
DBX2	440097	4.55684	-1.39441	7.90234e-25	4.11401e-23
ASRGL1	80150	1.91026	1.79391	9.22523e-25	4.76143e-23
DMKN	93099	-2.34267	8.97077	9.81765e-25	5.05272e-23
NTRK2	4915	2.81786	7.42977	1.01081e-24	5.18737e-23
CLIC6	54102	2.26005	3.34602	1.02186e-24	5.2292e-23
HRNR	388697	-3.32029	2.03777	1.06538e-24	5.43646e-23
LGI3	203190	2.71256	3.11676	1.07982e-24	5.49455e-23
CEBPB	1051	-1.03348	6.6226	1.15356e-24	5.83683e-23
FSCN1	6624	-1.04159	9.5213	1.17048e-24	5.90583e-23
PLK2	10769	-1.28631	6.65924	1.18216e-24	5.94814e-23
SLC6A4	6532	2.64555	0.434004	1.23576e-24	6.20047e-23
ANXA10	11199	3.76002	1.35175	1.2598e-24	6.30355e-23
DNAJB2	3300	-1.03353	7.13208	1.34036e-24	6.68805e-23
TREX2	11219	-2.29473	2.7948	1.35646e-24	6.74968e-23
PSD3	23362	1.25805	4.82699	1.79518e-24	8.81106e-23
MIIP	60672	-1.04598	5.01663	1.96405e-24	9.61371e-23
S100A10	6281	-1.06882	9.26564	2.09505e-24	1.02271e-22
FOSL1	8061	-1.55081	6.73009	2.16322e-24	1.04627e-22
VEGFC	7424	-1.89801	4.67409	2.1565e-24	1.04627e-22
C1orf122	127687	-1.01943	5.47442	2.18459e-24	1.05216e-22
SQRDL	NA	-1.1033	6.69674	2.19061e-24	1.05225e-22
BOP1	23246	-1.16036	7.21488	2.66969e-24	1.26551e-22
PSORS1C1	170679	-1.6524	2.13272	2.72513e-24	1.28839e-22
SLC35G1	159371	1.73417	3.08818	2.75923e-24	1.2977e-22
GALK1	2584	-1.07544	4.56527	2.84814e-24	1.33603e-22
MCF2L	23263	1.51808	4.02349	2.89994e-24	1.35679e-22
KCTD11	147040	-1.23286	6.55936	3.06644e-24	1.42728e-22
TYMP	1890	-1.33418	9.0474	3.07609e-24	1.42808e-22
FBLIM1	54751	-1.15511	7.21704	3.3962e-24	1.5646e-22
XKR7	343702	4.14596	-1.56939	3.59203e-24	1.64221e-22
LRRC4	64101	2.43957	4.68456	4.00667e-24	1.82714e-22
TSPAN12	23554	1.61039	1.80366	4.43672e-24	2.01815e-22
RPL13	6137	-1.12832	10.0304	5.06038e-24	2.29027e-22
HCAR1	27198	3.28446	-0.00483179	5.11287e-24	2.30822e-22
CLDN8	9073	3.58685	1.33923	5.37156e-24	2.41895e-22
CTTNBP2	83992	2.32836	1.72835	6.03916e-24	2.69934e-22
ZFP14	57677	1.1849	1.94757	6.1352e-24	2.73548e-22
ZNF593	51042	-1.41102	2.94338	6.82833e-24	3.02953e-22
THSD7B	80731	2.98652	0.866896	7.23525e-24	3.20217e-22
F12	2161	-1.30603	4.46232	7.4788e-24	3.30185e-22
LCE3A	353142	-3.51736	3.20401	7.62493e-24	3.35814e-22
LPO	4025	3.57752	-0.161613	7.65924e-24	3.36502e-22
TSTA3	7264	-1.01776	7.1137	8.30035e-24	3.62899e-22
KRT37	8688	-3.22946	-0.124599	8.36083e-24	3.64657e-22
LYNX1	66004	-2.34702	7.52625	8.87542e-24	3.86167e-22
C20orf141	128653	-2.80586	-2.09703	9.32064e-24	4.04561e-22
SH3D21	79729	-1.32776	3.82039	9.5112e-24	4.1184e-22
SLC9A2	6549	2.61485	2.35301	1.08707e-23	4.68454e-22
FOXRED2	80020	1.23968	5.44273	1.14015e-23	4.87826e-22
ZNF519	162655	1.26873	1.42593	1.24557e-23	5.3167e-22
FOXA1	3169	2.54706	4.07137	1.33824e-23	5.68531e-22
FAXC	84553	1.93434	2.50499	1.36998e-23	5.80647e-22
C3orf70	285382	1.89083	2.22513	1.3823e-23	5.84491e-22
KCNK6	9424	-1.18616	6.57106	1.41027e-23	5.94923e-22
MATN4	8785	-2.91848	-0.0307835	1.49868e-23	6.29269e-22
C1QTNF6	114904	-1.27212	5.56593	1.59588e-23	6.66975e-22
CYP26A1	1592	3.78387	2.53425	1.71328e-23	7.11091e-22
SNX31	169166	2.78018	1.51248	1.74553e-23	7.22812e-22
OXGR1	27199	2.51233	0.258696	2.14669e-23	8.82837e-22
ACADSB	36	1.10286	3.72284	2.17707e-23	8.93291e-22
ZNF322	79692	1.09605	2.14518	2.60082e-23	1.05753e-21
VKORC1	79001	-1.02305	4.91544	2.67319e-23	1.08451e-21
IL24	11009	-2.23648	4.50252	3.02476e-23	1.21618e-21
CXXC4	80319	1.98918	-0.505189	3.06557e-23	1.22985e-21
KRT2	3849	-3.88508	3.37459	3.15268e-23	1.25919e-21
RALGPS1	9649	1.28466	2.77101	3.42213e-23	1.36077e-21
IGFL1	374918	-3.06179	5.90757	3.49787e-23	1.38702e-21
LRMP	4033	2.0638	2.70817	3.50355e-23	1.38702e-21
RPL36A	6173	-1.27709	6.41091	3.52155e-23	1.39109e-21
CCSER1	401145	2.22203	0.251839	3.9076e-23	1.53229e-21
CYP26C1	340665	3.19624	-2.11958	3.91304e-23	1.53229e-21
FREM2	341640	3.7342	3.17117	4.07894e-23	1.58691e-21
CSMD1	64478	3.07024	1.01801	4.7501e-23	1.82828e-21
IFI27L2	83982	-1.30407	5.77747	4.83059e-23	1.8553e-21
MRPL27	51264	-1.04455	5.73327	5.13496e-23	1.968e-21
PLEK2	26499	-1.41483	6.25972	5.18518e-23	1.97883e-21
ALCAM	214	1.44609	6.76176	5.35485e-23	2.03067e-21
MFSD3	113655	-1.12857	4.67852	5.62032e-23	2.11354e-21
SLC5A7	60482	5.37825	-1.46691	6.26128e-23	2.33508e-21
GSTM5	2949	2.77568	1.81364	6.54322e-23	2.43519e-21
DLGAP1	9229	2.66605	0.982578	8.29781e-23	3.04416e-21
RPL38	6169	-1.129	8.66695	8.50702e-23	3.11457e-21
ATP5D	NA	-1.2728	6.61744	8.58427e-23	3.13648e-21
FBXL15	79176	-1.13996	3.82061	1.00014e-22	3.60311e-21
ATRNL1	26033	2.55353	0.258122	1.01184e-22	3.63797e-21
ZNHIT2	741	-1.05392	4.05316	1.07201e-22	3.83898e-21
CACNB4	785	2.09028	0.211404	1.13697e-22	4.05548e-21
SERPINI1	5274	1.94307	2.81192	1.32693e-22	4.70511e-21
SPIN3	169981	1.63516	0.299751	1.35554e-22	4.7877e-21
MSGN1	343930	2.97957	-2.32196	1.38594e-22	4.88552e-21
KIAA1407	NA	1.00225	2.35497	1.65807e-22	5.77694e-21
LONRF1	91694	1.02388	3.82978	1.76393e-22	6.12211e-21
ARHGAP26	23092	1.31711	4.55883	1.91187e-22	6.61008e-21
PRKCDBP	NA	-1.29128	4.79585	1.96646e-22	6.77282e-21
CDC20B	166979	3.42172	-1.51393	2.04288e-22	7.00924e-21
ZBTB7C	201501	1.86991	5.5041	2.09042e-22	7.15869e-21
ZBED3	84327	1.35004	2.38087	2.29289e-22	7.82231e-21
PAQR5	54852	-1.83307	4.66777	2.30273e-22	7.82623e-21
WTIP	126374	-1.08868	3.24018	2.42757e-22	8.20408e-21
CNFN	84518	-2.54482	8.35521	2.64989e-22	8.92195e-21
PLA2G2F	64600	-2.82301	2.96145	2.75323e-22	9.25258e-21
NR3C2	4306	2.18657	1.29879	2.92502e-22	9.75712e-21
KRBA2	124751	1.34509	-1.65586	3.21475e-22	1.06447e-20
H2AFJ	55766	-1.36229	6.25832	3.28284e-22	1.08304e-20
EVA1B	55194	-1.19073	3.51803	3.28269e-22	1.08304e-20
LGALS1	3956	-1.3801	8.77113	3.32632e-22	1.09538e-20
PRKG2	5593	1.41133	0.763434	6.24934e-22	2.01813e-20
RPL35	11224	-1.17386	9.52977	6.75002e-22	2.16595e-20
SERPINI2	5276	3.55497	-2.21181	6.88084e-22	2.2015e-20
CYB5R1	51706	-1.11636	7.13613	7.0499e-22	2.24761e-20
CNR1	1268	2.34452	-0.495417	7.04735e-22	2.24761e-20
RAD9B	144715	1.51227	-0.410024	7.34902e-22	2.33471e-20
SURF2	6835	-1.16778	4.96067	8.09659e-22	2.55866e-20
NBEA	26960	1.944	1.41407	8.33284e-22	2.62412e-20
MCM2	4171	1.04975	7.12483	8.44328e-22	2.65425e-20
ZDHHC15	158866	2.09139	-0.548483	8.62858e-22	2.70778e-20
CCS	9973	-1.10192	5.30579	8.94564e-22	2.8024e-20
PCLO	27445	2.25179	2.93538	9.14256e-22	2.85416e-20
CGB	NA	-5.25247	-0.964942	9.3161e-22	2.89829e-20
SCG3	29106	3.46726	-0.752145	9.31587e-22	2.89829e-20
PTCHD1	139411	2.63589	-0.940464	1.01078e-21	3.13375e-20
WNK2	65268	2.46073	5.03341	1.09793e-21	3.38647e-20
CDC14A	8556	1.13711	2.23995	1.23875e-21	3.80779e-20
ZNF396	252884	1.19998	0.240423	1.28913e-21	3.95589e-20
PLCD3	113026	-1.00484	5.82416	1.35471e-21	4.14303e-20
MRPL23	6150	-1.05416	5.09173	1.41529e-21	4.32095e-20
CYP4F3	4051	2.73578	4.60156	1.58436e-21	4.82079e-20
CSRNP3	80034	1.64467	0.825524	1.61503e-21	4.90583e-20
ZNF280C	55609	1.00863	2.46722	1.69691e-21	5.14587e-20
ICA1L	130026	1.31391	1.1733	2.02863e-21	6.08014e-20
COMTD1	118881	-1.30556	4.78589	2.07841e-21	6.20868e-20
FAM25A	643161	-3.02478	4.72545	2.09278e-21	6.23096e-20
CES3	23491	1.92443	1.61453	2.08948e-21	6.23096e-20
BCL2	596	1.53751	3.63157	2.17006e-21	6.43976e-20
ANGPTL4	51129	-1.53241	5.84886	2.21387e-21	6.55896e-20
SGSM1	129049	2.01516	-0.254184	2.44231e-21	7.18846e-20
TIMM13	26517	-1.06998	6.28961	2.47314e-21	7.26732e-20
UQCC3	790955	-1.24046	5.09031	2.51936e-21	7.37908e-20
FAM207A	85395	-1.15634	4.25119	2.51679e-21	7.37908e-20
NBL1	4681	-1.10839	6.47009	2.69057e-21	7.8296e-20
PPP1R9A	55607	2.72843	0.577603	3.04977e-21	8.83207e-20
PLAUR	5329	-1.12911	6.28205	3.23159e-21	9.32861e-20
KCNH1	3756	2.59945	-0.138083	3.38326e-21	9.73526e-20
NEFH	4744	3.22539	3.09696	3.49607e-21	1.00438e-19
ZFP3	124961	1.40176	2.44786	3.65203e-21	1.04585e-19
FAM83E	54854	1.84151	3.77132	3.68028e-21	1.05079e-19
SCML2	10389	1.61069	1.07279	4.04342e-21	1.15244e-19
SLIRP	81892	-1.04539	5.44228	4.53702e-21	1.28499e-19
ANKRD6	22881	1.43144	2.60635	4.6862e-21	1.32516e-19
ATP13A5	344905	3.8223	2.82553	5.16158e-21	1.45274e-19
TGFBI	7045	-1.5912	9.783	5.19755e-21	1.46058e-19
HAUS7	55559	-1.42097	1.88072	5.21348e-21	1.46278e-19
MED12L	116931	1.41387	0.491016	5.35075e-21	1.49431e-19
RNASE7	84659	-2.18363	5.05496	5.54163e-21	1.54045e-19
SOX21	11166	2.29634	3.87728	5.77567e-21	1.60304e-19
B3GALT5	10317	3.09136	2.5891	6.91923e-21	1.89994e-19
EMP3	2014	-1.15565	5.63678	7.26339e-21	1.98838e-19
TMEM35	NA	2.57819	-0.184302	7.63599e-21	2.08721e-19
PGF	5228	-1.56192	6.11542	8.24439e-21	2.23654e-19
AGPAT4	56895	-1.18248	4.24214	8.35142e-21	2.26217e-19
HAL	3034	-3.10153	2.93807	9.26016e-21	2.50455e-19
UCN3	114131	6.81548	-0.250917	9.43822e-21	2.54888e-19
S100A2	6273	-1.56128	11.3186	1.0413e-20	2.79121e-19
ZFAND2B	130617	-1.09162	4.99611	1.11472e-20	2.97472e-19
BCAN	63827	2.39833	1.28567	1.12212e-20	2.98278e-19
MYEF2	50804	1.92106	1.11453	1.15928e-20	3.06188e-19
METRNL	284207	-1.12956	6.46203	1.18958e-20	3.13733e-19
GJB2	2706	-1.8702	10.2709	1.19566e-20	3.14875e-19
SCGB2A2	4250	-8.32715	3.98867	1.23601e-20	3.24079e-19
PDE5A	8654	1.24357	3.19122	1.49122e-20	3.87051e-19
TMEM40	55287	-1.384	5.92033	1.5074e-20	3.90688e-19
TMEM56	148534	1.79152	1.76313	1.57719e-20	4.07792e-19
CCDC39	339829	1.18533	0.515227	1.60646e-20	4.1398e-19
FGF20	26281	5.43672	-1.75081	1.71429e-20	4.38755e-19
ADAP2	55803	-1.12199	4.01925	1.78855e-20	4.56332e-19
KIAA1211	57482	1.86534	0.683223	2.02071e-20	5.14111e-19
WNT2B	7482	1.59301	4.06136	2.32541e-20	5.86661e-19
ENPP5	59084	2.3769	1.61391	2.41949e-20	6.08692e-19
KRTAP2-3	730755	-3.55844	-1.64275	2.45922e-20	6.17823e-19
NMNAT3	349565	1.26983	3.23727	2.61111e-20	6.53248e-19
ANKRD31	256006	-2.04048	-0.509273	2.79316e-20	6.95895e-19
GJB3	2707	-1.02096	7.20844	2.81273e-20	6.99803e-19
VIL1	7429	3.03576	-1.06395	2.8562e-20	7.09638e-19
HSD17B13	345275	2.53867	-1.71003	3.1496e-20	7.76111e-19
STK32C	282974	-1.0629	3.39872	3.19958e-20	7.86276e-19
MICU3	286097	1.62883	-0.309246	3.2359e-20	7.93038e-19
WNT8B	7479	2.18302	-3.16919	3.2342e-20	7.93038e-19
LNX1	84708	1.18694	3.57485	3.46982e-20	8.46908e-19
CSN3	1448	6.05766	-0.1291	3.55722e-20	8.67067e-19
MRPL52	122704	-1.09619	5.86908	3.67738e-20	8.95144e-19
KCNJ16	3773	3.07251	-1.50909	3.75414e-20	9.10138e-19
WFDC12	128488	-3.35664	4.37402	3.92902e-20	9.51257e-19
FAM46B	NA	-1.72684	6.00518	4.07016e-20	9.82784e-19
NSUN7	79730	1.78749	1.09385	4.28814e-20	1.0299e-18
APLN	8862	-1.44976	3.64689	4.28343e-20	1.0299e-18
ISM2	145501	2.34904	0.0131593	4.4953e-20	1.07535e-18
MFSD4	NA	2.21848	3.00349	4.52201e-20	1.07887e-18
GALNT6	11226	-1.57242	6.64238	4.63471e-20	1.10284e-18
FOXE1	2304	1.52286	6.1244	4.69432e-20	1.11555e-18
SEMA7A	8482	-1.16986	4.45316	4.72387e-20	1.12109e-18
ARNT2	9915	1.94753	3.71895	5.10329e-20	1.20479e-18
NDUFA13	51079	-1.24514	5.44363	5.11752e-20	1.20657e-18
CDH3	1001	-1.16772	9.21181	5.31925e-20	1.25249e-18
EVA1A	84141	-1.60998	3.22257	5.66562e-20	1.32711e-18
TCHHL1	126637	-3.46082	1.06775	5.93579e-20	1.38679e-18
KRT40	125115	3.17502	-2.06291	6.41332e-20	1.49255e-18
DAGLA	747	1.44774	1.86959	6.85572e-20	1.58934e-18
CNKSR2	22866	2.15789	-0.731893	7.64497e-20	1.76324e-18
MT1E	4493	-1.9005	6.20021	8.06246e-20	1.85241e-18
NOTUM	147111	2.63442	2.92305	8.09047e-20	1.85648e-18
MRPL41	64975	-1.15791	5.45227	8.2854e-20	1.89638e-18
ALDH8A1	64577	2.47338	-0.0149333	8.29684e-20	1.89659e-18
LUZP2	338645	2.48275	0.27112	8.95377e-20	2.03899e-18
FAM19A4	151647	4.05864	-2.70336	9.00005e-20	2.04436e-18
TCEB2	NA	-1.03856	7.43071	1.02466e-19	2.31874e-18
ADAM22	53616	1.78296	1.24715	1.04947e-19	2.36969e-18
LHB	3972	-1.72047	-1.24182	1.07841e-19	2.42818e-18
BEND4	389206	3.07164	-1.25356	1.08468e-19	2.43849e-18
TACR2	6865	1.35285	-0.00725902	1.0857e-19	2.43849e-18
RPL36	25873	-1.14397	9.0553	1.10585e-19	2.47449e-18
GPC5	2262	3.16611	-1.99901	1.13246e-19	2.52775e-18
MUC13	56667	3.3618	1.20939	1.16607e-19	2.59635e-18
BSN	8927	1.57877	-0.363832	1.18452e-19	2.63418e-18
SLC26A1	10861	1.12828	0.437777	1.22451e-19	2.71974e-18
RPS15	6209	-1.00322	8.42256	1.27304e-19	2.81365e-18
CHRNA7	1139	2.07237	-0.975504	1.4172e-19	3.11726e-18
ROMO1	140823	-1.25106	6.21118	1.47851e-19	3.2439e-18
ENSG00000258539	NA	1.17673	-1.84334	1.55072e-19	3.39405e-18
TCAF2	285966	-1.1091	3.55064	1.57388e-19	3.43639e-18
RPS6KA6	27330	3.0068	0.77301	1.62935e-19	3.5532e-18
SCIN	85477	1.83869	2.80438	1.70564e-19	3.71508e-18
LY6H	4062	-2.70752	-0.19362	1.73191e-19	3.76774e-18
EPGN	255324	-2.57946	4.05919	1.76983e-19	3.84095e-18
C19orf33	64073	-1.7672	6.91231	1.82329e-19	3.94747e-18
FAM71F1	84691	2.66573	-1.6657	1.85813e-19	4.00844e-18
TBATA	219793	-4.06619	-2.19328	2.00707e-19	4.30397e-18
EPHA6	285220	3.04845	-0.509744	2.01188e-19	4.30915e-18
SLURP1	57152	-3.06548	5.71187	2.20028e-19	4.69037e-18
PRKAR2B	5577	1.4541	2.25782	2.21376e-19	4.71354e-18
MMP17	4326	-1.32124	3.24271	2.22565e-19	4.73326e-18
TFRC	7037	1.16112	8.21453	2.26194e-19	4.79909e-18
MUC4	4585	2.88591	6.33771	2.26044e-19	4.79909e-18
STAG3	10734	2.31162	3.13182	2.7046e-19	5.71808e-18
NDUFS8	4728	-1.04023	6.70225	2.93565e-19	6.18478e-18
SULT2B1	6820	-1.83459	6.50304	3.02242e-19	6.36016e-18
PPY	5539	-2.27056	-3.55494	3.41581e-19	7.12967e-18
IL22RA1	58985	-1.14	4.37379	3.46195e-19	7.2176e-18
CHST4	10164	2.92588	-0.786929	3.80279e-19	7.87353e-18
MYEOV2	NA	-1.16445	5.48815	3.83673e-19	7.92558e-18
RPS28	6234	-1.02103	8.14602	3.90242e-19	8.04281e-18
SMC1B	27127	2.91622	1.92012	3.98885e-19	8.20219e-18
HEY1	23462	1.65562	4.22466	4.05128e-19	8.32105e-18
KRT76	51350	-3.3175	1.52744	4.27112e-19	8.7427e-18
GATM	2628	1.46117	3.69226	4.3694e-19	8.92357e-18
ALDH5A1	7915	1.28361	4.02206	4.54506e-19	9.26134e-18
ATP8B1	5205	1.01116	5.70004	4.80715e-19	9.77328e-18
DMRT2	10655	2.40701	2.31868	4.90322e-19	9.94614e-18
LCE2A	353139	-4.24174	0.658017	4.96599e-19	1.00621e-17
PLAC8	51316	2.29298	4.18387	5.38096e-19	1.08587e-17
MYO7B	4648	-2.28584	2.08034	5.43436e-19	1.09496e-17
MBOAT1	154141	1.29699	2.79765	5.58881e-19	1.12245e-17
SIX4	51804	1.32366	3.38153	5.59575e-19	1.12245e-17
ENPP4	22875	1.6325	2.15909	5.64093e-19	1.13026e-17
TMTC2	160335	1.03626	3.85429	5.7464e-19	1.1477e-17
TEX15	56154	3.94288	0.388584	5.7388e-19	1.1477e-17
ASPRV1	151516	-2.79538	5.97951	5.81985e-19	1.16094e-17
GSTM2	2946	1.93426	3.61847	6.17342e-19	1.22604e-17
PROS1	5627	1.23695	4.58335	6.22471e-19	1.23486e-17
CFAP58	159686	-1.68176	-0.0930213	6.31357e-19	1.25111e-17
ZMAT1	84460	1.82606	0.952081	6.39e-19	1.26348e-17
FAM150A	NA	3.58913	-3.07985	6.45224e-19	1.27439e-17
MTMR8	55613	1.69226	-0.822317	6.565e-19	1.29524e-17
PCK1	5105	3.40852	-0.617774	6.5953e-19	1.29979e-17
KCNS3	3790	1.27606	4.58617	6.94111e-19	1.36496e-17
FAM153A	285596	2.51916	-1.17518	7.88967e-19	1.5414e-17
NPSR1	387129	2.56671	-0.175128	8.04461e-19	1.56657e-17
GULP1	51454	1.62015	2.60057	8.17236e-19	1.58801e-17
LGALSL	29094	-1.35463	6.14104	8.54487e-19	1.65504e-17
PLA2G4E	123745	-2.2038	6.19697	8.91918e-19	1.72383e-17
TRPV4	59341	1.16938	4.65705	9.1127e-19	1.75935e-17
PXYLP1	92370	1.37923	3.90753	9.23167e-19	1.78041e-17
GOLGA7B	401647	-1.73162	5.20412	9.97051e-19	1.91756e-17
TTC6	319089	2.57474	-0.876615	9.97478e-19	1.91756e-17
PLSCR2	57047	1.79217	-2.28553	1.05151e-18	2.00858e-17
SALL2	6297	1.58742	2.21795	1.13622e-18	2.1635e-17
RNF222	643904	-2.27689	2.74986	1.13878e-18	2.16608e-17
DPEP3	64180	3.08248	-1.42707	1.24027e-18	2.33936e-17
OR13A1	79290	2.41411	-2.1637	1.3015e-18	2.44974e-17
PPAN	56342	-1.13421	3.51683	1.31531e-18	2.47315e-17
DCD	117159	-6.59536	-1.42332	1.34481e-18	2.52333e-17
NPR3	4883	2.18025	4.17028	1.46646e-18	2.74019e-17
METTL24	728464	2.36707	-1.44782	1.50411e-18	2.80471e-17
TTPA	7274	3.28501	-2.56033	1.51469e-18	2.8186e-17
SAC3D1	29901	-1.04539	4.36463	1.5915e-18	2.94632e-17
ITGB8	3696	1.04708	6.35	1.67003e-18	3.0822e-17
RIMKLA	284716	2.32537	0.667696	1.69654e-18	3.12791e-17
WDR66	144406	-1.07647	5.91255	1.70955e-18	3.14869e-17
PODNL1	79883	-1.19522	3.65166	1.76745e-18	3.24868e-17
FADS2	9415	1.41311	6.11554	1.78452e-18	3.27672e-17
PLEKHF1	79156	-1.08857	4.40074	1.81555e-18	3.32691e-17
IFI6	2537	-1.61499	8.96531	1.81785e-18	3.32774e-17
HHAT	55733	1.00242	2.87096	1.88499e-18	3.43668e-17
SPRR1B	6699	-2.08814	10.4899	1.96483e-18	3.57862e-17
TNFRSF12A	51330	-1.12398	6.67699	2.03128e-18	3.6959e-17
ACSM3	6296	1.21368	0.288721	2.11421e-18	3.83904e-17
PTPRQ	374462	2.16808	-0.774527	2.18825e-18	3.96559e-17
UMODL1	89766	2.47269	-0.938437	2.52248e-18	4.51665e-17
BANK1	55024	1.5858	1.36198	2.5204e-18	4.51665e-17
CECR2	27443	2.07029	2.52887	2.55193e-18	4.5603e-17
AKR1C4	1109	3.17373	-1.9926	2.61713e-18	4.66295e-17
IVL	3713	-1.97117	8.52817	2.76071e-18	4.90904e-17
FAM195B	NA	-1.05021	5.8936	2.95313e-18	5.22028e-17
TAC3	6866	3.19116	-1.87336	3.00644e-18	5.28342e-17
ZNF367	195828	1.03654	3.75415	3.11514e-18	5.45846e-17
PLA2G4D	283748	-2.64979	3.81288	3.12678e-18	5.47353e-17
RPS29	6235	-1.02921	8.4103	3.15498e-18	5.51754e-17
NTN3	4917	2.03792	-2.59082	3.26617e-18	5.70093e-17
UPK1B	7348	3.66354	5.99614	3.31989e-18	5.77789e-17
HEPHL1	341208	-2.29397	6.74103	3.35707e-18	5.82571e-17
ABCG4	64137	-1.98601	0.782429	3.49864e-18	6.05213e-17
FHL2	2274	-1.00609	6.54426	3.57121e-18	6.1558e-17
SIM2	6493	1.96131	3.44514	3.64823e-18	6.27657e-17
VWDE	221806	2.74109	0.0833247	3.65478e-18	6.28182e-17
AMICA1	NA	2.34862	5.22985	3.72103e-18	6.37137e-17
LMO4	8543	1.04427	6.21574	3.71879e-18	6.37137e-17
CFAP44	55779	1.21408	2.38344	3.76728e-18	6.44445e-17
SATB1	6304	1.09679	3.80924	3.8822e-18	6.62216e-17
PYGL	5836	-1.16456	7.75797	4.03315e-18	6.86665e-17
VTCN1	79679	2.68467	2.60206	4.13215e-18	7.02856e-17
PERM1	84808	-1.22293	2.99556	4.20509e-18	7.13914e-17
SUSD4	55061	1.60273	4.99763	4.22212e-18	7.14784e-17
UCP1	7350	3.13211	-2.13536	4.21913e-18	7.14784e-17
SCAND1	51282	-1.06779	5.68156	4.34276e-18	7.33829e-17
MVD	4597	-1.08789	6.15287	4.48322e-18	7.56852e-17
MYB	4602	1.73528	2.36179	4.51691e-18	7.61114e-17
SPINK7	84651	-3.32882	5.07097	4.88487e-18	8.16946e-17
ADCY8	114	4.22137	-1.40195	4.88907e-18	8.16946e-17
ULBP1	80329	1.85328	1.5118	4.89397e-18	8.17008e-17
C19orf24	55009	-1.04658	5.52538	5.11858e-18	8.52922e-17
MYO3A	53904	3.04001	2.16178	5.97581e-18	9.92095e-17
PPM1L	151742	1.25544	4.10731	6.08983e-18	1.01009e-16
EPCAM	4072	1.53142	6.15072	6.5164e-18	1.07688e-16
KRT36	8689	-3.69809	1.27444	6.64799e-18	1.09561e-16
LCE2D	353141	-3.98987	-0.143695	6.79754e-18	1.11923e-16
NUP210	23225	1.49784	6.22086	6.99321e-18	1.1504e-16
CTSL	1514	-1.07429	6.94421	7.11509e-18	1.16938e-16
IGFALS	3483	2.01287	-1.94319	7.97967e-18	1.30434e-16
TRIM67	440730	2.15921	-1.65934	8.13468e-18	1.32847e-16
AVPI1	60370	-1.01639	5.29571	8.69269e-18	1.41447e-16
DCAF12L2	340578	2.91195	-2.49546	8.86465e-18	1.44114e-16
MYH14	79784	1.54524	7.644	9.4003e-18	1.52136e-16
GHSR	2693	5.65335	-1.808	9.42569e-18	1.5241e-16
APOA4	337	-5.27053	-2.65834	9.68244e-18	1.56141e-16
MUC20	200958	2.10506	4.12589	1.03701e-17	1.66634e-16
C4orf19	55286	2.16066	1.55848	1.05455e-17	1.69302e-16
KRT6A	3853	-1.31498	13.5304	1.07597e-17	1.72586e-16
NEUROD2	4761	2.52669	-1.54669	1.14498e-17	1.83166e-16
KRT82	3888	-1.92638	-1.83576	1.24282e-17	1.98114e-16
SYCE1	93426	3.13108	-2.50661	1.26772e-17	2.01905e-16
TTC28	23331	1.20554	3.72413	1.31057e-17	2.08178e-16
IGFBP6	3489	-2.05517	7.55743	1.32865e-17	2.10864e-16
SLC35D3	340146	2.49637	-2.93129	1.35587e-17	2.14805e-16
SHPRH	257218	1.06283	3.03909	1.40207e-17	2.21928e-16
COL19A1	1310	3.25487	0.212636	1.42608e-17	2.25531e-16
GCLM	2730	1.44651	5.9171	1.61901e-17	2.55147e-16
FGF12	2257	1.85592	1.84372	1.64982e-17	2.59774e-16
IGSF10	285313	2.11424	1.6139	1.66566e-17	2.61663e-16
SLC9A9	285195	1.18567	3.94068	1.66546e-17	2.61663e-16
KLHL13	90293	1.15673	3.66255	1.66653e-17	2.61663e-16
FDX1L	NA	-1.12993	1.48823	1.68774e-17	2.64588e-16
SOX5	6660	1.82062	0.739026	1.71926e-17	2.69061e-16
ADAD2	161931	1.33675	-0.190322	1.81838e-17	2.84328e-16
RASEF	158158	1.43731	3.71061	1.86343e-17	2.90866e-16
ROPN1B	152015	2.1489	-1.62221	1.98808e-17	3.08717e-16
TSPAN10	83882	-1.43879	3.42399	2.00855e-17	3.11359e-16
LEF1	51176	1.08732	3.63847	2.03139e-17	3.14359e-16
SPATA25	128497	1.14179	-1.68934	2.11522e-17	3.25653e-16
CCDC85A	114800	2.00246	-1.59628	2.24307e-17	3.44748e-16
DENND2A	27147	-1.27647	2.31051	2.2989e-17	3.52726e-16
PLEKHG4	25894	1.28061	4.63846	2.34389e-17	3.593e-16
SBSN	374897	-2.29482	9.82206	2.38683e-17	3.64974e-16
FZD7	8324	1.38881	4.9784	2.39398e-17	3.65757e-16
ACKR4	51554	-1.66676	1.46426	2.47628e-17	3.76789e-16
MGAT3	4248	2.11312	3.25094	2.55934e-17	3.88714e-16
SPOCD1	90853	-1.44437	2.94153	2.56382e-17	3.89066e-16
LCE3C	353144	-5.2089	1.52561	2.72432e-17	4.12379e-16
SLC22A1	6580	-2.37191	1.71443	2.73361e-17	4.13439e-16
CCDC177	56936	2.1975	-0.244022	2.85865e-17	4.31263e-16
GPLD1	2822	1.85419	0.582721	2.97304e-17	4.47022e-16
CAV1	857	-1.40529	8.55116	3.11607e-17	4.66194e-16
NME3	4832	-1.00282	4.89015	3.21412e-17	4.80067e-16
KRTDAP	388533	-2.71836	8.82402	3.28862e-17	4.90786e-16
C5	727	1.21579	2.0523	3.44959e-17	5.13957e-16
ANKRD36C	400986	1.27949	0.818474	3.46188e-17	5.15363e-16
ERICH3	127254	2.95428	-1.47491	3.69072e-17	5.48071e-16
FABP5	2171	-1.66939	9.52302	3.7362e-17	5.53911e-16
SPINK6	404203	-3.38884	4.63003	4.16192e-17	6.13492e-16
FAM3B	54097	2.65282	3.61813	4.47843e-17	6.57993e-16
MSMB	4477	3.21676	3.73226	4.49597e-17	6.59494e-16
PLEKHG1	57480	1.01199	4.42719	4.60294e-17	6.74635e-16
RGS7BP	401190	2.45538	-2.10911	4.9448e-17	7.24152e-16
EPB41L4A	64097	1.33362	2.48826	5.14464e-17	7.50976e-16
SYDE2	84144	1.29307	0.693813	5.48356e-17	7.98508e-16
HRASLS5	117245	2.71635	-0.349579	5.90917e-17	8.55642e-16
ZC2HC1A	51101	1.04404	2.83215	6.058e-17	8.75785e-16
S100A13	6284	-1.02506	5.68485	6.5117e-17	9.36863e-16
DISC1	27185	1.1037	2.14488	6.56789e-17	9.42689e-16
COLGALT2	23127	2.12412	1.99624	6.60289e-17	9.46957e-16
CDSN	1041	-2.96035	2.90055	6.76541e-17	9.67954e-16
BST2	684	-1.43234	8.4179	6.81386e-17	9.74112e-16
EPHB1	2047	1.79281	2.22032	7.1158e-17	1.01486e-15
LZTS3	9762	1.06532	3.61914	7.14497e-17	1.01821e-15
KLK5	25818	-2.58062	7.16587	7.6522e-17	1.08535e-15
DSCAM	1826	-2.33726	0.681142	8.01421e-17	1.13491e-15
MAP2K6	5608	1.23576	1.79193	8.24185e-17	1.16623e-15
TSPAN18	90139	1.55903	4.70053	8.41217e-17	1.1866e-15
SDR9C7	121214	-2.13613	4.46758	8.49174e-17	1.19688e-15
SLC2A12	154091	1.52459	2.9108	8.64828e-17	1.21704e-15
BCAR3	8412	-1.07137	4.91647	8.72289e-17	1.22658e-15
EEF1G	1937	-1.28856	-0.359547	8.98843e-17	1.25901e-15
RAET1G	353091	-1.54044	3.08635	9.14288e-17	1.27865e-15
CHST9	83539	3.42917	1.82707	9.48135e-17	1.32291e-15
SLPI	6590	-1.81661	9.46336	1.00987e-16	1.40686e-15
PLSCR4	57088	1.04902	3.90283	1.0154e-16	1.41348e-15
TMEM160	54958	-1.13187	2.73707	1.01949e-16	1.41808e-15
RNF183	138065	2.449	0.163502	1.04217e-16	1.44739e-15
ZSCAN16	80345	1.05205	1.07564	1.05713e-16	1.46477e-15
ST6GALNAC1	55808	1.76435	3.89586	1.15158e-16	1.58468e-15
SYT9	143425	2.67808	-2.5046	1.18236e-16	1.62315e-15
NRCAM	4897	1.90024	4.37805	1.19096e-16	1.63263e-15
GLRA3	8001	2.25879	-1.62351	1.21236e-16	1.66071e-15
CDH12	1010	3.54398	0.16854	1.26874e-16	1.73398e-15
NKX6-3	157848	4.30004	-1.93015	1.2798e-16	1.74777e-15
IFFO2	126917	-1.1796	7.35776	1.315e-16	1.79176e-15
PTPRS	5802	1.05439	6.17755	1.34851e-16	1.83603e-15
KLK10	5655	-1.99346	8.8365	1.3543e-16	1.84252e-15
MRPL12	6182	-1.05798	5.41415	1.38199e-16	1.87594e-15
CYSRT1	375791	-1.92554	5.34146	1.41456e-16	1.91871e-15
LGALS9C	654346	-1.91504	2.4205	1.44573e-16	1.95657e-15
RAPGEF3	10411	-1.09447	4.21835	1.54433e-16	2.0853e-15
INSL6	11172	3.7089	-2.56938	1.62836e-16	2.1922e-15
OTX2	5015	3.96704	-1.80842	1.66305e-16	2.2339e-15
C17orf104	NA	1.30343	-0.774724	1.679e-16	2.25196e-15
SYT14	255928	2.26606	0.63227	1.72642e-16	2.31041e-15
TRPV3	162514	-1.58983	4.21274	1.78611e-16	2.38144e-15
ARHGAP22	58504	-1.02295	2.89522	1.94339e-16	2.57968e-15
S100A3	6274	-1.2439	3.00371	1.97689e-16	2.61837e-15
S100A12	6283	-2.18711	5.1901	2.15073e-16	2.84026e-15
LONRF2	164832	2.30854	0.682451	2.19525e-16	2.89693e-15
MROH6	642475	-1.18808	5.14953	2.27878e-16	2.99399e-15
C9orf152	401546	2.48478	-0.1412	2.30575e-16	3.02722e-15
TXNRD1	7296	1.31008	7.14807	2.46464e-16	3.22174e-15
GPR151	134391	5.08212	-2.47382	2.46918e-16	3.22534e-15
C2orf15	150590	1.14578	0.153365	2.48071e-16	3.23805e-15
NIPAL4	348938	-1.68564	6.29978	2.49014e-16	3.248e-15
SPTLC3	55304	-1.4721	3.94799	2.49204e-16	3.24812e-15
F3	2152	-1.55681	7.72878	2.63517e-16	3.42972e-15
PIK3R3	8503	1.0477	4.53129	2.67217e-16	3.47537e-15
SBK1	388228	1.78963	2.9624	2.77666e-16	3.60086e-15
NCEH1	57552	1.01021	4.89846	2.82459e-16	3.65776e-15
NR4A2	4929	1.48035	4.03377	2.83081e-16	3.66317e-15
RIMS3	9783	-1.36599	3.82645	2.94896e-16	3.80907e-15
BAIAP2L2	80115	-1.25924	3.96751	3.01028e-16	3.87869e-15
WFDC5	149708	-1.79955	4.37839	3.31357e-16	4.2482e-15
SLC38A5	92745	-1.57571	6.38989	3.31204e-16	4.2482e-15
FBXL13	222235	1.35517	-0.740293	3.32586e-16	4.26094e-15
CACNA2D1	781	1.55045	4.05016	3.65058e-16	4.66368e-15
CALHM1	255022	2.98899	-0.362269	3.67384e-16	4.69007e-15
NCR3LG1	374383	1.5185	1.43241	3.83356e-16	4.88197e-15
SLC44A4	80736	2.22135	3.03487	3.835e-16	4.88197e-15
FGFBP2	83888	3.48505	4.22834	3.85955e-16	4.90975e-15
GALNT12	79695	1.15392	3.13056	3.86647e-16	4.91161e-15
DSG1	1828	-2.60916	8.32564	3.99303e-16	5.06524e-15
MAP7D2	256714	2.56599	2.5694	4.00283e-16	5.0741e-15
BCAS1	8537	1.92448	2.91551	4.2328e-16	5.35431e-15
ISG20	3669	-1.14969	5.50402	4.3709e-16	5.51352e-15
DEFA5	1670	9.27632	2.39612	4.4343e-16	5.58566e-15
EFHC2	80258	1.64688	0.0831189	4.44477e-16	5.59494e-15
MORC1	27136	5.00857	-1.78353	4.53894e-16	5.70949e-15
ZNF443	10224	1.00076	0.964091	4.62474e-16	5.80549e-15
IFI35	3430	-1.1167	6.19794	4.6305e-16	5.80843e-15
SLC35G2	80723	1.09717	2.31369	4.9758e-16	6.20821e-15
CALCA	796	4.1426	-1.96173	4.97677e-16	6.20821e-15
BOLA2B	654483	-1.11181	-0.164951	5.13658e-16	6.38546e-15
MEFV	4210	-1.4253	1.58816	5.52701e-16	6.85189e-15
FNDC8	54752	1.35766	-3.15566	7.24437e-16	8.83499e-15
GPR149	344758	4.11407	-1.37422	7.31826e-16	8.90702e-15
ZNF718	255403	1.0627	1.91704	7.35158e-16	8.94152e-15
MCIDAS	345643	1.35037	-0.459778	7.36649e-16	8.95362e-15
ADH6	130	1.14376	-1.05878	7.43234e-16	9.02756e-15
IRG1	NA	-2.1041	-2.36778	7.62527e-16	9.24943e-15
C4orf48	401115	-1.40562	1.8605	7.73564e-16	9.37068e-15
FOXP2	93986	1.50841	3.38692	8.03043e-16	9.70819e-15
CCNE2	9134	1.04924	2.53902	8.46523e-16	1.02133e-14
PLCH1	23007	1.75708	0.955387	8.56019e-16	1.03209e-14
UGT1A7	54577	3.29417	3.41605	8.81202e-16	1.05962e-14
COL16A1	1307	-1.06737	7.17791	9.29651e-16	1.1149e-14
STAC2	342667	-2.68528	1.12546	9.37895e-16	1.12329e-14
FAM83A	84985	-1.53826	8.52828	9.49672e-16	1.13664e-14
SLC35G3	146861	2.68353	-2.06235	9.62181e-16	1.15008e-14
ENDOU	8909	-2.23428	3.13777	9.72295e-16	1.1614e-14
SPTA1	6708	2.45024	-1.34622	1.07088e-15	1.27325e-14
CYP2F1	1572	2.97271	-1.12223	1.07454e-15	1.27676e-14
ZNF724P	NA	1.65319	0.202803	1.1013e-15	1.3077e-14
UNC13A	23025	1.90137	0.277071	1.10665e-15	1.31318e-14
FAM184A	79632	1.61592	0.378402	1.14341e-15	1.35235e-14
ADRA2B	151	2.16103	0.921669	1.14716e-15	1.3559e-14
HYDIN	54768	1.94887	-1.93905	1.15603e-15	1.36463e-14
MARC1	64757	1.28647	2.69182	1.21299e-15	1.42901e-14
ADH1C	126	3.41015	3.02547	1.22137e-15	1.43631e-14
GCLC	2729	1.15538	6.76548	1.22717e-15	1.441e-14
USP37	57695	1.01339	3.30213	1.27054e-15	1.48999e-14
ZNF541	84215	2.53664	1.59034	1.30587e-15	1.52546e-14
KLC3	147700	-1.05738	5.05883	1.3817e-15	1.60778e-14
RNF223	401934	-1.47553	2.96084	1.39558e-15	1.62289e-14
SLC38A11	151258	2.21445	0.551281	1.39915e-15	1.62599e-14
IL1F10	84639	-2.4732	0.738923	1.40069e-15	1.62673e-14
MMP3	4314	-1.9978	6.92103	1.41606e-15	1.64352e-14
PELI2	57161	1.3259	3.0625	1.42644e-15	1.6545e-14
LRIG1	26018	1.10501	5.03353	1.43308e-15	1.66114e-14
NKX2-4	644524	5.33279	-1.55723	1.45288e-15	1.68301e-14
DCAF4L1	285429	1.83903	-0.390504	1.45664e-15	1.68627e-14
FLG2	388698	-3.37683	3.2404	1.50896e-15	1.74348e-14
CGB5	93659	-3.44711	-0.868738	1.51199e-15	1.74587e-14
FRG1B	NA	1.02138	2.69719	1.5216e-15	1.75583e-14
COLCA2	120376	1.68482	1.20585	1.52316e-15	1.75651e-14
HNF4G	3174	2.09516	0.162617	1.54003e-15	1.77483e-14
CTCFL	140690	4.40759	0.736478	1.59956e-15	1.8399e-14
TRIML1	339976	-2.58123	-1.24271	1.60614e-15	1.84629e-14
KCNG3	170850	1.95577	-0.314114	1.63665e-15	1.87538e-14
TLR1	7096	1.05944	2.67706	1.6709e-15	1.9134e-14
SLC1A2	6506	1.97727	0.435882	1.73949e-15	1.98691e-14
KLK8	11202	-2.03146	6.2384	1.85121e-15	2.10916e-14
CNDP1	84735	2.62126	-1.55229	1.90011e-15	2.16158e-14
GPC3	2719	2.43431	5.0977	1.90141e-15	2.16158e-14
ZNF214	7761	1.6068	-0.4496	1.93328e-15	2.19434e-14
PAEP	5047	-2.33229	1.1661	2.03522e-15	2.30568e-14
IL37	27178	-1.95644	-2.34633	2.04678e-15	2.31587e-14
CCL3	6348	-1.28099	2.97084	2.10352e-15	2.37559e-14
KCNC3	3748	1.1945	1.83125	2.15474e-15	2.42886e-14
NOD2	64127	-1.20344	4.63656	2.19325e-15	2.46764e-14
MMP1	4312	-1.86447	9.32028	2.30246e-15	2.58085e-14
RARB	5915	1.58062	2.63045	2.53308e-15	2.83055e-14
LRRIQ1	84125	1.8034	-0.836677	2.75948e-15	3.0702e-14
MOBP	4336	2.38169	-1.88823	2.79476e-15	3.1037e-14
CTB-60B18.6	NA	-3.06222	-4.14587	2.87434e-15	3.19011e-14
ADAMTS18	170692	1.85138	-1.11426	3.34183e-15	3.69076e-14
PDE3B	5140	1.23622	2.63142	3.42984e-15	3.78565e-14
BPIFC	254240	-2.51424	2.05288	3.5005e-15	3.85654e-14
ARHGEF33	100271715	1.74522	-0.743502	3.654e-15	4.01338e-14
SLC22A11	55867	2.1483	-2.27704	3.70399e-15	4.06581e-14
MYRF	745	1.46151	2.62398	3.76054e-15	4.12035e-14
TMEM170B	100113407	1.09129	1.26234	4.28076e-15	4.65918e-14
ENSG00000179240	NA	1.30643	-0.296187	4.46412e-15	4.85287e-14
KCNMB2	10242	1.6704	-2.03172	4.5199e-15	4.91056e-14
ANXA3	306	-1.23001	5.64986	4.5362e-15	4.92529e-14
TMEM255A	55026	1.55822	1.45637	4.61398e-15	5.00371e-14
PRR9	574414	-2.99432	4.06101	4.63806e-15	5.02377e-14
FOLR3	2352	-2.51166	2.2143	4.89958e-15	5.28479e-14
WNT6	7475	-1.94718	0.575418	5.01524e-15	5.40565e-14
CCKAR	886	2.75825	-1.59845	5.01762e-15	5.40565e-14
KCNMB3	27094	1.17915	0.557548	5.11642e-15	5.50879e-14
MYH11	4629	1.91037	5.28885	5.16482e-15	5.55758e-14
S100A7	6278	-2.28355	9.85055	5.51614e-15	5.92147e-14
PPP1R14C	81706	-1.00329	6.33204	5.55183e-15	5.95623e-14
SYCE1L	100130958	-1.40503	0.698227	5.88607e-15	6.28487e-14
SLC4A11	83959	1.13061	4.40813	6.16308e-15	6.57286e-14
DGKB	1607	1.96517	-1.76562	6.3461e-15	6.76404e-14
NNMT	4837	-1.37326	6.47751	7.02085e-15	7.45676e-14
C3orf30	152405	2.8356	-3.89839	7.05414e-15	7.48329e-14
FAM25C	644054	-2.77651	-1.25021	7.37732e-15	7.78943e-14
ERO1LB	NA	1.10902	3.11871	7.57471e-15	7.98848e-14
ZNF114	163071	-1.51449	2.46087	7.5906e-15	8.00056e-14
IGFL2	147920	-2.16812	3.89709	7.73191e-15	8.14473e-14
FGF13	2258	1.79183	2.0047	7.77595e-15	8.18156e-14
CASP14	23581	-2.78021	6.51475	8.00028e-15	8.40777e-14
C12orf74	338809	2.32266	-2.51073	8.37505e-15	8.77602e-14
ECT2L	345930	1.29825	-1.62286	8.44494e-15	8.83897e-14
DMTN	2039	1.08172	4.73059	8.68515e-15	9.07984e-14
SMAD9	4093	1.04689	1.38975	8.85217e-15	9.24372e-14
NAPRT	93100	-1.02087	6.86636	8.88572e-15	9.268e-14
TRIML2	205860	-2.95459	1.84798	9.30267e-15	9.66372e-14
KIAA1683	NA	1.45582	1.08971	9.33392e-15	9.6906e-14
TAF7L	54457	2.52716	0.458565	9.4485e-15	9.79263e-14
PLCE1	51196	1.01504	2.9125	9.47269e-15	9.81205e-14
TBR1	10716	2.88221	-1.99879	9.71068e-15	1.0047e-13
GPR137C	283554	1.16445	0.169814	1.01729e-14	1.04831e-13
HES4	57801	-1.00925	3.42693	1.02506e-14	1.05571e-13
TGFBR3	7049	1.28772	3.54179	1.03297e-14	1.06204e-13
CDH16	1014	-2.38522	3.18373	1.07165e-14	1.09993e-13
TMEM150C	441027	1.33488	2.81165	1.12226e-14	1.14991e-13
NTNG1	22854	-2.61405	0.212752	1.13081e-14	1.15669e-13
PIP5KL1	138429	-1.03196	2.29192	1.16608e-14	1.19074e-13
NXPE2	120406	3.319	-2.1331	1.19865e-14	1.2233e-13
DEFA6	1671	8.04515	0.682964	1.23148e-14	1.25539e-13
CYR61	3491	-1.07401	6.68505	1.23224e-14	1.25545e-13
LGALS4	3960	2.23745	0.533054	1.28548e-14	1.306e-13
SPRR2E	6704	-2.27667	9.19505	1.32711e-14	1.34753e-13
S100A5	6276	1.35513	-1.16129	1.34192e-14	1.36027e-13
KSR2	283455	1.51521	-0.341338	1.36534e-14	1.38324e-13
ZFHX2	85446	1.34976	0.470336	1.38554e-14	1.40212e-13
ALS2CL	259173	-1.06523	5.82675	1.3896e-14	1.40544e-13
GABRG3	2567	3.21422	-0.230755	1.39952e-14	1.41468e-13
SLFN13	146857	1.33371	4.26391	1.40135e-14	1.41573e-13
SOX30	11063	2.11435	0.433524	1.40322e-14	1.41683e-13
PAPL	NA	-2.00947	3.33979	1.4936e-14	1.50471e-13
LY6E	4061	-1.02921	9.22311	1.49794e-14	1.50824e-13
RSPH4A	345895	1.44957	-1.20039	1.51484e-14	1.52355e-13
ZNF711	7552	1.40532	2.4277	1.65298e-14	1.65601e-13
GPR78	27201	-1.80182	0.88685	1.65833e-14	1.66045e-13
B3GNT4	79369	-1.06965	2.20702	1.68536e-14	1.68477e-13
ZNF253	56242	1.14036	1.37427	1.76407e-14	1.76045e-13
GP2	2813	4.62164	0.971603	1.81234e-14	1.80562e-13
ALOXE3	59344	-1.66031	3.98811	1.81334e-14	1.80563e-13
TBX4	9496	2.29856	0.549138	1.93824e-14	1.92043e-13
MYCN	4613	1.53975	0.70347	1.94366e-14	1.92474e-13
RNF150	57484	1.78622	2.96497	2.03403e-14	2.01092e-13
PPARG	5468	1.5016	1.6116	2.08644e-14	2.05935e-13
KLF15	28999	1.69213	0.289574	2.11638e-14	2.08547e-13
ARHGEF38	54848	1.53158	-1.12914	2.13839e-14	2.10371e-13
MAP3K19	80122	1.82527	-2.22022	2.1584e-14	2.12108e-13
CA8	767	2.03703	-0.383186	2.1679e-14	2.12925e-13
GPR63	81491	1.56172	0.100206	2.23624e-14	2.18879e-13
CCDC136	64753	1.33194	0.853211	2.23703e-14	2.18879e-13
SEMA3D	223117	1.63625	2.0536	2.25867e-14	2.20876e-13
NKAIN2	154215	2.07416	1.18625	2.28524e-14	2.23353e-13
HHLA2	11148	2.08883	-1.8198	2.38297e-14	2.32401e-13
EFCAB6	64800	1.15761	-0.381371	2.42461e-14	2.36334e-13
KCNF1	3754	-1.6663	-0.419554	2.45696e-14	2.39229e-13
ERC2	26059	1.47702	0.0522551	2.49088e-14	2.42269e-13
GLI1	2735	1.65693	2.27519	2.50167e-14	2.43188e-13
ATP1A3	478	1.41885	0.655438	2.54016e-14	2.46663e-13
CBS	875	1.53108	-0.844774	2.55106e-14	2.47587e-13
HAO1	54363	-3.70817	-3.36562	2.61472e-14	2.5322e-13
C11orf96	387763	-1.26622	3.77971	2.64948e-14	2.56173e-13
UGT1A6	54578	2.21678	2.59068	2.68221e-14	2.59199e-13
SERTAD4	56256	1.18232	3.75971	2.7516e-14	2.65477e-13
MICALCL	84953	-1.37898	2.92177	2.76185e-14	2.66181e-13
B3GNT6	192134	3.03879	0.202876	2.76726e-14	2.66559e-13
TNIK	23043	1.27265	3.0503	2.91559e-14	2.7995e-13
LYPD6	130574	1.66779	1.96178	2.93101e-14	2.8128e-13
ROBO2	6092	1.93272	1.86649	2.96846e-14	2.84571e-13
NLGN3	54413	1.24013	-0.349141	2.99697e-14	2.87151e-13
NCMAP	400746	1.80341	-0.378794	3.02145e-14	2.89342e-13
ZNF157	7712	1.81328	-2.40258	3.03594e-14	2.90576e-13
C12orf40	283461	3.43244	-3.0238	3.12196e-14	2.98334e-13
MTTP	4547	1.68282	-2.36781	3.51608e-14	3.34753e-13
CACNA1I	8911	1.69219	-0.288844	3.76547e-14	3.57174e-13
NGF	4803	-1.70413	1.29789	3.81056e-14	3.61071e-13
FUOM	282969	-1.02191	3.63497	3.91188e-14	3.70282e-13
LCE2C	353140	-3.36917	0.428632	3.94728e-14	3.73437e-13
KRT28	162605	6.5804	-0.164206	4.12119e-14	3.88869e-13
TMEM108	66000	1.62381	0.96913	4.1402e-14	3.90458e-13
UGT2B28	54490	3.03333	-3.46767	4.36302e-14	4.10183e-13
IMPG2	50939	-1.84389	-0.585276	4.53264e-14	4.25685e-13
HRCT1	646962	-1.57836	-0.300025	4.68517e-14	4.39781e-13
TRIM48	79097	7.07792	-0.971046	4.75262e-14	4.4588e-13
NRXN1	9378	2.22691	-0.407482	4.77193e-14	4.47459e-13
FAM222A	84915	1.07379	2.34212	4.91001e-14	4.59449e-13
KRT20	54474	3.3377	-0.784691	4.9338e-14	4.61436e-13
NLRP3	114548	-1.19949	1.97816	4.94265e-14	4.62024e-13
MAPK10	5602	1.34377	2.56436	5.02874e-14	4.69827e-13
NEU2	4759	-2.90626	-1.21222	5.08038e-14	4.74406e-13
CIB2	10518	-1.02409	3.33783	5.42077e-14	5.04622e-13
RASL11A	387496	1.24849	2.16186	5.44829e-14	5.06922e-13
CGB8	94115	-2.60467	-1.50224	5.71144e-14	5.30858e-13
ETV1	2115	1.30586	2.90852	6.01464e-14	5.576e-13
MT1X	4501	-1.20236	7.30283	6.13902e-14	5.68546e-13
BHLHA15	168620	1.62087	-0.651247	6.22254e-14	5.75984e-13
SERPINE1	5054	-1.39074	8.64065	6.2564e-14	5.78822e-13
AK7	122481	1.24009	0.451852	6.30455e-14	5.82977e-13
RNF39	80352	-1.31851	4.29795	6.43613e-14	5.94534e-13
SIGLEC11	114132	2.00006	-1.03715	6.44489e-14	5.95037e-13
CHST7	56548	1.01964	3.16508	6.6477e-14	6.12506e-13
CELF3	11189	2.60492	-2.99527	6.81551e-14	6.27647e-13
PTCHD3	374308	2.96356	-3.36839	6.87811e-14	6.33089e-13
IKZF2	22807	1.13093	4.05467	6.88803e-14	6.33677e-13
RGMA	56963	1.31224	5.39123	6.90249e-14	6.34684e-13
CTSV	1515	-1.18214	6.66281	6.94731e-14	6.38154e-13
WSCD2	9671	2.40972	1.52638	7.10335e-14	6.51822e-13
POU3F1	5453	-1.56612	3.63962	7.12145e-14	6.5315e-13
CHST6	4166	1.53312	2.45534	7.22065e-14	6.61575e-13
RYR2	6262	1.72676	1.42272	7.47722e-14	6.82998e-13
AMIGO1	57463	1.09548	2.11355	7.6949e-14	7.01495e-13
COL4A4	1286	1.85051	2.1594	7.91073e-14	7.20404e-13
GSX2	170825	5.19731	-2.35853	7.94127e-14	7.2282e-13
AASS	10157	1.02952	2.62078	8.00132e-14	7.2755e-13
GPR68	8111	-1.07479	5.34198	8.16795e-14	7.41579e-13
RDH10	157506	1.06765	6.02413	8.19301e-14	7.43479e-13
XKR5	389610	1.89335	-1.35264	8.25993e-14	7.49175e-13
FGFBP1	9982	-1.39707	8.5722	8.46046e-14	7.66591e-13
RFPL4B	442247	3.64326	-2.76647	9.2586e-14	8.36385e-13
LGALS9B	284194	-1.63793	1.82533	9.55033e-14	8.61875e-13
S100A14	57402	-1.15817	9.45447	9.6494e-14	8.70379e-13
WNT7A	7476	-1.63363	3.55154	9.66015e-14	8.70913e-13
FBXO15	201456	1.41478	-1.01292	9.70041e-14	8.73667e-13
GPRC5B	51704	1.21453	3.91797	9.84035e-14	8.85828e-13
S100A8	6279	-1.7383	11.6988	1.01509e-13	9.11957e-13
CD200	4345	1.29184	3.12222	1.02711e-13	9.22299e-13
AJAP1	55966	-1.91753	3.48719	1.03823e-13	9.31354e-13
IL1B	3553	-1.51476	5.47449	1.04765e-13	9.38402e-13
SLC47A1	55244	1.43271	2.21595	1.08887e-13	9.7339e-13
TMSB15A	11013	1.90823	0.481316	1.10743e-13	9.88024e-13
NWD1	284434	1.77778	0.7524	1.13348e-13	1.01076e-12
SPRR2B	6701	-2.57071	5.90405	1.17431e-13	1.04562e-12
METRN	79006	-1.09399	4.32446	1.19522e-13	1.06353e-12
DBX1	120237	3.76604	-3.10799	1.19703e-13	1.06427e-12
IRX1	79192	-2.30821	1.47462	1.20215e-13	1.06829e-12
C9orf24	84688	1.57492	-1.28818	1.36069e-13	1.20004e-12
LHFPL1	340596	2.00315	-2.16184	1.36552e-13	1.20279e-12
IGFBP5	3488	1.43591	8.05446	1.39055e-13	1.22185e-12
RBM11	54033	1.87802	-0.452559	1.39311e-13	1.22351e-12
SUSD2	56241	-1.70382	3.93665	1.44182e-13	1.26443e-12
CGN	57530	1.22257	4.13982	1.53581e-13	1.34424e-12
FRAS1	80144	1.49796	3.80063	1.54524e-13	1.35119e-12
TMEM163	81615	1.43501	1.0572	1.58898e-13	1.38809e-12
TSPAN8	7103	2.19207	0.412251	1.59219e-13	1.39022e-12
RANBP17	64901	1.83235	0.688015	1.60701e-13	1.40247e-12
EFCAB13	124989	1.03476	-0.0771922	1.62783e-13	1.41995e-12
G0S2	50486	-1.59436	4.01052	1.63625e-13	1.42617e-12
SLC22A2	6582	-2.30713	-2.24981	1.63654e-13	1.42617e-12
SCN2A	6326	2.46842	1.39587	1.66787e-13	1.45207e-12
MAATS1	89876	2.06462	-0.628107	1.67003e-13	1.45325e-12
CLDN17	26285	-2.71015	1.78633	1.68682e-13	1.46715e-12
KCNJ10	3766	1.77329	-0.591865	1.6958e-13	1.47425e-12
POMC	5443	1.8774	1.63356	1.77472e-13	1.53915e-12
S100A9	6280	-1.59453	12.3351	1.77654e-13	1.53998e-12
FAM216B	144809	2.99151	-1.61193	1.78064e-13	1.54205e-12
IFITM1	8519	-1.06173	7.53778	1.82356e-13	1.57695e-12
SLC25A21	89874	1.24458	-0.5013	1.82805e-13	1.57855e-12
GJB6	10804	-1.62662	8.51643	1.8473e-13	1.59441e-12
TGM1	7051	-1.73063	8.4016	1.93045e-13	1.66073e-12
TIGD4	201798	1.06309	-2.16712	2.05328e-13	1.76207e-12
IL18	3606	-1.1471	5.32112	2.13135e-13	1.82645e-12
SH3BGRL2	83699	1.33335	3.81941	2.15055e-13	1.84203e-12
LCE1D	353134	-3.5353	-1.82748	2.16173e-13	1.85072e-12
PAX9	5083	1.29131	4.93269	2.19014e-13	1.87238e-12
PI3	5266	-2.04767	10.9378	2.24182e-13	1.91474e-12
ADCY5	111	1.68007	2.19374	2.40711e-13	2.05008e-12
ST6GAL1	6480	1.18024	5.15097	2.51993e-13	2.14212e-12
SYT10	341359	3.11954	-2.44696	2.62058e-13	2.22348e-12
FSTL5	56884	3.4908	0.243467	2.72119e-13	2.30342e-12
ADAM23	8745	1.64845	5.34253	2.76209e-13	2.33695e-12
TMPRSS11A	339967	2.07905	5.56547	2.76568e-13	2.33888e-12
GSG1L	146395	-2.72663	-1.4645	2.79923e-13	2.36503e-12
SCUBE2	57758	1.66184	2.66499	2.95682e-13	2.48911e-12
SYCP1	6847	3.30645	-2.85682	2.96259e-13	2.49253e-12
C1orf194	127003	2.43615	-2.54022	3.02885e-13	2.54471e-12
CPA4	51200	-1.65608	5.25566	3.10532e-13	2.60653e-12
CYP4F11	57834	2.04969	5.42171	3.1088e-13	2.60824e-12
EFNA3	1944	-1.02002	4.3893	3.20911e-13	2.68864e-12
KCNK7	10089	-1.53671	3.15968	3.22808e-13	2.70202e-12
DRGX	644168	3.28854	-1.03352	3.26428e-13	2.73105e-12
USP44	84101	1.44664	-1.22497	3.30297e-13	2.76214e-12
TEKT1	83659	1.85704	-1.4356	3.32863e-13	2.78101e-12
MEI1	150365	1.69263	2.91645	3.3914e-13	2.82951e-12
HOXB3	3213	1.44868	2.94428	3.50982e-13	2.92155e-12
VWA5B2	90113	1.63621	-0.527646	3.59145e-13	2.98812e-12
ANXA13	312	-1.76818	-0.690222	3.63446e-13	3.02111e-12
ASB9	140462	1.07337	0.734852	3.94666e-13	3.26256e-12
COX4I2	84701	-1.07025	0.759565	3.99875e-13	3.30411e-12
UGT1A1	54658	1.86448	-2.87622	4.024e-13	3.32345e-12
TMEM178B	100507421	2.12176	3.08478	4.03697e-13	3.3311e-12
IRS4	8471	3.00362	-2.24107	4.31244e-13	3.55027e-12
CHGA	1113	2.44817	-0.117545	4.32514e-13	3.55747e-12
BMP7	655	1.21755	5.93067	4.41929e-13	3.63326e-12
C1orf204	NA	-1.3004	1.23246	4.50384e-13	3.69939e-12
PAX1	5075	2.78574	3.08878	4.54766e-13	3.73198e-12
CA10	56934	2.77908	-2.76892	4.60497e-13	3.77544e-12
RAB38	23682	-1.10174	6.07528	4.72402e-13	3.86088e-12
GABRA2	2555	2.76728	-2.22798	4.88641e-13	3.98636e-12
LRRN4	164312	-1.87269	-0.523997	4.96249e-13	4.04659e-12
EMILIN3	90187	1.77853	1.12206	5.12798e-13	4.17965e-12
TRPM3	80036	1.79201	-1.37306	5.1385e-13	4.18633e-12
LOXL4	84171	1.79805	3.7385	5.18974e-13	4.22425e-12
ALOX12B	242	-2.00074	5.11137	5.25308e-13	4.27388e-12
PLEKHD1	400224	1.36798	-1.2733	5.27262e-13	4.28784e-12
SCGB2A1	4246	-3.76327	1.01215	5.33001e-13	4.32865e-12
CDON	50937	1.08746	2.25917	5.33411e-13	4.32928e-12
LIPG	9388	-1.47114	3.98302	5.33559e-13	4.32928e-12
PDPN	10630	-1.02738	7.16733	5.38947e-13	4.37103e-12
CEACAM19	56971	-1.14072	5.02561	5.40149e-13	4.37684e-12
LDLRAD1	388633	2.30088	-0.836854	5.41161e-13	4.38306e-12
SNTN	132203	2.99292	-2.16899	5.43185e-13	4.39748e-12
GRPR	2925	1.70636	-2.65178	5.58797e-13	4.50766e-12
DSC2	1824	-1.1931	9.32808	5.6948e-13	4.58973e-12
SLC27A2	11001	1.43564	1.40973	5.88709e-13	4.72989e-12
CDH7	1005	3.37404	-2.40999	5.9667e-13	4.78665e-12
OTUB2	78990	-1.01626	2.88888	5.97377e-13	4.78885e-12
ADAMTSL4	54507	-1.16605	5.15383	5.99834e-13	4.80427e-12
FGF4	2249	4.41814	-1.6322	6.02145e-13	4.81849e-12
SPDYE2	441273	1.36195	-2.88625	6.03342e-13	4.82593e-12
CD24	100133941	-1.25727	8.99632	6.07748e-13	4.85686e-12
PCDH19	57526	2.14727	2.92401	6.09882e-13	4.87176e-12
SDSL	113675	-1.07717	3.04832	6.24352e-13	4.98071e-12
PLEKHA7	144100	1.0462	4.2347	6.50527e-13	5.17348e-12
KLK7	5650	-2.06029	7.2488	6.54249e-13	5.19849e-12
SYTL5	94122	1.86195	1.71157	6.59083e-13	5.2346e-12
BCL2L2-PABPN1	100529063	-1.00696	0.0332004	6.80098e-13	5.39437e-12
CCER1	196477	5.20819	-2.5253	7.05323e-13	5.57726e-12
VSIG8	391123	-2.32292	3.26856	7.3062e-13	5.76716e-12
DLX3	1747	-1.35368	3.93812	7.32454e-13	5.7791e-12
CACNG5	27091	2.78542	-3.35413	7.52017e-13	5.92826e-12
RRAD	6236	-1.68227	6.09157	7.56501e-13	5.95839e-12
RTKN2	219790	1.06073	3.28201	7.77139e-13	6.10759e-12
IL17RB	55540	1.23107	1.52765	8.3891e-13	6.56157e-12
AXDND1	126859	1.84794	-0.90297	8.73169e-13	6.82064e-12
OPRK1	4986	2.98701	-1.50889	8.75231e-13	6.83378e-12
STK33	65975	1.73623	-0.369448	8.76654e-13	6.84192e-12
CNTNAP5	129684	2.4285	-2.97076	9.24859e-13	7.20254e-12
AC090154.1	NA	1.15363	-2.8863	9.38797e-13	7.30477e-12
CYP2A7	1549	2.39464	-3.97985	1.01927e-12	7.89004e-12
CES1	1066	2.76218	6.60888	1.02267e-12	7.90956e-12
ADAM8	101	-1.00223	5.51013	1.02526e-12	7.9262e-12
KLHL11	55175	1.05501	1.34031	1.05349e-12	8.1305e-12
PTGS1	5742	-1.23974	6.32313	1.06431e-12	8.20695e-12
RAB3B	5865	1.95083	3.64879	1.08955e-12	8.39079e-12
MAP3K15	389840	1.41053	-2.03206	1.09251e-12	8.40997e-12
XK	7504	1.42192	1.97597	1.10308e-12	8.48559e-12
CXorf57	NA	1.2005	2.09529	1.16961e-12	8.97663e-12
GLDC	2731	-2.01574	3.67276	1.21156e-12	9.29069e-12
BDKRB1	623	-1.06832	2.77635	1.21373e-12	9.30338e-12
EYA2	2139	1.66866	4.33569	1.2551e-12	9.59595e-12
ADAMTSL3	57188	1.56497	1.10525	1.31685e-12	1.0034e-11
INA	9118	2.47386	1.2373	1.3948e-12	1.05966e-11
THSD1	55901	-1.09613	4.46853	1.41766e-12	1.07476e-11
BCL2L15	440603	1.71561	-0.499151	1.45279e-12	1.10001e-11
FRY	10129	1.10059	2.84494	1.45929e-12	1.10446e-11
WIF1	11197	3.70364	3.4669	1.46518e-12	1.10846e-11
IGFBPL1	347252	2.12631	-1.27168	1.48012e-12	1.11788e-11
NR2F1	7025	1.01294	2.3211	1.47968e-12	1.11788e-11
CYP2A6	1548	2.48319	-2.04735	1.48356e-12	1.12001e-11
CLGN	1047	2.18351	1.33933	1.51409e-12	1.13971e-11
TPGS1	91978	-1.07376	1.89927	1.53464e-12	1.15373e-11
ENSG00000269741	NA	-2.05096	4.35164	1.5983e-12	1.1976e-11
AZU1	566	-1.79264	-2.67229	1.65775e-12	1.23802e-11
FSTL4	23105	1.53107	3.43899	1.69104e-12	1.26131e-11
ITGA3	3675	-1.01477	9.13746	1.77978e-12	1.32148e-11
CHRNB2	1141	1.9219	-0.489346	1.7959e-12	1.3329e-11
SAA1	6288	-1.72938	6.02931	1.82134e-12	1.35067e-11
ENSG00000273331	NA	-1.5869	-1.75918	1.82825e-12	1.35524e-11
SPRR2D	6703	-1.8025	8.87769	1.85705e-12	1.37546e-11
SLITRK1	114798	3.6604	-2.03584	1.88436e-12	1.39454e-11
ENSG00000260729	NA	1.53087	-3.14837	1.9241e-12	1.42219e-11
LCE6A	448835	-3.23045	-0.858905	1.95591e-12	1.44452e-11
KIAA1549	57670	1.23989	2.98529	1.96428e-12	1.4501e-11
SNAP91	9892	2.12963	-1.62145	1.96546e-12	1.45038e-11
EFHB	151651	1.31946	-1.63328	1.99679e-12	1.47229e-11
KIF12	113220	-1.53035	1.25325	2.08356e-12	1.53189e-11
BATF2	116071	-1.54184	4.05871	2.12351e-12	1.55998e-11
PAX6	5080	1.18852	2.15231	2.14778e-12	1.57589e-11
POMK	84197	1.09577	1.71601	2.16572e-12	1.58711e-11
KCNH4	23415	1.30345	-1.68653	2.16924e-12	1.58904e-11
PLCB4	5332	1.49197	1.92125	2.19155e-12	1.60346e-11
PRR15L	79170	1.58436	1.65919	2.20859e-12	1.61393e-11
KIAA1644	NA	-1.35522	3.70463	2.38495e-12	1.73436e-11
C6orf223	221416	1.71745	1.94089	2.41536e-12	1.75435e-11
ZNF737	100129842	1.266	0.0735763	2.46306e-12	1.78828e-11
SCX	642658	-1.19288	1.02055	2.51684e-12	1.82658e-11
PCP4	5121	4.29834	0.856696	2.68107e-12	1.94186e-11
LYZ	4069	1.54101	7.43417	2.68314e-12	1.94258e-11
LGSN	51557	2.72683	-2.11392	2.88652e-12	2.08062e-11
APOA1	335	-1.69542	-2.00182	2.89419e-12	2.08532e-11
TREM1	54210	-1.46574	3.80346	2.94005e-12	2.11414e-11
KLB	152831	1.17806	-1.18024	2.96873e-12	2.13183e-11
IL32	9235	-1.09643	6.58236	3.00446e-12	2.15615e-11
CELF4	56853	1.7576	-1.17471	3.00993e-12	2.15921e-11
CSTB	1476	-1.09425	10.1994	3.12252e-12	2.23553e-11
DACH1	1602	1.36602	0.459636	3.24325e-12	2.32012e-11
LCE1A	353131	-3.12043	0.153234	3.34796e-12	2.39123e-11
MPPED2	744	1.78718	0.922399	3.41039e-12	2.43293e-11
WDR87	83889	2.92817	-2.16223	3.59801e-12	2.56069e-11
HOPX	84525	-1.39934	6.47348	3.68886e-12	2.62223e-11
BDNF	627	1.31054	1.30808	3.72456e-12	2.64344e-11
HOGA1	112817	1.24143	0.0197314	3.73174e-12	2.64645e-11
IL11	3589	-1.33009	3.1661	3.73899e-12	2.65055e-11
GAL3ST3	89792	-3.40519	-3.01938	3.75502e-12	2.65982e-11
KRT39	390792	2.80488	-2.51991	3.76031e-12	2.66147e-11
C5orf38	153571	-1.2533	2.75455	3.81534e-12	2.69512e-11
ALDH3A1	218	1.84564	7.95682	3.92513e-12	2.76834e-11
OASL	8638	-1.29719	5.99638	3.96834e-12	2.79772e-11
ADAM28	10863	1.29175	3.15643	3.97046e-12	2.79812e-11
SVOPL	136306	1.55977	-1.13848	4.15781e-12	2.91987e-11
TMEM211	255349	2.48789	-2.12545	4.16845e-12	2.92506e-11
LRRC7	57554	1.13327	-0.707545	4.23224e-12	2.96751e-11
GAGE1	2543	4.8076	-2.12091	4.25382e-12	2.98148e-11
PLEKHB1	58473	1.27446	1.19823	4.2949e-12	3.0091e-11
GPAT2	150763	1.78622	1.9383	4.32178e-12	3.02558e-11
TRPM8	79054	1.79057	-1.45712	4.36772e-12	3.05537e-11
FGL1	2267	-2.3532	-1.6787	4.40922e-12	3.08201e-11
PDE4C	5143	1.56032	0.542937	4.41458e-12	3.08456e-11
WNT1	7471	1.76791	-3.4065	4.56026e-12	3.18264e-11
RNF17	56163	1.75902	-2.401	4.59433e-12	3.20517e-11
ARG1	383	-2.46047	2.18629	4.64391e-12	3.23726e-11
AMBN	258	4.16116	-2.90986	4.82261e-12	3.35404e-11
PCYT1B	9468	1.8854	1.21564	4.95806e-12	3.44426e-11
C11orf88	399949	1.59398	-1.59185	4.97014e-12	3.45132e-11
NOX5	79400	-1.39123	0.45711	5.03898e-12	3.49373e-11
ERN2	10595	2.29087	1.13167	5.14311e-12	3.56319e-11
SUGCT	79783	-1.10437	3.27036	5.2202e-12	3.61381e-11
PVRIG	79037	1.22777	-3.12031	5.33264e-12	3.69024e-11
DDX58	23586	-1.00918	5.992	5.3855e-12	3.72395e-11
SLC7A2	6542	1.48604	3.99918	5.45527e-12	3.76786e-11
KLK6	5653	-1.94753	6.62106	5.60956e-12	3.87145e-11
SIAH3	283514	1.86095	-3.0846	5.61798e-12	3.87578e-11
TRPM1	4308	2.09002	-1.97161	5.64435e-12	3.88951e-11
LTB4R2	56413	-1.00383	3.88937	5.6581e-12	3.896e-11
PRRG3	79057	2.02479	0.817683	5.87698e-12	4.04054e-11
SELM	NA	-1.06745	5.71717	5.92832e-12	4.07272e-11
KIF5C	3800	1.16264	0.437694	5.96673e-12	4.09599e-11
CXorf22	NA	2.16243	-1.03506	5.97361e-12	4.09915e-11
GNLY	10578	-1.39753	4.83463	5.99248e-12	4.10897e-11
LIX1	167410	2.34653	-2.19278	5.99944e-12	4.11217e-11
UNC80	285175	1.91626	-1.56834	6.0343e-12	4.12978e-11
FRMD5	84978	-1.39607	0.757757	6.03413e-12	4.12978e-11
LRP2	4036	1.69721	-1.47773	6.23197e-12	4.25859e-11
MAP9	79884	1.33978	2.08448	6.29232e-12	4.29646e-11
CABYR	26256	1.28872	2.16871	6.29454e-12	4.29646e-11
L3MBTL4	91133	1.40933	2.33276	6.40102e-12	4.36253e-11
CIDEA	1149	-2.2241	0.335068	6.42209e-12	4.37358e-11
XAGE5	170627	4.89429	-3.11928	6.56729e-12	4.46908e-11
CYP4X1	260293	1.71482	3.29276	6.5987e-12	4.48707e-11
SEMA6D	80031	1.45122	3.06496	6.79147e-12	4.60945e-11
MYH7B	57644	1.66518	1.71133	6.96021e-12	4.71509e-11
CYP2S1	29785	1.09879	6.39887	6.96878e-12	4.71912e-11
ZDHHC11	79844	1.4042	1.44905	6.98879e-12	4.73089e-11
EPS8L3	79574	2.74633	-1.83177	7.03945e-12	4.76339e-11
YPEL1	29799	1.19122	0.288995	7.08413e-12	4.78723e-11
SLC10A4	201780	2.04763	-0.593587	7.1311e-12	4.81456e-11
IYD	389434	2.1476	-1.11153	7.19558e-12	4.85628e-11
SEZ6L	23544	2.38037	-0.0806247	7.318e-12	4.9352e-11
OCA2	4948	2.15923	0.921772	7.34978e-12	4.95477e-11
NAV3	89795	-1.33091	2.63583	7.56247e-12	5.09244e-11
SERPINB7	8710	-1.53749	4.57595	8.23861e-12	5.52708e-11
MPPED1	758	2.72185	1.39441	8.4303e-12	5.64517e-11
PKHD1L1	93035	1.64525	-1.60311	8.53171e-12	5.70883e-11
STOML3	161003	2.25448	-1.90451	8.82778e-12	5.8829e-11
TRPM5	29850	2.18755	-2.23707	8.99653e-12	5.98871e-11
ARRDC4	91947	-1.03519	5.49846	9.04758e-12	6.02047e-11
FBXO2	26232	-1.3378	4.97203	9.57214e-12	6.35543e-11
CPNE4	131034	1.88742	-2.15299	9.66146e-12	6.41237e-11
CLDN6	9074	-2.46375	0.103946	9.71367e-12	6.44396e-11
EPS8L1	54869	-1.17397	6.19946	9.81133e-12	6.49987e-11
CRYBG3	131544	1.05167	4.62707	1.00032e-11	6.61965e-11
AR	367	1.45785	1.59708	1.00345e-11	6.63798e-11
ZDHHC11B	653082	1.45798	1.99598	1.00762e-11	6.66067e-11
CACNA1G	8913	-1.33544	0.503034	1.05623e-11	6.97428e-11
RPL10L	140801	2.8772	-2.11649	1.08605e-11	7.16331e-11
FOLH1	2346	1.17398	1.90467	1.08863e-11	7.17768e-11
TDRD15	100129278	4.09071	-1.61228	1.10525e-11	7.27661e-11
TMEM91	641649	-1.06285	3.52265	1.10839e-11	7.29198e-11
CCDC160	347475	2.09827	-2.10208	1.1111e-11	7.30181e-11
ZNF471	57573	1.35168	0.542688	1.13236e-11	7.43881e-11
TMEM246	84302	1.06584	4.71643	1.13868e-11	7.46401e-11
NTSR1	4923	-2.2641	0.959534	1.17365e-11	7.67643e-11
TNNT1	7138	-1.59361	6.63624	1.18838e-11	7.75873e-11
ADARB2	105	1.94422	1.34885	1.19152e-11	7.76796e-11
CCNB3	85417	1.3357	-1.06429	1.23293e-11	8.01764e-11
RNF182	221687	1.7328	0.323672	1.23415e-11	8.02265e-11
GSDMC	56169	-1.08541	5.83691	1.29474e-11	8.40742e-11
ACER1	125981	-2.16561	1.01018	1.32015e-11	8.56006e-11
CATSPER3	347732	-1.22524	-0.746533	1.32787e-11	8.60705e-11
CTD-2313N18.7	NA	1.41126	-3.53057	1.34316e-11	8.69986e-11
HNF1A	6927	2.26951	-2.24503	1.35288e-11	8.75655e-11
EFR3B	22979	-1.24677	1.82499	1.38636e-11	8.95395e-11
CXCR1	3577	-1.59673	1.37217	1.431e-11	9.22241e-11
RAB19	401409	1.36464	-1.80041	1.45884e-11	9.39173e-11
TMEM92	162461	-1.14312	2.49521	1.47801e-11	9.51174e-11
CCL3L3	414062	-1.24568	1.21859	1.48154e-11	9.53108e-11
CCDC148	130940	1.06429	-1.62958	1.52744e-11	9.80536e-11
CCDC67	NA	1.99167	-1.9735	1.52845e-11	9.8083e-11
DNAH12	201625	1.63976	-2.01604	1.53798e-11	9.85892e-11
GRM8	2918	1.37684	-0.928714	1.55854e-11	9.97655e-11
WARS	7453	-1.22507	9.31231	1.60931e-11	1.02869e-10
LIPH	200879	1.38129	3.98216	1.61966e-11	1.03494e-10
SHCBP1L	81626	3.51206	-1.44329	1.63204e-11	1.04211e-10
OR7A5	26659	2.08815	-1.93166	1.66006e-11	1.05963e-10
GABRB3	2562	2.15533	1.2973	1.66636e-11	1.06252e-10
FRRS1L	23732	2.45876	-1.07592	1.67295e-11	1.06586e-10
CCDC185	164127	1.61452	-2.47646	1.70306e-11	1.08285e-10
PRR15	222171	1.4827	1.72898	1.73205e-11	1.09973e-10
SLC9C1	285335	1.23615	-1.60464	1.78106e-11	1.12886e-10
SCTR	6344	1.52622	-2.50976	1.79408e-11	1.13671e-10
LCE2B	26239	-3.27562	0.487402	1.84604e-11	1.16881e-10
SLC4A4	8671	1.68444	0.000319435	1.86252e-11	1.17842e-10
CHAT	1103	2.64748	-2.52268	1.87326e-11	1.18397e-10
RP11-35N6.1	NA	2.32303	-0.210691	1.92004e-11	1.21183e-10
KLHL32	114792	1.41184	-2.58292	1.95541e-11	1.23372e-10
HSD17B2	3294	-1.53893	2.29257	1.9612e-11	1.23608e-10
PPP1R1A	5502	-2.56219	1.31087	1.97072e-11	1.24164e-10
C1orf110	NA	2.41174	3.16041	2.09756e-11	1.31695e-10
GLI2	2736	1.42737	3.61642	2.10673e-11	1.32179e-10
MAOB	4129	1.54259	3.37837	2.1193e-11	1.32875e-10
TWIST1	7291	-1.05932	3.5697	2.12074e-11	1.32919e-10
NLRP4	147945	2.37035	-2.55526	2.17988e-11	1.36531e-10
GSTM3	2947	1.59339	6.02988	2.18338e-11	1.36703e-10
CRHBP	1393	1.4746	-2.34679	2.18731e-11	1.36901e-10
OR52E8	390079	-3.64579	-2.86535	2.19383e-11	1.37261e-10
UGT1A3	54659	2.20545	-3.68097	2.26189e-11	1.41323e-10
ANKRD34C	390616	2.7645	-3.21234	2.26608e-11	1.41536e-10
CASP16	NA	1.04223	-2.76298	2.3085e-11	1.44135e-10
KRTAP5-4	387267	-2.41078	-3.69906	2.36591e-11	1.47464e-10
BEAN1	146227	-1.12365	0.743568	2.40288e-11	1.49665e-10
NELL1	4745	2.29596	0.181109	2.42122e-11	1.50755e-10
CYP8B1	1582	-1.48286	-2.46083	2.44083e-11	1.51662e-10
OGDHL	55753	1.72651	2.11185	2.54726e-11	1.57893e-10
PCP4L1	654790	1.70683	3.00965	2.61007e-11	1.61563e-10
MYRIP	25924	1.34966	-0.948603	2.62032e-11	1.62087e-10
PCDH11X	27328	2.45362	-3.28299	2.71514e-11	1.67493e-10
RBP2	5948	1.71891	-3.74788	2.71472e-11	1.67493e-10
CASC1	55259	1.37162	-1.84725	2.72153e-11	1.67829e-10
PCDHGC5	56097	-1.88078	2.10707	2.73778e-11	1.68773e-10
GCNT3	9245	1.52941	3.41653	2.76638e-11	1.70478e-10
ZNF536	9745	1.90759	-2.31052	2.82758e-11	1.7413e-10
RETN	56729	-1.75846	-2.11686	2.85437e-11	1.7566e-10
SLC26A4	5172	1.36192	-0.52035	2.90408e-11	1.78598e-10
CFTR	1080	2.10687	0.205572	2.90886e-11	1.7883e-10
GPC2	221914	1.11584	1.02122	2.96089e-11	1.81905e-10
VWA2	340706	1.30912	1.61659	2.97021e-11	1.82415e-10
MEGF10	84466	1.66594	2.63164	3.00516e-11	1.84499e-10
ACTL6B	51412	2.57573	-2.48966	3.0322e-11	1.86095e-10
MUC5B	727897	3.32095	6.76467	3.04791e-11	1.86933e-10
TMPRSS13	84000	-1.08548	5.48697	3.10355e-11	1.89969e-10
TREM2	54209	-1.10285	3.91129	3.29111e-11	2.0089e-10
MYBPHL	343263	-1.76116	-0.570827	3.37046e-11	2.05525e-10
PGLYRP4	57115	-1.44821	4.30931	3.37901e-11	2.05977e-10
ATCAY	85300	2.1174	-2.11357	3.55615e-11	2.16408e-10
PIWIL2	55124	1.92528	1.96601	3.58253e-11	2.17883e-10
SLC6A11	6538	-1.60866	4.2769	3.5828e-11	2.17883e-10
BPIFB1	92747	3.68041	6.72001	3.59858e-11	2.18769e-10
ACPP	55	1.10164	3.52816	3.62329e-11	2.20197e-10
GLIS1	148979	-1.29414	1.45628	3.62574e-11	2.20271e-10
ZG16	653808	-1.7626	-3.89853	3.63961e-11	2.2104e-10
ALDH1L1	10840	1.75977	3.04932	3.66852e-11	2.2272e-10
SRXN1	140809	1.06071	2.40844	3.69353e-11	2.24163e-10
ENSG00000262304	NA	1.11265	-2.80996	3.97081e-11	2.40344e-10
PLEKHG7	440107	1.70959	-1.31031	3.98037e-11	2.40841e-10
LPHN3	NA	1.41453	2.53744	4.01023e-11	2.42485e-10
GDPD3	79153	-1.28236	3.30656	4.03157e-11	2.43694e-10
CCDC173	129881	1.12335	-2.06039	4.11536e-11	2.48425e-10
GIPC2	54810	1.65071	1.80838	4.17343e-11	2.51677e-10
GRIK5	2901	1.36602	0.640714	4.189e-11	2.52532e-10
ASCL1	429	2.0359	-2.10903	4.19444e-11	2.52775e-10
ZNF736	728927	1.10091	2.23846	4.34976e-11	2.61785e-10
KIF5A	3798	1.41351	-0.402936	4.42918e-11	2.6612e-10
PDCD1LG2	80380	-1.03248	2.76082	4.43466e-11	2.66361e-10
DNAH2	146754	1.5997	1.91847	4.51754e-11	2.71067e-10
SPIC	121599	2.29326	-3.3267	4.55738e-11	2.73276e-10
SLC22A14	9389	-1.36219	-2.45819	4.79924e-11	2.86919e-10
DSC1	1823	-2.27915	5.23506	4.87321e-11	2.91244e-10
CSPG4	1464	-1.29611	7.23567	4.95015e-11	2.95647e-10
FGF5	2250	-2.13551	-0.0299196	4.98737e-11	2.97574e-10
MMP10	4319	-1.85523	7.26045	5.02167e-11	2.99422e-10
OMG	4974	1.30534	-1.4	5.2972e-11	3.15225e-10
RGS8	85397	1.93079	-2.28946	5.34409e-11	3.1791e-10
CYP27C1	339761	-1.19673	3.55745	5.35745e-11	3.18494e-10
ZBTB32	27033	-1.06838	0.747038	5.36176e-11	3.18645e-10
PTH	5741	5.02672	-3.34443	5.41063e-11	3.20914e-10
C7orf34	NA	2.53347	-3.90828	5.44277e-11	3.22715e-10
ARC	23237	-1.60365	1.98462	5.47925e-11	3.24663e-10
COL26A1	136227	-1.98464	1.33312	5.52297e-11	3.27146e-10
UGT1A9	54600	2.46625	-3.65572	5.52607e-11	3.27222e-10
SPOCK3	50859	2.15195	1.4529	5.64215e-11	3.33877e-10
TBX20	57057	2.9736	-1.92486	5.72559e-11	3.38592e-10
NRG1	3084	-1.24341	5.63156	5.73497e-11	3.39035e-10
EPYC	1833	2.47155	0.571727	6.04121e-11	3.56321e-10
GPR62	118442	1.28193	-2.21903	6.17387e-11	3.63788e-10
AKNAD1	254268	-1.40552	-0.434967	6.21581e-11	3.66139e-10
ENSG00000260220	NA	1.98909	-0.215279	6.28343e-11	3.69639e-10
BASP1	10409	-1.00075	6.38413	6.28169e-11	3.69639e-10
SERPINA6	866	-1.98453	-2.21902	6.28199e-11	3.69639e-10
TMEM132B	114795	1.22661	0.868693	6.35455e-11	3.73579e-10
ABO	28	1.52639	4.17435	6.35906e-11	3.73722e-10
C10orf99	387695	-1.55811	6.73303	6.54791e-11	3.84569e-10
SLITRK5	26050	2.00992	-0.0438987	6.84253e-11	4.00958e-10
TRIM43	129868	3.40936	-3.389	6.92969e-11	4.05669e-10
GRIN2A	2903	2.26257	1.3748	7.06189e-11	4.1314e-10
MAGEB10	139422	4.19342	-3.38669	7.10025e-11	4.15142e-10
ARL14	80117	-1.71065	1.8239	7.14599e-11	4.17653e-10
LCN12	286256	1.68958	-1.07608	7.23202e-11	4.22195e-10
CXCL11	6373	-1.84508	5.34729	7.50372e-11	4.37709e-10
UGT1A4	54657	1.84658	-4.09126	7.86166e-11	4.57699e-10
PNLDC1	154197	2.28486	2.31519	8.34696e-11	4.85325e-10
KRT1	3848	-2.47305	9.71297	8.64649e-11	5.02093e-10
COL21A1	81578	1.64532	2.68837	8.68046e-11	5.03903e-10
RAB39B	116442	1.24098	-0.358166	9.0492e-11	5.24632e-10
PTH1R	5745	-1.34485	0.478266	9.44737e-11	5.4491e-10
ABAT	18	1.17505	3.74308	9.86375e-11	5.6838e-10
CLDN16	10686	1.18677	0.894893	1.00289e-10	5.76655e-10
CCL5	6352	-1.14	6.23361	1.00298e-10	5.76655e-10
SYT1	6857	1.46219	2.35393	1.00571e-10	5.78041e-10
CAMK2N1	55450	-1.09391	4.71024	1.03278e-10	5.92844e-10
ACSL6	23305	1.49395	-0.211749	1.0401e-10	5.96097e-10
METTL7A	25840	1.04656	4.69072	1.04282e-10	5.97467e-10
FLG	2312	-1.89439	4.56944	1.07379e-10	6.13648e-10
AMER3	205147	2.69453	-3.23797	1.09082e-10	6.22394e-10
ADH7	131	1.95392	5.89962	1.14338e-10	6.51143e-10
RNF165	494470	1.37029	2.63869	1.17521e-10	6.68213e-10
LGALS7B	653499	-1.71357	7.2763	1.18073e-10	6.70719e-10
CYP26B1	56603	-1.20169	4.82568	1.19202e-10	6.76917e-10
ALS2CR11	NA	1.57169	-1.26789	1.23926e-10	7.02638e-10
FAM25E	NA	-2.09257	-3.72564	1.2477e-10	7.07203e-10
DCHS2	54798	1.67254	0.543755	1.25293e-10	7.09718e-10
PVRL3	NA	1.10737	2.41985	1.28111e-10	7.25221e-10
ILDR2	387597	1.33894	-0.511925	1.2853e-10	7.27365e-10
LOR	4014	-2.73471	2.62067	1.29561e-10	7.32284e-10
GRIN2C	2905	1.27429	0.501446	1.29461e-10	7.32284e-10
LCE1B	353132	-2.07024	-0.407584	1.35542e-10	7.63932e-10
HSPB3	8988	-2.11773	3.07484	1.35673e-10	7.64427e-10
ZYG11A	440590	1.58782	1.27852	1.36161e-10	7.66522e-10
CHDH	55349	1.42435	1.64552	1.36146e-10	7.66522e-10
TNFSF4	7292	1.3772	2.72094	1.37845e-10	7.7497e-10
KRT80	144501	-1.23213	7.14939	1.43424e-10	8.03325e-10
CHRFAM7A	89832	1.32427	-2.55727	1.44871e-10	8.11177e-10
MYO16	23026	-1.5981	0.155901	1.45223e-10	8.12643e-10
ALG1L2	644974	1.05843	-1.37559	1.46374e-10	8.18575e-10
TCP11	6954	2.25255	0.605607	1.46517e-10	8.19119e-10
AGR2	10551	1.59525	4.9514	1.50239e-10	8.37847e-10
LOXHD1	125336	-1.0397	-2.13549	1.5112e-10	8.42242e-10
ANGPT1	284	1.1425	1.34216	1.57713e-10	8.77355e-10
RHBDL3	162494	1.50532	1.51899	1.58011e-10	8.78745e-10
APOBEC4	403314	3.23275	-3.47995	1.59266e-10	8.84632e-10
PAPPA2	60676	1.65128	-0.354191	1.60381e-10	8.90275e-10
TLR10	81793	1.3303	0.476649	1.63202e-10	9.04818e-10
STXBP6	29091	1.5792	1.66545	1.67194e-10	9.26665e-10
DSCAML1	57453	1.456	-1.40618	1.70184e-10	9.42077e-10
GFPT2	9945	-1.00747	4.32241	1.72504e-10	9.54333e-10
NRSN1	140767	3.01778	-2.94572	1.84912e-10	1.02079e-09
DOC2A	8448	1.54209	-0.215077	1.87002e-10	1.03169e-09
LGALS12	85329	-1.70016	-1.68311	1.90559e-10	1.05035e-09
VCAM1	7412	1.51784	5.13206	1.90983e-10	1.05237e-09
KCNQ3	3786	1.33153	0.557469	1.95338e-10	1.07429e-09
SEMA6A	57556	1.16963	4.03967	1.98228e-10	1.08862e-09
UCN2	90226	-1.0396	2.79852	2.02245e-10	1.10909e-09
LIPI	149998	1.44065	-3.96678	2.02569e-10	1.11043e-09
SCG5	6447	-1.19359	2.12448	2.02854e-10	1.11166e-09
CLEC2B	9976	-1.0331	5.23864	2.03185e-10	1.11313e-09
LYPD3	27076	-1.00647	9.35357	2.03674e-10	1.11547e-09
CLDN18	51208	1.35921	-1.07858	2.06189e-10	1.12856e-09
SSTR5	6755	2.01436	-0.821355	2.09938e-10	1.14699e-09
SPINK9	643394	-2.1342	-2.5996	2.10719e-10	1.15055e-09
LILRA5	353514	-1.02796	1.32653	2.18143e-10	1.18929e-09
TMC5	79838	1.63615	2.72276	2.19471e-10	1.19544e-09
RP11-574F21.3	NA	1.14429	-3.73765	2.26326e-10	1.23129e-09
TTLL10	254173	1.14637	-0.946266	2.35075e-10	1.27773e-09
LHFPL3	375612	2.62419	-3.1793	2.37827e-10	1.29113e-09
TG	7038	1.34815	1.38711	2.41269e-10	1.30903e-09
DLK1	8788	-3.80578	2.32527	2.4341e-10	1.31985e-09
CXorf67	340602	4.0173	0.592384	2.45369e-10	1.32967e-09
APOBEC3A	200315	-1.43983	5.41499	2.46593e-10	1.3359e-09
DGAT2	84649	-1.07618	4.22603	2.49379e-10	1.34937e-09
WIPF3	644150	1.08973	2.74878	2.52397e-10	1.36407e-09
RBM20	282996	1.25114	0.380719	2.62875e-10	1.41942e-09
SLC5A10	125206	-1.2443	0.428445	2.65251e-10	1.43139e-09
CHAD	1101	1.35491	-0.873732	2.65231e-10	1.43139e-09
EQTN	54586	-1.35366	-3.45484	2.66066e-10	1.43535e-09
HTR3E	285242	1.67595	-2.91501	2.67117e-10	1.44016e-09
LCE1E	353135	-1.93258	-2.18813	2.69922e-10	1.45441e-09
SLC39A2	29986	-1.40904	3.50427	2.70609e-10	1.45768e-09
WDR17	116966	1.69498	-1.59492	2.72397e-10	1.46599e-09
GPR64	NA	1.19641	-0.275112	2.75321e-10	1.48041e-09
TEX35	84066	1.92229	-3.34198	2.89883e-10	1.55499e-09
PSG7	5676	-1.86878	-4.05906	2.91304e-10	1.56215e-09
KCNJ9	3765	1.67208	-2.79739	2.98221e-10	1.59734e-09
CA2	760	-1.30216	6.79794	2.99416e-10	1.60283e-09
GPR83	10888	1.32089	-1.9131	3.06498e-10	1.63778e-09
TMEM212	389177	2.75967	-3.64913	3.15577e-10	1.6833e-09
TMEM240	339453	-1.00784	-0.502798	3.1981e-10	1.70436e-09
BBOX1	8424	-1.32801	2.77108	3.31035e-10	1.76158e-09
EPSTI1	94240	-1.00289	5.74767	3.35018e-10	1.78225e-09
RTP1	132112	2.00751	-3.49715	3.46628e-10	1.83912e-09
FAM153B	202134	1.82104	-2.08427	3.5403e-10	1.87729e-09
RDH16	8608	-1.2225	2.93884	3.63049e-10	1.92398e-09
FLRT3	23767	-1.58498	4.78734	3.69877e-10	1.95901e-09
CRABP1	1381	-2.11763	2.26203	3.73076e-10	1.97537e-09
GPR97	NA	-1.04118	1.07132	3.75783e-10	1.98912e-09
RIBC2	26150	1.14172	1.90815	3.91445e-10	2.06899e-09
FOXN4	121643	2.57603	-3.25126	4.028e-10	2.12402e-09
HEPACAM2	253012	2.03155	-2.52457	4.0917e-10	2.15453e-09
PDZK1	5174	-1.33066	-0.497916	4.28199e-10	2.25267e-09
HTR2B	3357	1.15334	-1.45222	4.29213e-10	2.25735e-09
KIAA1257	57501	1.30559	0.308278	4.29468e-10	2.25803e-09
DOC2B	8447	1.15954	5.46228	4.36818e-10	2.29332e-09
MYZAP	100820829	-1.19422	0.822496	4.48198e-10	2.3517e-09
SPRR2A	6700	-1.69308	9.37409	4.54319e-10	2.38035e-09
FEZF1	389549	2.17179	-0.0440383	4.56942e-10	2.3927e-09
ST18	9705	1.29824	-1.98062	4.58791e-10	2.40022e-09
FAM171A1	221061	1.11614	3.72214	4.65109e-10	2.43052e-09
PRKD1	5587	1.06642	1.71419	4.71665e-10	2.46193e-09
TRPV6	55503	1.60881	0.926466	4.83027e-10	2.51904e-09
SLC5A1	6523	-1.51798	3.99027	4.95063e-10	2.57808e-09
SLC22A16	85413	1.47328	-1.76967	5.16006e-10	2.68403e-09
RCN3	57333	-1.04502	5.49469	5.21588e-10	2.71229e-09
MIXL1	83881	1.28617	-0.886309	5.2282e-10	2.71791e-09
TSPY3	728137	6.29834	-2.99046	5.30622e-10	2.7537e-09
AP3B2	8120	1.4665	1.84827	5.40701e-10	2.80116e-09
ANKRD34B	340120	2.03524	-0.790202	5.54302e-10	2.8675e-09
ENTHD1	150350	1.2878	-2.27409	5.62891e-10	2.91026e-09
DUOX2	50506	1.40693	6.06176	5.72114e-10	2.95371e-09
PROX1	5629	1.19269	1.52275	5.90153e-10	3.04074e-09
NOV	4856	1.08496	2.67711	5.96954e-10	3.07402e-09
GALNT4	8693	1.13177	-0.359137	6.24503e-10	3.20672e-09
SPRR4	163778	-1.93505	3.72358	6.50694e-10	3.3336e-09
GAGE12J	729396	4.72477	-3.49216	6.56799e-10	3.36297e-09
DEFB1	1672	-1.51415	5.18017	6.63777e-10	3.3958e-09
CHODL	140578	1.26883	2.00807	6.66028e-10	3.40538e-09
FAM182B	NA	1.25932	-0.241512	6.67793e-10	3.41247e-09
LHX1	3975	-1.70703	1.03391	6.70762e-10	3.4257e-09
ACKR2	1238	-1.26082	1.6325	6.7395e-10	3.441e-09
C6orf141	135398	-1.12339	3.39634	6.7532e-10	3.44605e-09
CACNG2	10369	2.34512	-3.15279	7.37524e-10	3.75495e-09
KEL	3792	2.04403	0.730662	7.51844e-10	3.82354e-09
LGI2	55203	1.50222	2.11094	7.68701e-10	3.90375e-09
CD200R1L	344807	1.50603	-2.75827	7.79753e-10	3.95559e-09
TRIM31	11074	1.44306	0.870057	7.95798e-10	4.0334e-09
AIF1L	83543	-1.02083	4.92799	8.09264e-10	4.1005e-09
FPGT-TNNI3K	100526835	1.03099	-2.52092	8.12345e-10	4.11495e-09
GPR20	2843	1.19467	-2.65497	8.26659e-10	4.18276e-09
TFF2	7032	3.06489	-1.3995	8.29786e-10	4.19622e-09
TAGLN3	29114	-1.80963	0.493013	8.33074e-10	4.2093e-09
SPAG6	9576	2.0684	-1.16242	8.52642e-10	4.30455e-09
CPEB1	64506	1.41917	0.480296	8.66075e-10	4.36869e-09
PADI4	23569	-1.35139	-1.33496	8.87519e-10	4.4706e-09
PDZK1IP1	10158	-1.2696	7.21677	8.8917e-10	4.47641e-09
TCTE1	202500	1.52507	-2.62052	9.00539e-10	4.52985e-09
KLK12	43849	-1.94708	5.33253	9.04846e-10	4.54771e-09
ICA1	3382	1.06727	2.33041	9.10758e-10	4.57232e-09
SYT16	83851	-1.47833	-0.438442	9.16996e-10	4.60236e-09
TMEM178A	130733	1.46282	-0.775702	9.20743e-10	4.61858e-09
SOWAHA	134548	1.37395	-1.04818	9.33257e-10	4.67745e-09
ZNF385C	201181	1.11266	0.60757	9.39575e-10	4.7065e-09
NXPE4	54827	1.92324	-3.43665	9.49266e-10	4.75108e-09
SYCE2	256126	1.21284	-0.127712	9.82602e-10	4.90702e-09
D4S234E	NA	-1.13409	5.10466	9.90339e-10	4.94154e-09
MS4A8	83661	3.00286	-1.15227	1.00032e-09	4.98858e-09
SOX6	55553	1.03953	3.12285	1.01614e-09	5.06327e-09
CCDC60	160777	2.37991	-0.397757	1.03948e-09	5.17101e-09
KCNA2	3737	2.15274	-0.775568	1.06722e-09	5.30018e-09
CCBE1	147372	-1.4234	1.77807	1.08277e-09	5.3715e-09
HTR7	3363	-1.2235	3.34633	1.14459e-09	5.65326e-09
P2RY1	5028	1.03019	5.51244	1.17849e-09	5.81752e-09
HID1	283987	1.01597	3.30858	1.19001e-09	5.86794e-09
OSM	5008	-1.30749	2.7622	1.21112e-09	5.96553e-09
CSF2	1437	-1.68676	1.97783	1.26802e-09	6.22704e-09
ZBED2	79413	-1.09725	4.63706	1.27774e-09	6.2731e-09
SLC7A11	23657	1.39935	5.85004	1.32307e-09	6.48324e-09
TNFSF15	9966	1.06914	2.2227	1.3506e-09	6.61456e-09
C1orf168	NA	1.7668	-2.47085	1.35426e-09	6.63069e-09
DYDC2	84332	1.61753	-1.95196	1.37318e-09	6.71782e-09
CDH26	60437	1.22526	2.60071	1.37599e-09	6.72792e-09
MUC5AC	4586	2.90984	3.20161	1.43075e-09	6.9843e-09
TNR	7143	1.85113	-1.36635	1.47058e-09	7.17097e-09
CEACAM4	1089	-1.00462	-0.487921	1.52086e-09	7.39814e-09
KCNH6	81033	1.9978	-3.05682	1.52707e-09	7.42431e-09
XKR4	114786	2.24438	-0.174172	1.54482e-09	7.5005e-09
C4BPA	722	2.28617	-1.8093	1.58765e-09	7.70014e-09
SDPR	NA	1.09558	3.14401	1.61453e-09	7.82418e-09
RDH8	50700	-1.43945	-2.88551	1.61892e-09	7.84336e-09
CYP4F22	126410	-1.72945	4.17942	1.62905e-09	7.8882e-09
IL36RN	26525	-1.51616	6.59258	1.66132e-09	8.03579e-09
CCKBR	887	2.56945	-1.90003	1.68522e-09	8.14484e-09
CCDC152	100129792	1.22233	0.682331	1.70328e-09	8.22332e-09
FGF9	2254	1.54155	-1.29956	1.7083e-09	8.24535e-09
CR2	1380	2.0592	0.681412	1.70897e-09	8.24636e-09
INHBA	3624	-1.21343	7.07025	1.72472e-09	8.31568e-09
P2RX3	5024	2.17316	-3.51808	1.77794e-09	8.55854e-09
SCGB3A2	117156	2.01043	-1.52339	1.79449e-09	8.63129e-09
A4GNT	51146	1.61233	-3.43541	1.81419e-09	8.71907e-09
GPR45	11250	-1.78527	-3.73371	1.83095e-09	8.79258e-09
FAM131B	9715	1.10582	0.884081	1.8827e-09	9.03146e-09
A3GALT2	127550	1.41836	-3.50371	1.91615e-09	9.18455e-09
ONECUT1	3175	1.49665	-2.58159	1.96391e-09	9.40348e-09
PLAC9	219348	-1.12079	1.39159	2.03118e-09	9.71265e-09
SPANXN5	494197	-2.42547	-3.83519	2.06781e-09	9.8721e-09
SLC4A10	57282	1.45344	-3.04301	2.10882e-09	1.00519e-08
WDR38	401551	1.4241	-1.87745	2.13572e-09	1.01667e-08
FOXQ1	94234	1.02062	4.34584	2.16101e-09	1.02843e-08
PYGO1	26108	1.13662	2.00978	2.2154e-09	1.05182e-08
MEIOB	254528	2.37901	-3.61262	2.25846e-09	1.07113e-08
CWH43	80157	-1.93083	3.95797	2.26039e-09	1.07157e-08
DUOXA2	405753	1.48648	2.92131	2.26204e-09	1.07198e-08
PSG4	5672	-1.83818	1.3484	2.28934e-09	1.08378e-08
SYCP3	50511	1.17354	-2.70427	2.34751e-09	1.10957e-08
CEND1	51286	1.26926	-0.483856	2.35639e-09	1.11347e-08
CACNA1E	777	1.33844	-0.894638	2.36753e-09	1.11815e-08
GHRH	2691	2.967	-3.17308	2.37737e-09	1.12192e-08
POU4F1	5457	1.91253	-0.555259	2.39593e-09	1.13038e-08
BEX2	84707	1.39802	3.09088	2.40047e-09	1.13223e-08
ENSG00000238074	NA	5.16008	-3.65147	2.4617e-09	1.15989e-08
TRIM49B	283116	3.37887	-3.53185	2.50287e-09	1.17806e-08
RP11-514O12.4	NA	-1.11034	-1.90515	2.5892e-09	1.21615e-08
ZBBX	79740	2.2609	-2.68722	2.59572e-09	1.21889e-08
NUDT11	55190	1.16402	2.74653	2.63673e-09	1.2375e-08
IL19	29949	1.89751	0.839766	2.64324e-09	1.24024e-08
TTLL7	79739	1.00079	2.14643	2.674e-09	1.25369e-08
GAD2	2572	2.24514	-3.72231	2.68653e-09	1.25924e-08
CXCL2	2920	-1.09487	2.6324	2.71987e-09	1.27321e-08
HCN4	10021	1.71352	-2.56187	2.79024e-09	1.30412e-08
PTH2R	5746	2.16822	1.09954	2.79974e-09	1.30822e-08
HTR1D	3352	-1.30388	-0.0126939	2.83375e-09	1.32376e-08
RPL36A-HNRNPH2	100529097	-1.09093	-3.41369	2.86112e-09	1.33517e-08
ADRB2	154	-1.0243	4.50265	2.92686e-09	1.36407e-08
DNAH7	56171	1.19753	-0.968915	2.9567e-09	1.37727e-08
CCDC158	339965	1.19853	-2.32732	2.98437e-09	1.3898e-08
KCNB2	9312	2.22866	-0.956086	3.0233e-09	1.40618e-08
PLEKHS1	79949	1.87575	1.35956	3.09255e-09	1.43535e-08
MC4R	4160	1.62798	-3.66148	3.1447e-09	1.45768e-08
C1QL2	165257	2.70149	-3.04075	3.14949e-09	1.45953e-08
FAM81A	145773	1.0067	1.03484	3.2816e-09	1.51762e-08
FABP4	2167	-2.6994	8.77673	3.32522e-09	1.53622e-08
MSI1	4440	1.55185	1.83622	3.37282e-09	1.55582e-08
TRIM16L	147166	1.04963	4.74104	3.38485e-09	1.56097e-08
PCDH8	5100	2.58244	-1.20336	3.45976e-09	1.5947e-08
SEMA3B	7869	-1.07445	3.66412	3.57056e-09	1.64408e-08
LY6G6F	259215	2.27195	-4.17008	3.64545e-09	1.67642e-08
CT62	196993	-1.6826	-0.69673	3.67223e-09	1.68788e-08
FCRL4	83417	1.69344	-2.09014	3.72279e-09	1.70937e-08
MFSD6L	162387	1.43404	-0.675925	3.79036e-09	1.73907e-08
TNMD	64102	-2.76492	-3.13771	3.84624e-09	1.76336e-08
CD164L2	388611	-1.21327	2.13594	3.93257e-09	1.80064e-08
HAVCR1	26762	1.91048	-2.80195	3.96784e-09	1.81633e-08
ENSG00000274512	NA	-1.19597	-0.584129	3.98375e-09	1.82269e-08
FST	10468	-1.03568	6.8622	3.98334e-09	1.82269e-08
RIC3	79608	1.36955	0.228086	4.01733e-09	1.83712e-08
TLX2	3196	1.46101	-0.281365	4.10081e-09	1.87339e-08
VSTM2B	342865	3.17664	-3.74086	4.10682e-09	1.87566e-08
CFAP43	80217	1.07673	-0.533017	4.1236e-09	1.88237e-08
SLAMF9	89886	-1.39744	1.16719	4.1887e-09	1.91112e-08
KCNV1	27012	2.35539	-3.23035	4.19336e-09	1.91228e-08
CCDC114	93233	1.15733	-0.525299	4.20499e-09	1.9171e-08
OTOP1	133060	2.66435	-2.27483	4.36741e-09	1.98712e-08
YBX2	51087	1.70713	2.25891	4.4455e-09	2.02133e-08
HMX2	3167	2.34924	-1.5334	4.48586e-09	2.03793e-08
SLC16A12	387700	1.2314	-1.94033	4.53383e-09	2.05868e-08
DAPL1	92196	1.555	4.50153	4.57891e-09	2.07706e-08
KANK4	163782	-1.56999	2.65885	4.61698e-09	2.09327e-08
SSTR1	6751	1.46587	-2.66856	4.63752e-09	2.10206e-08
FMO3	2328	1.64811	3.27588	4.66052e-09	2.11195e-08
PHACTR3	116154	1.37211	0.103904	4.67465e-09	2.11782e-08
GPR179	440435	1.13653	-2.7033	4.72801e-09	2.14092e-08
GRIK4	2900	1.20794	-1.41992	4.83471e-09	2.18703e-08
ENSG00000198064	NA	-1.61882	-1.95798	5.19539e-09	2.34489e-08
FOXI2	399823	2.14879	-1.32244	5.24983e-09	2.36826e-08
CCDC108	NA	1.978	-2.26449	5.51601e-09	2.48213e-08
LDHAL6A	160287	1.48081	-2.9105	5.86399e-09	2.62822e-08
CDH19	28513	1.79663	-0.516543	5.87489e-09	2.63179e-08
SYBU	55638	1.06051	2.75592	6.08491e-09	2.72114e-08
IGJ	NA	1.52644	6.85916	6.11668e-09	2.73467e-08
PRB4	5545	3.2053	-3.17094	6.23739e-09	2.78518e-08
FAM81B	153643	2.1428	-2.65762	6.258e-09	2.79369e-08
LPPR3	NA	-2.08487	-1.22796	6.72684e-09	2.9926e-08
KRT34	3885	-1.43667	1.38423	6.81298e-09	3.02943e-08
HMCN2	256158	1.19612	1.0332	6.87777e-09	3.05748e-08
APOC3	345	-2.88643	-3.47124	6.90714e-09	3.06978e-08
PAK3	5063	1.46118	0.160802	6.92538e-09	3.07713e-08
SLC28A3	64078	-1.00097	4.40955	7.0296e-09	3.11882e-08
LAX1	54900	1.15622	1.29622	7.05703e-09	3.13022e-08
C20orf85	128602	3.10519	-1.61641	7.1079e-09	3.15068e-08
DPPA4	55211	1.67504	-2.62054	7.12133e-09	3.15564e-08
PARM1	25849	1.33563	4.79308	7.13698e-09	3.16117e-08
IFNE	338376	-1.36807	0.234324	7.34037e-09	3.24631e-08
HPDL	84842	1.19355	1.78314	7.41317e-09	3.27609e-08
RDH12	145226	-1.56649	3.66108	7.41871e-09	3.27773e-08
FMO2	2327	1.70869	4.22987	7.52455e-09	3.32124e-08
SDR16C5	195814	-1.01132	5.82952	7.65117e-09	3.37465e-08
GABRB2	2561	1.85742	-0.713632	7.84877e-09	3.45926e-08
DNAJB13	374407	1.47467	-2.25379	7.89054e-09	3.47682e-08
SORCS2	57537	-1.05514	4.31079	7.89695e-09	3.47879e-08
SOSTDC1	25928	1.85328	3.46649	8.01719e-09	3.52917e-08
ORM2	5005	-1.9789	-2.04897	8.09312e-09	3.55998e-08
HIST1H2AJ	8331	-1.11832	-2.14386	8.10467e-09	3.5642e-08
SLC13A2	9058	1.80871	-0.91532	8.16174e-09	3.58754e-08
ZNF730	100129543	1.64227	-2.68284	8.18729e-09	3.59789e-08
COL17A1	1308	-1.09783	10.3959	8.20646e-09	3.60544e-08
GDPD4	220032	1.55065	-2.58734	8.34214e-09	3.66058e-08
AREG	374	-1.22837	6.28389	8.66965e-09	3.79505e-08
GABRQ	55879	1.34889	3.01636	8.72083e-09	3.8156e-08
NLRP10	338322	-1.75285	0.24054	8.746e-09	3.82569e-08
ARHGAP40	343578	-1.34972	2.12593	8.76047e-09	3.83108e-08
AQP6	363	-1.15531	-2.0001	8.84008e-09	3.86496e-08
SLC1A1	6505	1.08535	2.07846	8.99025e-09	3.92395e-08
ADAD1	132612	4.16198	-3.35196	9.05462e-09	3.94822e-08
LAMC2	3918	-1.04059	10.3952	9.09629e-09	3.96447e-08
LECT1	NA	2.91039	-1.66754	9.12919e-09	3.97688e-08
MFAP5	8076	-1.29692	4.86903	9.17913e-09	3.99574e-08
COX7A1	1346	-1.10622	2.86484	9.3112e-09	4.05029e-08
HMP19	NA	1.8803	-2.15228	9.35015e-09	4.06527e-08
FREM1	158326	1.03802	0.122781	9.43135e-09	4.0986e-08
CHRNA6	8973	1.37045	-1.35293	9.77536e-09	4.23991e-08
C1orf111	NA	1.32949	-2.2033	1.02886e-08	4.45074e-08
NOVA1	4857	1.22947	0.194302	1.04092e-08	4.50181e-08
FETUB	26998	1.97664	3.05258	1.04223e-08	4.50641e-08
SOX14	8403	3.8966	0.874629	1.04396e-08	4.51282e-08
LIN28A	79727	-2.27144	-3.03965	1.05079e-08	4.54014e-08
ONECUT2	9480	1.10892	0.913571	1.05302e-08	4.54868e-08
OBP2A	29991	-1.46645	-2.1702	1.05539e-08	4.55673e-08
DYNC1I1	1780	1.29069	2.06636	1.07479e-08	4.63717e-08
DGKG	1608	1.15757	2.20373	1.10496e-08	4.76052e-08
KRTAP5-9	3846	1.43107	-1.58607	1.14244e-08	4.91142e-08
HAS1	3036	-1.33308	0.79816	1.15475e-08	4.96075e-08
MSH4	4438	1.51232	-3.02209	1.15984e-08	4.98143e-08
KLHDC7A	127707	1.86807	-0.761037	1.17149e-08	5.02907e-08
KIF1A	547	2.03531	1.96491	1.17732e-08	5.05292e-08
LCN15	389812	2.83133	-2.60577	1.17872e-08	5.05772e-08
LRRC9	341883	1.36147	-2.25835	1.18443e-08	5.07857e-08
KRT84	3890	-1.78478	0.610537	1.2222e-08	5.22932e-08
GABRP	2568	2.04705	5.29715	1.23078e-08	5.26478e-08
SULT1B1	27284	1.47714	1.24584	1.23685e-08	5.28948e-08
GYS2	2998	-1.92163	-1.9458	1.23986e-08	5.29985e-08
TSPYL5	85453	1.27271	3.15157	1.24565e-08	5.32206e-08
DRC7	84229	1.56486	-2.76085	1.24669e-08	5.32463e-08
BPIFB6	128859	3.32628	-2.97284	1.25165e-08	5.34264e-08
LBP	3929	-1.84198	0.809791	1.29266e-08	5.51379e-08
ALB	213	-2.11161	-0.32894	1.32332e-08	5.63787e-08
CHRM3	1131	1.54358	3.13787	1.34461e-08	5.72046e-08
USP26	83844	2.76291	-3.5286	1.37498e-08	5.84552e-08
ENSG00000183248	NA	1.33333	1.44106	1.37931e-08	5.86254e-08
SFTPA1	653509	-2.14182	-0.428805	1.40235e-08	5.95259e-08
AQP3	360	-1.20994	9.81566	1.4025e-08	5.95259e-08
DPP10	57628	2.65953	-1.3923	1.51041e-08	6.38961e-08
LPPR5	NA	-1.48399	-1.87505	1.51371e-08	6.40208e-08
ANKRD63	100131244	2.28609	-3.35994	1.5153e-08	6.40582e-08
KCTD14	65987	-1.18823	1.97027	1.54353e-08	6.52056e-08
RPL3L	6123	-1.29573	1.97969	1.54722e-08	6.53462e-08
CA9	768	-1.33535	5.40994	1.56989e-08	6.62724e-08
CPXM1	56265	-1.04913	4.70665	1.63028e-08	6.87171e-08
CLDN10	9071	2.12481	2.2419	1.64207e-08	6.91413e-08
RUNDC3A	10900	-1.20903	2.46955	1.66731e-08	7.01877e-08
CAMKV	79012	1.29534	-2.80443	1.67983e-08	7.0665e-08
ABCD2	225	1.08675	-0.487702	1.69533e-08	7.12837e-08
CYP4Z1	199974	1.63083	-1.79925	1.72219e-08	7.23417e-08
LRRN1	57633	1.5207	2.11058	1.73679e-08	7.2925e-08
ZNF610	162963	1.08558	-0.686454	1.8256e-08	7.64044e-08
RXRG	6258	-1.27625	-1.22271	1.88135e-08	7.85369e-08
ITLN1	55600	2.12812	-1.89844	1.89933e-08	7.9251e-08
HOXA6	3203	1.09169	-0.915211	1.93416e-08	8.06192e-08
ESRRG	2104	1.52193	-0.403656	1.93436e-08	8.06192e-08
C4orf26	NA	-1.7379	0.258249	1.94288e-08	8.09556e-08
RAB3C	115827	1.29761	-1.11832	1.96209e-08	8.16617e-08
RAMP1	10267	-1.06273	3.62673	1.9888e-08	8.26586e-08
S100P	6286	-1.45961	6.22037	1.99044e-08	8.27077e-08
SUN3	256979	-1.4689	-0.636849	1.99734e-08	8.29751e-08
ZMAT4	79698	2.40236	-2.26265	2.01234e-08	8.35212e-08
MUC12	10071	-1.04491	0.591081	2.02599e-08	8.40296e-08
ERVW-1	30816	1.54786	-2.6305	2.03964e-08	8.4557e-08
APCDD1L	164284	-1.30675	2.80948	2.0999e-08	8.68754e-08
CRHR2	1395	1.29635	-1.50293	2.17837e-08	9.00389e-08
FKBP6	8468	1.43936	-2.99565	2.18061e-08	9.01111e-08
SPATA21	374955	2.18355	-1.41872	2.2206e-08	9.16373e-08
SPEF2	79925	1.04175	0.785426	2.2219e-08	9.16701e-08
TENM3	55714	-1.02941	4.72646	2.26276e-08	9.32701e-08
ANKRD62	342850	1.38777	-2.27884	2.27804e-08	9.38564e-08
KLK14	43847	-1.94292	5.26263	2.30324e-08	9.47868e-08
ENSG00000274443	NA	-1.32717	-3.4743	2.34096e-08	9.62294e-08
PSG6	5675	-2.16724	-2.18506	2.35292e-08	9.66549e-08
ENSG00000269964	NA	1.82011	-2.60952	2.39909e-08	9.84618e-08
NR1I2	8856	1.22603	-3.24374	2.4475e-08	1.00243e-07
ARHGDIG	398	-1.94321	-1.07532	2.48729e-08	1.0178e-07
ANKRD45	339416	1.22909	-1.66858	2.50343e-08	1.0238e-07
DNAJC5G	285126	1.49931	-3.23223	2.52719e-08	1.03225e-07
WNK4	65266	1.29395	0.74052	2.64078e-08	1.07621e-07
C11orf70	NA	-1.40853	1.17688	2.67325e-08	1.08895e-07
CCDC37	NA	1.26845	-2.62891	2.72119e-08	1.10722e-07
SEC14L4	284904	1.68235	-0.00444433	2.72667e-08	1.10895e-07
IFIT1	3434	-1.08481	6.33125	2.72835e-08	1.10939e-07
CEACAM16	388551	1.98578	-2.04146	2.73087e-08	1.10991e-07
C10orf62	414157	1.40271	-4.11596	2.80661e-08	1.13812e-07
SLC22A3	6581	-1.24955	3.54573	2.82545e-08	1.1455e-07
SFTPA2	729238	-2.20217	-0.168807	2.82862e-08	1.14653e-07
CHL1	10752	1.48654	4.35982	2.85165e-08	1.15535e-07
LPA	4018	1.56818	-2.6946	2.85156e-08	1.15535e-07
ZCCHC12	170261	1.08844	-2.04692	2.92178e-08	1.1811e-07
SEPT3	55964	1.12246	2.12865	2.9708e-08	1.19985e-07
PRR35	146325	-1.82256	-3.23448	3.00377e-08	1.2118e-07
CDO1	1036	1.38309	0.0469006	3.02595e-08	1.21993e-07
GSPT2	23708	1.01035	2.14243	3.08177e-08	1.2416e-07
DLX6	1750	1.18093	1.74084	3.10432e-08	1.25041e-07
ZIC3	7547	2.83591	-3.58495	3.1074e-08	1.25137e-07
LIFR	3977	1.02174	3.59939	3.11131e-08	1.25266e-07
DKK4	27121	1.68596	-1.26085	3.13988e-08	1.26388e-07
MTNR1A	4543	1.87158	-2.87222	3.17159e-08	1.27636e-07
FRMPD3	84443	1.10501	-0.669885	3.19141e-08	1.28376e-07
ENSG00000275465	NA	2.8404	-3.0176	3.19729e-08	1.28584e-07
PCDHGA7	56108	1.15297	-0.382932	3.26983e-08	1.31208e-07
GPR142	350383	1.5848	-3.60865	3.28897e-08	1.31918e-07
SYNGR3	9143	1.21124	2.44413	3.29879e-08	1.32282e-07
OR3A2	4995	2.45912	-4.01185	3.39901e-08	1.36119e-07
GPR39	2863	-1.05051	2.29725	3.41615e-08	1.36745e-07
KCTD19	146212	1.12084	-2.36969	3.45637e-08	1.38201e-07
NAP1L2	4674	1.23179	1.65028	3.58365e-08	1.43068e-07
ZDHHC22	283576	1.86982	-2.87552	3.68138e-08	1.46677e-07
PCDH20	64881	1.90439	-4.19497	3.70078e-08	1.47418e-07
PSMA8	143471	1.90591	-3.04427	3.75887e-08	1.49599e-07
VNN1	8876	1.38052	2.8782	3.79171e-08	1.50806e-07
CSH2	1443	2.1379	-4.10074	3.87932e-08	1.54222e-07
LGR5	8549	1.51859	2.64318	3.93441e-08	1.56275e-07
APOA2	336	-2.49753	-2.22175	3.95724e-08	1.57077e-07
SOWAHB	345079	1.03968	2.88598	3.95916e-08	1.57119e-07
ENSG00000273003	NA	-1.27206	-4.09968	4.03838e-08	1.60051e-07
HS3ST2	9956	1.26549	-0.00812283	4.07545e-08	1.61414e-07
VSIG2	23584	1.43498	1.19378	4.08826e-08	1.61886e-07
TCEB3B	NA	1.40671	-4.07685	4.13554e-08	1.63686e-07
FOXI3	344167	1.98773	0.242666	4.26545e-08	1.68569e-07
GCOM1	145781	-1.35057	0.0800164	4.27439e-08	1.68848e-07
ZNF66	7617	1.12972	-1.37493	4.29039e-08	1.69443e-07
WEE2	494551	1.13129	-3.71709	4.37059e-08	1.72459e-07
KRT12	3859	1.45597	-2.66228	4.37301e-08	1.72517e-07
FAM19A1	407738	-2.0293	-2.71671	4.38672e-08	1.7302e-07
PLAG1	5324	1.02746	2.74653	4.40479e-08	1.73618e-07
PROKR1	10887	1.53899	-3.20045	4.49866e-08	1.77163e-07
RNFT2	84900	1.12436	1.55489	4.52682e-08	1.78116e-07
UCHL1	7345	1.43814	5.32448	4.70812e-08	1.84967e-07
C1orf87	127795	2.60034	-3.32092	4.73525e-08	1.85952e-07
PIGR	5284	2.19387	5.69467	4.75411e-08	1.86651e-07
LRP1B	53353	1.5731	-0.0631155	4.81422e-08	1.88847e-07
STK32A	202374	1.15252	-1.07795	4.83059e-08	1.89407e-07
CALCB	797	1.5703	-2.69549	4.85704e-08	1.90402e-07
SCGB3A1	92304	2.4629	4.32355	4.86544e-08	1.90649e-07
HSPA6	3310	-1.09726	4.182	4.90711e-08	1.92198e-07
ERP27	121506	-1.02312	0.985528	4.96035e-08	1.9416e-07
GPX2	2877	1.3784	7.28741	5.03721e-08	1.96908e-07
HOXD12	3238	1.35116	-2.8313	5.09005e-08	1.98801e-07
ELOVL2	54898	1.10516	0.680488	5.11725e-08	1.9982e-07
TBL1Y	90665	2.26794	-1.32632	5.13863e-08	2.00568e-07
STMND1	401236	1.57206	-2.96498	5.17405e-08	2.0182e-07
SMR3A	26952	3.3374	-3.61474	5.21673e-08	2.03352e-07
TJP3	27134	1.28733	3.48078	5.24523e-08	2.04286e-07
SLC18A3	6572	2.8211	-0.19174	5.44741e-08	2.11664e-07
SIX3	6496	1.75495	-1.31285	5.44573e-08	2.11664e-07
GPHB5	122876	3.14598	-4.04877	5.65575e-08	2.19138e-07
TMEM95	339168	-1.2767	-3.65682	5.72103e-08	2.21619e-07
ZSCAN23	222696	1.20516	-1.80828	5.72324e-08	2.21657e-07
SCT	6343	-1.39376	-0.0263075	5.73545e-08	2.22035e-07
DDX25	29118	1.70322	-1.70869	5.8066e-08	2.24644e-07
KRT27	342574	-1.94577	-1.12472	5.88058e-08	2.27311e-07
PODXL2	50512	1.25495	4.60435	5.91233e-08	2.28489e-07
SLC5A11	115584	1.52054	-1.26497	5.9326e-08	2.29223e-07
SP9	100131390	1.49048	-0.271276	6.13762e-08	2.36616e-07
ELOVL4	6785	-1.06415	3.76491	6.16457e-08	2.37473e-07
CARD18	59082	-1.67087	1.7839	6.25824e-08	2.4103e-07
RIPPLY3	53820	1.37249	0.463737	6.30605e-08	2.42705e-07
ZNF667	63934	1.17629	0.569839	6.31018e-08	2.42771e-07
HGD	3081	1.28714	-2.02636	6.34317e-08	2.43884e-07
RPE65	6121	-1.86512	2.24143	6.35551e-08	2.44306e-07
SULT1C2	6819	1.30643	-1.51348	6.36174e-08	2.44493e-07
PIPOX	51268	1.06755	1.20473	6.56867e-08	2.52016e-07
MUC16	94025	1.63299	4.4467	6.57911e-08	2.52363e-07
TUBB4A	10382	1.32119	0.843555	6.66439e-08	2.55199e-07
CLCNKA	1187	1.51649	-2.10723	6.7301e-08	2.57606e-07
OTOR	56914	3.2805	-3.92042	6.86143e-08	2.6241e-07
ANKLE1	126549	1.0333	0.596851	6.97754e-08	2.66511e-07
CNGB1	1258	-1.45791	4.24145	7.15659e-08	2.72829e-07
FCRL1	115350	1.64393	-1.49018	7.18669e-08	2.73919e-07
SAA2-SAA4	100528017	-1.44209	1.16534	7.19466e-08	2.74164e-07
SBSPON	157869	1.26713	2.01513	7.21764e-08	2.74982e-07
TSPAN19	144448	1.92139	-3.09035	7.27565e-08	2.76958e-07
IGFN1	91156	-1.64473	2.33231	7.34275e-08	2.79276e-07
KRT33B	3884	-1.47954	-1.56777	7.4379e-08	2.82477e-07
DMBT1	1755	2.29581	4.841	7.9037e-08	2.99095e-07
TPM2	7169	-1.02549	7.46241	7.97046e-08	3.01368e-07
NCCRP1	342897	-1.22804	6.83115	8.05744e-08	3.0421e-07
KLHL14	57565	1.25827	-1.94669	8.07322e-08	3.04742e-07
LMAN1L	79748	2.1489	-3.16345	8.12468e-08	3.0662e-07
STAR	6770	1.16766	1.74756	8.12786e-08	3.06676e-07
MALRD1	340895	1.38103	-1.72199	8.1366e-08	3.06941e-07
ACOT12	134526	2.24722	-3.82246	8.37866e-08	3.15544e-07
NANOS2	339345	1.81262	-4.17672	8.5998e-08	3.23244e-07
POTEF	728378	1.13144	-1.87713	8.75216e-08	3.28306e-07
CRB2	286204	1.85391	0.743244	8.99638e-08	3.36646e-07
C10orf90	118611	1.5672	-1.94865	9.11693e-08	3.40995e-07
HAPLN2	60484	1.59067	-2.40864	9.21519e-08	3.44527e-07
KRT10	3858	-1.47367	9.42316	9.21753e-08	3.44543e-07
MISP	126353	-1.07647	5.13281	9.32955e-08	3.48441e-07
CNTN2	6900	1.61888	-1.08372	9.35139e-08	3.48895e-07
CSF3	1440	-1.49229	3.43088	9.54489e-08	3.55599e-07
ZNF804A	91752	1.12625	-1.70046	9.6448e-08	3.59098e-07
AS3MT	57412	1.18217	-2.45199	9.78372e-08	3.6412e-07
GALNT5	11227	1.22908	4.03461	1.0103e-07	3.75071e-07
TSPY1	7258	4.35237	-3.83842	1.01767e-07	3.7773e-07
FGF2	2247	1.05384	2.22319	1.02946e-07	3.8195e-07
NUDT10	170685	1.36068	-0.0648894	1.04073e-07	3.86052e-07
SAMD11	148398	-1.18166	1.28079	1.04588e-07	3.87802e-07
IGF2BP3	10643	1.1346	4.1309	1.05243e-07	3.89992e-07
NPIPB6	728741	1.35783	-2.85093	1.0619e-07	3.93338e-07
VSIG10L	147645	-1.12306	5.23104	1.08088e-07	3.99791e-07
PHYHIP	9796	1.02042	1.4143	1.09519e-07	4.04836e-07
CAND2	23066	1.11434	2.01654	1.1015e-07	4.06919e-07
ZP1	22917	-1.25388	-2.10979	1.12752e-07	4.15593e-07
PRKAA2	5563	1.39137	2.10348	1.19723e-07	4.39222e-07
MMP13	4322	-1.70498	7.52517	1.19764e-07	4.39281e-07
MAT1A	4143	1.29031	0.545955	1.1987e-07	4.39581e-07
CAPN9	10753	1.57177	-0.920484	1.20755e-07	4.42381e-07
PRDM13	59336	1.71468	-0.832071	1.20948e-07	4.42991e-07
GSTA1	2938	2.43363	4.49953	1.23096e-07	4.50493e-07
CCDC27	148870	1.3876	-3.67594	1.25487e-07	4.58779e-07
SMOC1	64093	-1.36395	2.86362	1.26732e-07	4.62858e-07
ENSG00000263264	NA	1.0913	-2.20775	1.27048e-07	4.63921e-07
CLDN9	9080	-1.47633	-0.769177	1.3027e-07	4.75084e-07
CT45A1	541466	3.27262	-1.07754	1.334e-07	4.85441e-07
PNCK	139728	1.25774	2.93682	1.33516e-07	4.85765e-07
PNLIPRP3	119548	-1.7891	3.58407	1.33775e-07	4.86608e-07
GABBR2	9568	1.56124	-0.871855	1.35992e-07	4.94375e-07
PRSS38	339501	2.26353	-4.13658	1.36626e-07	4.96377e-07
BRDT	676	2.67676	0.302704	1.40196e-07	5.08734e-07
SFTPB	6439	-1.61746	-0.0594599	1.41393e-07	5.12515e-07
CNNM1	26507	1.49292	1.38443	1.41793e-07	5.13766e-07
DEFA3	1668	-1.77053	-4.12383	1.41811e-07	5.13766e-07
FGF19	9965	2.47615	1.52032	1.46186e-07	5.28978e-07
HBA2	3040	-1.17985	2.23953	1.49327e-07	5.39802e-07
PPBP	5473	-1.50459	-0.247468	1.49714e-07	5.4109e-07
FILIP1	27145	1.0579	2.48291	1.50102e-07	5.42167e-07
C1QL3	389941	1.01514	-1.14404	1.50622e-07	5.43936e-07
F7	2155	1.46394	-1.32315	1.55889e-07	5.61719e-07
POU2AF1	5450	1.12926	3.75064	1.56089e-07	5.62101e-07
NPW	283869	-1.52166	2.04269	1.56791e-07	5.64517e-07
PCDH15	65217	1.3113	-2.17909	1.5804e-07	5.68559e-07
AMOT	154796	1.22138	3.44047	1.64982e-07	5.92351e-07
DRC1	92749	1.23753	-1.63853	1.65654e-07	5.94488e-07
FRMPD1	22844	-1.2733	-0.73175	1.67596e-07	6.00418e-07
CES5A	221223	-1.8964	-1.0918	1.71506e-07	6.13206e-07
CXCL17	284340	1.39598	5.3019	1.74444e-07	6.23217e-07
IL1A	3552	-1.16621	5.55631	1.75244e-07	6.25825e-07
PCDHB6	56130	1.44106	0.660727	1.79207e-07	6.39851e-07
P2RX6	9127	-1.01906	0.342469	1.81497e-07	6.47642e-07
MANSC4	100287284	1.4217	-3.68355	1.81657e-07	6.48085e-07
CFAP221	200373	1.36738	-2.19488	1.82264e-07	6.50124e-07
NLRP14	338323	1.22028	-3.43846	1.86661e-07	6.64884e-07
NRN1	51299	1.08452	3.30814	1.89481e-07	6.74529e-07
TMPRSS2	7113	1.50885	3.89935	1.99512e-07	7.07723e-07
ACAN	176	-1.00766	2.01842	2.00444e-07	7.10887e-07
SERPINA12	145264	-1.96314	-1.30094	2.04975e-07	7.261e-07
SH2D1B	117157	1.08724	-0.608901	2.07237e-07	7.33823e-07
DPYSL5	56896	1.83463	-0.458124	2.08281e-07	7.37087e-07
M1AP	130951	1.50221	1.10345	2.14908e-07	7.59195e-07
PHYHIPL	84457	1.20524	-1.45027	2.1615e-07	7.63284e-07
BTC	685	1.07409	0.763719	2.22314e-07	7.83207e-07
EDAR	10913	1.09127	1.45305	2.30287e-07	8.09557e-07
RNF212	285498	1.47001	2.47148	2.32499e-07	8.17011e-07
ENSG00000273294	NA	1.06714	-3.83236	2.34409e-07	8.23081e-07
TRIM49C	642612	2.94561	-4.08451	2.35618e-07	8.27164e-07
SLC4A8	9498	1.04989	1.49017	2.50125e-07	8.75194e-07
USH1C	10083	1.93896	-0.223052	2.55146e-07	8.9155e-07
EREG	2069	-1.48256	5.3476	2.59835e-07	9.06813e-07
SLC27A6	28965	1.43807	-0.989758	2.61986e-07	9.13327e-07
PCDHA10	56139	1.44721	-2.1344	2.62105e-07	9.13564e-07
TRPV5	56302	1.44437	-3.75465	2.76143e-07	9.59709e-07
TLL1	7092	-1.13647	2.71786	2.81635e-07	9.77852e-07
SV2B	9899	1.36575	1.24229	2.83199e-07	9.82904e-07
WFDC6	140870	2.32992	-4.23664	2.88962e-07	1.00213e-06
ZNF793	390927	1.06481	1.42303	2.90086e-07	1.00564e-06
C2orf71	NA	1.16023	-1.2364	2.93487e-07	1.01665e-06
SPRR1A	6698	-1.33526	9.12887	3.03032e-07	1.0469e-06
TRPC7	57113	2.1996	-3.82833	3.04054e-07	1.05022e-06
OBP2B	29989	-2.51384	-2.04284	3.09156e-07	1.06662e-06
EYA1	2138	1.34725	0.702501	3.09228e-07	1.06667e-06
PRAMEF20	645425	2.42509	-3.99923	3.09572e-07	1.06765e-06
SEMG2	6407	2.34557	-2.96274	3.14095e-07	1.08262e-06
WFIKKN2	124857	1.82959	-1.62172	3.17255e-07	1.09289e-06
C16orf90	646174	1.42492	-3.52957	3.18654e-07	1.09729e-06
CXCL10	3627	-1.32247	7.0181	3.19378e-07	1.09936e-06
ZP4	57829	-1.69914	-2.61613	3.21501e-07	1.10603e-06
MGAM	8972	-1.29497	0.110228	3.22775e-07	1.10999e-06
CRP	1401	-1.97111	-2.56892	3.23438e-07	1.11206e-06
RPTN	126638	-1.71306	4.63037	3.24671e-07	1.11587e-06
ZNF280A	129025	2.09049	-1.62543	3.25101e-07	1.11701e-06
CT45A5	441521	2.53604	-3.96198	3.28328e-07	1.12758e-06
PLA2G1B	5319	1.73045	-3.41548	3.30344e-07	1.13429e-06
CCDC144NL	339184	1.97702	-2.3458	3.33978e-07	1.14633e-06
PTN	5764	1.15876	4.41107	3.41934e-07	1.17207e-06
CTB-102L5.4	NA	-1.18628	-0.747904	3.42967e-07	1.17517e-06
GCK	2645	1.14329	-0.325658	3.57662e-07	1.22389e-06
OLFM1	10439	1.18352	5.01469	3.62329e-07	1.23798e-06
BLACE	338436	-1.4411	-3.39033	3.66347e-07	1.25123e-06
GPR27	2850	1.28088	1.41729	3.71467e-07	1.26824e-06
TSPAN7	7102	1.05612	4.58961	3.7639e-07	1.28432e-06
ADAMDEC1	27299	1.05639	2.73657	3.86007e-07	1.31564e-06
BPIFA2	140683	2.56618	-2.63693	3.87845e-07	1.32165e-06
IFNA1	3439	-1.41408	-3.69409	3.9033e-07	1.32962e-06
DNAH11	8701	1.20847	1.08558	3.92011e-07	1.33468e-06
SLC6A2	6530	-1.24406	2.45108	3.92831e-07	1.33713e-06
CD79A	973	1.29298	3.73272	3.97179e-07	1.35116e-06
MRGPRX1	259249	3.05052	-3.36988	4.06176e-07	1.37942e-06
TMEM200C	645369	1.18496	0.133616	4.18941e-07	1.42063e-06
CXCR5	643	1.34649	-2.44231	4.23185e-07	1.43421e-06
SOST	50964	1.60955	1.79469	4.29252e-07	1.45395e-06
NPY4R	5540	-1.10246	-3.06953	4.39972e-07	1.48829e-06
SEMA3E	9723	1.67383	-0.781658	4.51847e-07	1.52504e-06
RFX4	5992	2.13498	-2.37943	4.56666e-07	1.54043e-06
PDE6B	5158	1.07897	1.18905	4.59623e-07	1.54983e-06
SERPINB2	5055	-1.26067	6.43517	4.7005e-07	1.58395e-06
FA2H	79152	1.07477	2.19995	4.738e-07	1.59614e-06
TNFSF18	8995	1.33642	1.56095	4.75654e-07	1.60149e-06
FCRL5	83416	1.29236	2.09488	4.7673e-07	1.60421e-06
ADCY10	55811	1.18273	-0.928137	4.7842e-07	1.6093e-06
SRRM4	84530	1.33831	-3.15058	4.8162e-07	1.61976e-06
ESR1	2099	1.07763	2.41263	4.81803e-07	1.62007e-06
RP11-1220K2.2	NA	1.64587	-2.27155	4.85622e-07	1.63169e-06
PSG5	5673	-1.79431	-0.130258	5.07735e-07	1.7044e-06
BIRC7	79444	-1.17691	-1.71955	5.1624e-07	1.7307e-06
FCRL2	79368	1.39278	-1.00727	5.20425e-07	1.74408e-06
GABRA5	2558	2.41445	-1.23657	5.20698e-07	1.74467e-06
CARD17	440068	-1.04736	0.584874	5.37527e-07	1.79905e-06
CACNA1B	774	1.46896	2.38979	5.4323e-07	1.81678e-06
FPR2	2358	-1.11304	0.640007	5.48788e-07	1.83367e-06
PKHD1	5314	1.55969	-0.409131	5.52224e-07	1.84344e-06
LUZP4	51213	2.39826	-3.48237	5.54305e-07	1.84936e-06
ABCG5	64240	1.05041	-2.58767	5.60186e-07	1.8676e-06
RAET1E	135250	-1.0306	3.64775	5.68341e-07	1.89304e-06
ARMC3	219681	1.93224	-2.04031	5.77254e-07	1.92165e-06
KRT19	3880	1.58316	9.94744	5.87521e-07	1.95367e-06
NUGGC	389643	1.00203	-0.110906	5.99186e-07	1.98952e-06
GUCA1C	9626	2.00808	-2.69961	6.03699e-07	2.00303e-06
HOXB4	3214	1.10055	1.22552	6.1471e-07	2.03768e-06
CLEC4G	339390	-1.25843	-0.221672	6.6056e-07	2.18244e-06
TACR1	6869	1.14663	-0.291711	6.61039e-07	2.18362e-06
PTX4	390667	1.85689	-0.902526	6.75956e-07	2.22963e-06
FMN2	56776	1.414	-1.748	6.83021e-07	2.25211e-06
TNNT2	7139	-1.07626	3.56506	6.89756e-07	2.27306e-06
NAP1L6	645996	2.00614	-2.48766	6.93741e-07	2.28536e-06
DNAI1	27019	1.76764	-2.48948	6.94283e-07	2.28661e-06
CPA2	1358	1.44885	-2.0688	7.01123e-07	2.30799e-06
ELFN2	114794	-1.30215	0.992078	7.30536e-07	2.39911e-06
BPIFB2	80341	3.25792	5.28771	7.70743e-07	2.52379e-06
NPIPB9	100507607	1.36323	-4.1005	7.73237e-07	2.5315e-06
L1CAM	3897	-1.17833	3.94338	7.92201e-07	2.58982e-06
RGS6	9628	1.08147	0.325686	7.94669e-07	2.59695e-06
ZMYND10	51364	1.02248	-0.259712	7.99172e-07	2.61024e-06
UNC93A	54346	-1.39971	1.26655	8.01052e-07	2.61591e-06
RSPH14	27156	1.00186	-1.45545	8.03772e-07	2.62432e-06
DNAH6	1768	1.04524	-1.28883	8.26834e-07	2.69668e-06
TBX10	347853	1.3781	-3.35368	8.37921e-07	2.73037e-06
IL5RA	3568	1.12832	-1.62346	8.49954e-07	2.76608e-06
CRYGD	1421	-3.70763	-2.49245	8.59869e-07	2.79733e-06
TREML2	79865	1.01295	-0.510451	8.76567e-07	2.84702e-06
GLOD5	392465	1.27341	-3.59599	8.96714e-07	2.90774e-06
LIPK	643414	-1.35813	0.921044	9.10076e-07	2.94842e-06
CD70	970	-1.11788	2.09394	9.22638e-07	2.98858e-06
AFF2	2334	1.28762	0.363137	9.3183e-07	3.01618e-06
C1orf177	NA	-1.04689	0.468623	9.34528e-07	3.02415e-06
BHMT	635	1.4245	-1.28956	9.5003e-07	3.07233e-06
HSF5	124535	1.23978	-3.23924	9.73208e-07	3.1439e-06
KRT73	319101	-1.31905	-3.42864	9.80781e-07	3.1678e-06
CTNND2	1501	1.18589	-2.20257	9.82177e-07	3.17174e-06
LRRTM4	80059	1.591	-2.8283	1.02077e-06	3.29107e-06
[truncated: 593 more rows]
