# Supplementary material for: Mitochondrial RNA modifications shape metabolic plasticity in metastasis
Source: Nature. 2022 Jun 29;607(7919):593–603. doi: 10.1038/s41586-022-04898-5 (PMC9300468; doi:10.1038/s41586-022-04898-5)
Supplement: Supplementary file 9 — Molecular signature of NSUN3high or NSUN3low tumours – see Supplementary Information file for full description. [file 41586_2022_4898_MOESM9_ESM.xlsx]

## Sheet: Sheet1
Supplementary table 7: Significant MSigDB terms for DEGs among NSUN3 low versus high expression groups of the TCGA-HNSC cohort. P-value: Random permutations (1000x).
MSigDB	ID	Description	setSize	enrichmentScore	NES	pvalue	p.adjust	qvalues	rank	leading_edge	core_enrichment
HALLMARK	HALLMARK_PANCREAS_BETA_CELLS	HALLMARK_PANCREAS_BETA_CELLS	32	0.672231	1.87161	0.00271003	0.0290698	0.0159119	2223	tags=41%, list=13%, signal=35%	5126/1113/6927/10590/5063/3670/1641/5080/2645/6833/4821/57586/10000
HALLMARK	HALLMARK_SPERMATOGENESIS	HALLMARK_SPERMATOGENESIS	119	0.521428	1.80651	0.0011655	0.0290698	0.0159119	4665	tags=47%, list=27%, signal=34%	132612/246/6847/29106/4744/1761/64180/1630/6954/1047/9892/1080/4543/5443/84779/29118/51087/2947/2918/11073/7180/54558/3948/55342/10880/4291/11144/1132/135138/126669/9063/6558/64395/814/4889/4751/79696/7272/84519/3010/7288/2146/5984/3211/23397/23175/54760/2571/8161/54514/10926/23411/116/27285/673/983
HALLMARK	HALLMARK_ALLOGRAFT_REJECTION	HALLMARK_ALLOGRAFT_REJECTION	195	-0.315777	-1.43159	0.0113636	0.0290698	0.0159119	4245	tags=33%, list=25%, signal=25%	2634/6772/4689/961/7097/11146/6775/7186/7070/23166/5551/4869/3460/8444/2113/5699/3596/43/8664/6890/3569/3594/894/924/6347/2316/6891/3586/3458/8767/915/5917/5196/567/6189/6357/3133/7040/6351/3566/7076/1984/7124/4318/4830/6170/3002/3001/3105/822/6133/6203/6223/6352/3606/114548/3624/7453/6123/3589/3665/2069/3553/3848
HALLMARK	HALLMARK_HYPOXIA	HALLMARK_HYPOXIA	190	-0.328075	-1.49245	0.0108696	0.0290698	0.0159119	4188	tags=43%, list=25%, signal=33%	26136/2997/3623/2745/1634/949/5155/7162/10370/8609/3340/6385/8459/4627/1843/23764/3099/5236/2113/123/5260/11015/2597/55139/226/6515/10994/272/3569/9380/55577/4282/8839/5317/23210/23645/126792/1466/7167/8974/3725/2023/6513/54541/1490/133/302/54206/9435/1289/6275/8870/55076/1316/3484/633/5837/1026/3939/8406/10397/5292/2027/1944/25824/3491/2584/5329/3669/8277/3036/5054/857/51129/2152/5228/7045/6820/…
HALLMARK	HALLMARK_COMPLEMENT	HALLMARK_COMPLEMENT	199	-0.339373	-1.54614	0.0113636	0.0290698	0.0159119	3842	tags=37%, list=22%, signal=29%	629/1284/2771/88/4048/64167/23764/51056/808/716/2773/4323/801/5265/948/8851/308/2783/3569/2793/164656/283/1075/4321/9986/838/1509/710/51548/712/5531/5340/966/6810/7076/715/5698/4973/834/2625/3002/3001/5216/391/837/1848/1847/462/51734/5292/2919/6284/1051/10938/1514/2335/5329/6352/1515/5646/5055/475/760/7980/5054/3665/2152/6280/4322/6283/978/337
HALLMARK	HALLMARK_APICAL_JUNCTION	HALLMARK_APICAL_JUNCTION	193	-0.343509	-1.5625	0.0106383	0.0290698	0.0159119	4281	tags=40%, list=25%, signal=30%	1265/5097/7408/55742/92359/30835/6464/23562/2683/1297/7122/9019/7070/2771/88/4627/2318/10205/2770/8751/91624/7410/1002/3691/4267/3667/71/5880/10458/103910/51474/10109/4478/4313/70/3881/11096/649/72/5600/29126/10487/7059/140885/7791/10398/347902/80381/6810/147/60/3728/58/4318/1013/5216/3914/87/51148/5522/3909/6237/3675/3918/6624/1307/4597/1308/7106/1001/3265/9080/7045/1823/9074/1041
HALLMARK	HALLMARK_INFLAMMATORY_RESPONSE	HALLMARK_INFLAMMATORY_RESPONSE	197	-0.353263	-1.59967	0.0111111	0.0290698	0.0159119	3848	tags=39%, list=23%, signal=30%	7162/166929/8685/3601/23166/6361/9111/6717/6372/3460/5739/2773/4323/11047/3575/3732/5817/3037/3569/5791/6347/3269/2357/6324/3586/8767/5099/8744/1839/255488/1318/366/133/7130/9435/3566/7076/558/929/4084/1316/4973/6098/391/1026/8877/3678/2867/2769/10630/4061/8519/623/970/5329/6352/3606/2014/3576/3552/114548/64127/3624/60675/5008/3627/5054/3665/4210/684/2069/1440/3553/2152/6373
HALLMARK	HALLMARK_MYC_TARGETS_V2	HALLMARK_MYC_TARGETS_V2	58	-0.438689	-1.63241	0.00454545	0.0290698	0.0159119	5869	tags=64%, list=34%, signal=42%	9064/2193/26354/29078/10514/9221/79077/7965/6573/51388/4839/4609/3336/83743/10244/6949/81887/92856/4869/3099/10528/705/79711/5245/5036/9238/80324/23223/51154/23481/54663/79050/51491/9136/6723/56342
HALLMARK	HALLMARK_IL6_JAK_STAT3_SIGNALING	HALLMARK_IL6_JAK_STAT3_SIGNALING	86	-0.409405	-1.64404	0.00534759	0.0290698	0.0159119	4559	tags=42%, list=27%, signal=31%	8651/9021/6772/3659/6773/7097/3563/960/3601/4615/3460/948/3569/3597/3594/4055/7132/7850/5196/3725/56034/7040/3566/929/7124/578/2921/5292/2919/51330/3627/3553/5320/1437/6373
HALLMARK	HALLMARK_DNA_REPAIR	HALLMARK_DNA_REPAIR	147	-0.379655	-1.66941	0.00925926	0.0290698	0.0159119	4937	tags=43%, list=29%, signal=31%	6880/9533/286075/64976/2958/129607/27343/2879/2959/2962/7251/6895/6829/6621/124583/6883/10189/6809/4833/1069/51082/8178/2073/1716/6834/79720/25920/100/2068/6119/11047/5898/5434/5436/1603/30834/5439/404672/4350/9978/6881/10134/7936/57804/6884/2067/30833/3615/3704/51251/5438/203/4830/51160/56655/353/4860/4832/29901/2987/8721/978
HALLMARK	HALLMARK_ANGIOGENESIS	HALLMARK_ANGIOGENESIS	36	-0.490703	-1.67121	0.0193798	0.0461425	0.0252569	4884	tags=64%, list=29%, signal=46%	3714/5154/351/4060/3764/6578/11167/6372/5553/7410/894/1281/7056/4043/4487/5196/1290/6275/7076/4973/7448/350
HALLMARK	HALLMARK_P53_PATHWAY	HALLMARK_P53_PATHWAY	196	-0.381237	-1.73366	0.0108696	0.0290698	0.0159119	3502	tags=50%, list=20%, signal=40%	30836/5154/29946/351/55270/2872/2353/8841/3654/1649/8651/22891/5883/8722/79651/50619/10904/1969/55332/1012/10560/51181/1030/3094/10437/2073/51499/100/10544/64782/6768/1647/3732/26207/10608/5372/6520/8851/9538/3691/6890/23378/5791/51065/6382/894/10458/64787/23645/7867/64065/23303/30851/57761/8744/1839/581/3725/1509/54541/4808/7421/7040/2760/975/9635/6275/2232/8870/4084/650/5268/7039/834/203/1026/2…
HALLMARK	HALLMARK_UNFOLDED_PROTEIN_RESPONSE	HALLMARK_UNFOLDED_PROTEIN_RESPONSE	109	-0.418577	-1.7787	0.0060241	0.0290698	0.0159119	5503	tags=45%, list=32%, signal=31%	1977/6897/27230/1973/5393/9221/1163/7184/3309/8602/55033/1639/23478/6464/468/9570/25804/4869/51013/3014/10528/1965/811/55651/7534/10775/11015/30827/9775/6347/7709/8815/54541/55272/8140/1978/9136/9114/6208/3484/55738/64859/79094/10897/1051/3434/54512/7280
HALLMARK	HALLMARK_COAGULATION	HALLMARK_COAGULATION	132	-0.445347	-1.92812	0.00763359	0.0290698	0.0159119	3842	tags=45%, list=22%, signal=35%	629/8609/553115/4048/23764/9948/716/2243/4323/7057/5265/5045/5879/6678/2783/164656/283/7056/4313/6271/7044/733/649/5196/7078/710/1397/1675/11072/712/301/5340/7076/715/4973/4318/5624/1848/11098/5328/462/5654/22921/6284/2335/10411/1515/5055/2161/7980/5054/2152/335/4319/4312/4314/11202/345
HALLMARK	HALLMARK_MYC_TARGETS_V1	HALLMARK_MYC_TARGETS_V1	198	-0.442161	-2.01389	0.011236	0.0290698	0.0159119	5875	tags=58%, list=34%, signal=38%	11335/3183/7324/5713/65005/26354/7531/5706/6950/26986/4673/2935/22948/2107/1977/7458/10155/1973/2547/3326/5230/10921/9221/23016/28973/3068/7965/708/10987/11331/8669/23435/5707/9377/5496/4609/1537/5902/51020/5709/8761/6627/10575/3336/10576/5714/6637/7416/2079/1176/26156/8894/11137/5250/7284/4869/10549/26135/5901/1503/10528/1965/5682/6626/5690/2091/55651/7332/6629/2739/8664/57819/3735/7203/10907/66…
HALLMARK	HALLMARK_OXIDATIVE_PHOSPHORYLATION	HALLMARK_OXIDATIVE_PHOSPHORYLATION	184	-0.446732	-2.03197	0.0107527	0.0290698	0.0159119	5399	tags=57%, list=32%, signal=39%	6389/56993/1666/5160/7417/9131/1727/2271/537/5264/6390/3052/64963/8803/38/11331/4259/9377/293/1743/1537/4835/2879/4700/4967/8402/54205/1350/8802/529/4191/7416/7386/3420/4709/3030/1337/1632/7388/37/10440/5250/4702/3418/4712/1892/2109/4697/6834/92609/7384/4722/1349/4724/51606/4701/4704/89941/374291/4706/9296/1347/3421/8992/29088/4717/29796/1351/4695/3028/1329/26520/4718/4694/4707/581/26521/23203/61…
HALLMARK	HALLMARK_MYOGENESIS	HALLMARK_MYOGENESIS	198	-0.487244	-2.21923	0.011236	0.0290698	0.0159119	3936	tags=47%, list=23%, signal=37%	6649/1410/6300/5664/1293/1284/88/4627/4641/9172/165/2314/844/8736/26353/3679/43/79629/948/6678/3691/2281/2049/1281/11155/3316/70/573/1839/26287/1140/487/7433/4619/140465/1675/4625/7040/2273/624/5621/4620/1277/7004/6876/1292/3270/58/5837/203/859/1026/8877/6442/4632/4656/7135/5348/29895/274/4616/2027/6588/2170/786/1674/7169/10468/4633/58529/4608/1160/4151/4635/7139/7140/1346/9260/8048/8557/4618/133…
HALLMARK	HALLMARK_INTERFERON_GAMMA_RESPONSE	HALLMARK_INTERFERON_GAMMA_RESPONSE	200	-0.490737	-2.2376	0.0116279	0.0290698	0.0159119	4287	tags=47%, list=25%, signal=36%	84166/6772/3659/6773/79132/2209/5684/6775/629/3601/55601/9111/4615/6717/51056/10437/4940/716/3123/5690/5699/4939/10581/6890/3569/3433/10616/6347/64135/85441/2357/5743/81030/8767/4599/5720/9246/55008/3959/4600/81894/6398/567/29126/710/10791/5371/5683/7130/9961/10964/3566/5696/11054/6737/715/669/5698/64761/834/3001/91543/3105/1026/3106/837/5721/8869/3437/3431/8673/5292/4860/10561/94240/23586/4061/3…
HALLMARK	HALLMARK_TNFA_SIGNALING_VIA_NFKB	HALLMARK_TNFA_SIGNALING_VIA_NFKB	199	-0.50374	-2.29498	0.0113636	0.0290698	0.0159119	4402	tags=52%, list=26%, signal=39%	1906/4783/9021/9242/5970/3659/10365/10209/55332/4791/7097/2683/5187/9034/960/6385/3601/595/1843/6372/3460/23764/1052/150094/1647/3575/2114/3726/22822/10318/6890/6515/10221/3569/3433/5791/79155/5806/6347/7071/23645/64135/1846/5743/8767/5271/8744/1839/3725/23529/4794/5606/7130/329/6351/9322/597/56937/9592/2150/8870/4084/650/1316/24145/4973/7124/3914/1026/8877/1847/51278/7262/2921/388/5328/2919/4616…
HALLMARK	HALLMARK_EPITHELIAL_MESENCHYMAL_TRANSITION	HALLMARK_EPITHELIAL_MESENCHYMAL_TRANSITION	199	-0.510731	-2.32683	0.0113636	0.0290698	0.0159119	3769	tags=50%, list=22%, signal=39%	1284/960/6385/7070/11167/6372/10486/4323/7058/7057/1647/290/6695/5270/4256/800/5817/4148/6678/3569/6382/5806/1281/2316/9244/4313/22943/4487/30008/649/1290/1893/7078/6422/3725/1278/4017/8572/1490/7857/7040/6591/5118/10398/1289/5479/1277/966/56937/5351/6876/2191/5768/7076/2619/64175/7431/633/1292/2303/50509/822/871/7168/2697/11010/5744/4907/388/3678/2919/4616/5654/3909/10409/7169/3918/1000/1307/349…
HALLMARK	HALLMARK_INTERFERON_ALPHA_RESPONSE	HALLMARK_INTERFERON_ALPHA_RESPONSE	96	-0.624184	-2.55821	0.00561798	0.0290698	0.0159119	4238	tags=64%, list=25%, signal=48%	3659/4343/85363/6773/961/79132/5684/10161/9034/55601/9111/51056/10437/716/10544/10581/54809/6890/3433/93343/64135/85441/8767/4938/4599/5720/9246/55008/3959/81894/567/10964/3566/5696/11054/6737/3107/5698/64761/834/91543/5721/3437/3431/10561/94240/4061/8519/3430/3669/7453/8638/3627/10410/3665/684/116071/3429/6373/9636
C3	NRSF_01	NRSF_01	87	0.644599	2.15159	0.00123916	0.0275447	0.0217272	1461	tags=34%, list=9%, signal=32%	2693/5126/124925/2911/131096/4744/140767/205147/11189/1103/9118/1113/6927/8001/2562/1141/5443/2257/29118/55753/6860/1463/84530/1995/4974/23415/627/84457/491/80723
C3	TTANWNANTGGM_UNKNOWN	TTANWNANTGGM_UNKNOWN	59	0.588157	1.83137	0.00267738	0.04166	0.0328613	1829	tags=27%, list=11%, signal=24%	196477/8403/114798/9832/9496/283514/744/59336/55026/2104/4974/140578/284/22807/1191/92
C3	GATA6_01	GATA6_01	254	0.462322	1.71439	0.00106496	0.0261513	0.020628	2351	tags=25%, list=14%, signal=22%	222537/5015/4342/6096/83844/2555/51557/3169/167410/9496/2169/4033/8395/1286/6660/56853/4547/23554/6297/8927/1510/2104/27133/745/2628/3213/3488/374454/341947/3670/54546/2676/2138/2103/5140/1641/53630/152831/5450/50937/401024/5101/3866/7025/1285/11278/1357/137835/7036/22843/1894/6867/26468/6570/55885/6495/4045/222194/55799/604/56899/2119/64388/1896
C3	GTTATAT_MIR410	GTTATAT_MIR410	87	0.509878	1.70191	0.00247831	0.0401694	0.0316855	4280	tags=36%, list=25%, signal=27%	5015/9369/4915/5100/23671/29116/5577/1602/9705/124540/491/55167/6671/7994/23112/196528/192683/399947/29994/84295/9252/51742/2891/6854/7026/6670/10743/8573/473/22849/3707
C3	S8_01	S8_01	235	0.455944	1.68462	0.00107527	0.0261513	0.020628	3643	tags=36%, list=21%, signal=29%	124925/5015/9073/6096/143425/64101/167410/23544/7479/2903/9378/4308/2651/85397/283514/6660/79054/6496/2925/54848/931/85445/83699/55079/2115/5140/26137/11036/91752/9480/36/4661/3787/3204/51268/23522/8503/160335/121549/7707/51046/27164/4211/344838/112744/128553/3776/2915/57509/55885/6495/54843/3882/3358/348654/8492/64084/23231/145581/64066/284076/6781/6474/80243/79190/6911/8739/26999/115111/4756/51…
C3	TGATTTRY_GFI1_01	TGATTTRY_GFI1_01	272	0.449965	1.67769	0.00105597	0.0261513	0.020628	2453	tags=25%, list=14%, signal=22%	26281/114/9073/9369/9496/1755/9378/9626/5013/6660/6496/4036/28999/84107/138046/10551/2516/339479/2104/154091/93986/130733/83698/2877/2676/777/5602/7545/627/349565/2823/4857/26137/10643/257/5454/3203/29802/50937/3204/2099/3696/3738/2840/54762/51057/91851/9699/59067/6299/2259/9467/128553/9951/4131/6616/6659/84433/6495/4045/5972/3224/54937/80705/64388/57524/64798/64084/8854
C3	GFI1_01	GFI1_01	253	0.451871	1.67194	0.00107181	0.0261513	0.020628	3653	tags=34%, list=21%, signal=27%	7547/9369/10716/5100/55507/6927/51560/25928/6660/56853/5087/2925/28999/80258/84107/5915/9568/339479/7113/93986/3213/83698/116154/2676/163589/83699/7545/627/120/2843/57530/1641/26137/56256/150590/284/3203/50937/3204/7096/7102/56134/160335/9796/1128/2840/54762/133522/11278/145270/4211/1740/23133/128553/137835/6659/55885/959/5972/3224/604/80705/64388/84920/26249/607/84206/23248/5132/652/80243/51496/…
C3	GATA4_Q3	GATA4_Q3	231	0.451312	1.66409	0.00108342	0.0261513	0.020628	2858	tags=29%, list=17%, signal=24%	5015/2911/389206/27127/6657/167410/1268/340596/8395/9468/25928/124857/6660/56853/4602/80059/84107/2104/93986/130733/745/170589/643/7545/10472/7029/154796/3357/10485/26150/22807/3204/219790/5324/3977/238/27022/1128/64399/11281/4211/1740/128553/137835/1894/479/147409/124817/26468/115019/79800/55885/79366/374618/4826/604/55504/2128/4091/89884/3212/6781/5509/492/652/84824
C3	GATA_Q6	GATA_Q6	190	0.45609	1.65672	0.00111607	0.0261513	0.020628	2504	tags=28%, list=15%, signal=25%	2813/222537/4342/54474/9369/167410/2169/8395/1286/5319/23554/8927/2104/93986/27133/745/2628/401/3488/3670/2676/163589/154796/1641/84063/2039/5101/8707/5324/1285/8288/1191/285800/11278/1357/56704/359/50616/2695/22843/6867/26468/115019/81558/6570/6495/55200/55799/56899/64388/1896/3231/3777/7148
C3	SRY_02	SRY_02	241	0.444733	1.6422	0.00107643	0.0261513	0.020628	3183	tags=31%, list=19%, signal=25%	2045/6657/4336/6927/4306/143471/5457/6660/23462/80034/2254/2104/57633/93986/2263/5063/22858/7552/284340/51208/777/57161/51804/124540/10439/55190/5764/90293/284/3568/22807/6304/4821/8707/8543/55553/7546/27164/1740/92/4131/5456/266727/25834/115019/2201/9139/140710/84561/320/5294/260425/7994/64388/55504/376940/54149/151050/8854/9771/4638/4908/6781/23705/84614/80243/6911/79665/5295/55534/8493/5521/15…
C3	GATA_C	GATA_C	250	0.442469	1.63354	0.00107411	0.0261513	0.020628	2578	tags=28%, list=15%, signal=24%	10814/2813/258/7348/1005/54474/6096/9369/27328/6927/2169/9071/143471/5319/6660/2122/5357/93035/84107/5915/1510/4166/2104/745/2628/401/3488/2899/7552/3670/2138/7545/627/2115/154796/1641/26137/56256/9480/3214/6304/2039/3204/8707/5324/3977/285800/11278/2259/284161/9951/359/50616/22843/6867/7840/6570/6495/55200/8328/56899/55504/1896/57731/3231/3777/90355/112802/607
C3	CDP_02	CDP_02	101	0.479122	1.63281	0.00240096	0.0397436	0.0313496	2213	tags=29%, list=13%, signal=25%	9369/160777/3174/1607/283514/5013/64579/55026/2254/6857/116154/1602/2823/151742/1641/57556/22807/3204/27022/4211/6299/92/128553/7036/5456/79800/6495/4045/55799
C3	AGTCTTA_MIR499	AGTCTTA_MIR499	75	0.49874	1.62153	0.00255102	0.040504	0.0319494	4815	tags=43%, list=28%, signal=31%	50804/6660/744/4602/138046/2104/7552/89832/4857/9715/10913/55553/5324/65986/196528/192670/10420/27436/389421/22838/165679/65055/10659/55188/5168/5955/85460/121536/23119/64207/4303/94134
C3	LHX3_01	LHX3_01	218	0.441299	1.61628	0.00110254	0.0261513	0.020628	3880	tags=35%, list=23%, signal=28%	5126/5015/151790/216/6096/7429/10716/127795/9965/7479/4883/85397/283514/10562/94122/1286/79054/2925/4036/5915/55026/27133/83698/116931/92370/1602/10472/4857/1641/26137/56256/57556/30062/284/2565/3787/23522/8503/1285/64399/22836/51046/27164/9912/2915/55885/6495/3882/84152/64066/23705/5290/6474/79365/170691/79190/6911/8739/5800/4756/5521/3782/7483/10529/23213/1756/9844/257313/167465/4281/51088/5119…
C3	NKX61_01	NKX61_01	224	0.440605	1.61565	0.00110254	0.0261513	0.020628	3753	tags=34%, list=22%, signal=27%	5126/11199/3773/9832/6532/4761/2572/23544/7479/4883/283514/10562/2561/2257/6660/59336/28999/84107/5915/2104/93986/2263/4762/2138/55079/115827/26137/11036/10178/4661/3204/160335/7025/145773/84181/22836/27164/9699/128553/9912/5456/22843/147409/266727/26468/9900/6659/55885/23236/604/9990/1896/8631/10947/8854/22865/23705/8739/130013/115111/5932/3782/341019/153241/3218/54894/55711/23414/54875/143686/1…
C3	GTGCAAA_MIR507	GTGCAAA_MIR507	119	0.463921	1.60182	0.00357143	0.0487469	0.0384514	4857	tags=46%, list=28%, signal=33%	57526/3760/2104/80031/2898/56776/7545/5080/491/51176/4821/5101/1618/91694/161357/4211/80312/53335/481/23317/64718/79718/121601/652/114815/57578/26575/3751/8470/1496/7543/8648/116987/2033/4081/1741/5980/60468/5581/128178/1859/6670/8626/23389/10735/55669/160851/4193/4154/55193/140890/23253/431707/80205/29883
C3	FAC1_01	FAC1_01	208	0.434495	1.5943	0.00108932	0.0261513	0.020628	3339	tags=30%, list=20%, signal=24%	5015/8471/9369/4915/139411/4761/4306/776/139212/2257/124857/6660/744/28999/9248/23462/84107/2059/6297/3213/2899/2138/51804/7545/22807/36/3214/4821/27145/8503/3696/85407/7025/84181/27164/1740/22806/92/147409/26468/53335/7802/81558/55885/56899/376940/6595/8462/93/9185/324/6446/3400/55063/84458/672/7483/11040/54830/9736/3218/150353
C3	OCT1_03	OCT1_03	215	0.4307	1.57903	0.00109649	0.0261513	0.020628	3676	tags=33%, list=22%, signal=27%	5015/8403/6866/389206/10369/9965/2719/6927/7479/29949/6660/2258/744/93986/5468/130733/23657/3670/2138/55079/627/4674/1501/1600/129852/10485/3214/51268/8543/160335/5324/3977/54762/51057/11278/9699/59067/64699/64405/6299/56704/80010/55885/1031/11144/8328/55799/3882/56899/220202/6907/4638/652/283248/7158/6911/4756/5521/23769/159090/51205/1756/284654/4286/58538/60468/6016/4212/57649/54875/6925/1859
C3	AAGCACA_MIR218	AAGCACA_MIR218	388	0.414327	1.5741	0.00103413	0.0261513	0.020628	4621	tags=38%, list=27%, signal=28%	2911/9369/5100/79698/3131/9378/2562/137868/6506/6092/285382/6660/10021/8911/50964/7482/254887/140730/339479/56136/2036/54769/26059/56139/130733/5577/22858/3213/2898/81615/116931/200150/2899/1463/494470/9705/9956/2823/57556/57554/118427/3738/56134/114805/158326/4886/56135/3977/161357/11278/55167/3815/1740/388336/9863/57586/84084/6867/5618/56140/266727/9900/2201/114088/55885/481/54165/57524/360023/…
C3	GCAAAAA_MIR129	GCAAAAA_MIR129	179	0.436777	1.57295	0.0011325	0.0261513	0.020628	3977	tags=34%, list=23%, signal=26%	6657/282973/10369/114786/4306/154215/2047/388228/56853/10057/9568/2104/4929/6857/114792/3670/56977/494470/2917/2115/23362/5080/23492/4211/6671/2781/65986/6659/9098/84899/55125/9782/604/56899/1795/51306/23317/7182/324/54556/10194/55074/2046/5295/7543/10529/9379/2186/5178/116987/2033/60468/4212/5579/57649/51460/6670/10659/5803/23389/152518
C3	LEF1_Q6	LEF1_Q6	248	0.425018	1.57065	0.00107296	0.0261513	0.020628	3891	tags=37%, list=23%, signal=29%	124925/5015/8403/131096/8471/3169/79698/22866/4308/4897/2561/6660/744/59336/2139/84107/781/57633/23263/93986/3798/3238/84530/1602/51804/10382/340706/10472/5608/57530/655/1641/56256/8556/3214/225/85407/3977/2255/121549/23098/84620/220296/9467/128553/11057/1908/147409/115019/55885/79366/1974/6495/118856/3882/1795/55504/1896/7148/84206/89884/80139/1911/57569/80243/64395/79665/3751/7804/4302/7738/256…
C3	AAANWWTGC_UNKNOWN	AAANWWTGC_UNKNOWN	187	0.431798	1.56409	0.0011236	0.0261513	0.020628	3086	tags=31%, list=18%, signal=26%	2045/5015/5075/2719/401474/776/5457/56896/6660/80036/84171/54798/57633/93986/2263/4762/8324/4974/2904/7029/5080/9580/10439/1600/2099/30012/8503/4916/11278/27164/145270/4122/4211/220296/1740/9627/4780/10215/6659/53335/4045/4826/481/23598/152485/604/261729/220202/53940/4638/399947/3087/3212/9423/54885/115752/55534/4302
C3	OCT1_06	OCT1_06	235	0.422031	1.55932	0.00107527	0.0261513	0.020628	2246	tags=26%, list=13%, signal=22%	389206/9965/4883/3174/776/5013/2257/57047/6660/2122/744/56853/28999/8671/64579/138046/50964/5915/339479/596/57633/93986/130733/84076/4762/55879/2138/55079/4974/2917/627/2850/2066/2823/57379/26137/56256/57556/90293/79695/3214/6304/29802/3204/401024/51268/55175/3360/4916/5324/7025/1740/6337/139065/65986/490/55885/9139/1122/481
C3	TAATAAT_MIR126	TAATAAT_MIR126	214	0.424734	1.55675	0.00109529	0.0261513	0.020628	4550	tags=36%, list=27%, signal=27%	5126/4915/2558/5992/5457/50804/84107/2104/56136/57282/56139/2263/80031/214/84530/2918/1602/2138/7545/2334/4857/4661/56134/85407/56135/5324/30832/10051/11278/56704/6683/56140/490/286826/1974/1857/3212/56138/4026/2690/6781/147949/54556/10194/51163/79365/83482/23443/10042/23239/3751/7068/11160/523/22797/5581/2891/51444/8289/780/4281/10659/22837/83604/285282/84925/56142/387640/25909/23097/6938/80709/…
C3	GATA1_05	GATA1_05	259	0.416273	1.54426	0.0010661	0.0261513	0.020628	2213	tags=24%, list=13%, signal=21%	222537/5015/216/6096/27127/2555/3169/167410/160777/9496/3792/283576/5457/1286/6660/2122/2705/23462/80034/5915/1131/93986/27133/3238/6323/54546/7545/627/2115/3790/54084/2103/2904/5140/154796/655/5446/26137/56256/8092/26150/22807/2039/3204/401024/27145/5101/3866/8503/8543/1285/8288/11278/54554/1894/65986/26468/25834/81558/6570/222194/55799
C3	CATGTAA_MIR496	CATGTAA_MIR496	169	0.431252	1.54158	0.00114286	0.0261513	0.020628	3756	tags=30%, list=22%, signal=23%	131096/57628/429/26050/9745/26960/80031/3213/1602/7545/627/3790/10439/57556/284/26018/30010/55186/55167/9331/26047/10656/22847/147923/1031/1122/23112/3231/91860/5079/7716/115111/672/153222/9334/1756/7072/55252/51742/60468/11037/2891/57763/4212/5077/57531/55422/7750/51455/64895
C3	TTGCACT_MIR130A_MIR301_MIR130B	TTGCACT_MIR130A_MIR301_MIR130B	381	0.40519	1.53912	0.00103199	0.0261513	0.020628	5273	tags=41%, list=31%, signal=29%	56884/1310/64478/6549/65267/59084/11166/4306/26960/122060/6092/5457/7471/170692/6660/744/4602/10057/23321/7482/9615/5468/3213/116931/7552/4762/494470/2917/9705/10472/2066/491/5454/26018/4661/2099/55638/91694/161357/10051/51046/3815/144455/6616/27112/6659/9098/10198/23236/4038/23112/1795/1896/11138/51555/6252/90355/64375/9465/26122/6781/8165/79718/79365/83482/7764/9917/10742/4863/80218/5932/54842/…
C3	AP3_Q6	AP3_Q6	231	0.416637	1.53624	0.00108342	0.0261513	0.020628	3610	tags=30%, list=21%, signal=24%	114/5015/56923/9369/4915/5100/10369/7479/4308/80319/85397/54033/23671/1286/2258/55026/64241/57633/93986/84239/2936/55079/2115/10472/2066/151742/5140/57530/57556/10178/6869/9628/64240/5101/4916/5324/84181/1285/56311/5456/6337/22843/26468/25834/348654/2128/4638/284076/79718/283248/84696/162681/89777/4756/8822/23469/79960/26140/23213/1756/4086/3096/8139/79677/23414/2941/4212/10420/196
C3	OCT_C	OCT_C	241	0.414124	1.52918	0.00215285	0.0377523	0.0297789	4324	tags=40%, list=25%, signal=30%	26281/5015/403314/216/56884/7547/5100/9378/2651/6506/283514/9468/2257/90187/80034/29091/596/57633/2263/3213/4762/3670/2115/2823/124540/5608/26137/5080/56256/1608/10485/22807/29802/3204/238/84181/1740/6299/2259/5456/139285/9627/57509/26468/81558/55885/9139/6495/959/343450/144699/84570/23598/202151/9847/151050/2895/135/5966/23705/22874/1959/25837/115111/399512/84458/3782/22882/4067/11040/1756/393/3…
C3	AAAGACA_MIR511	AAAGACA_MIR511	190	0.419218	1.52279	0.00223214	0.0377523	0.0297789	4251	tags=35%, list=25%, signal=27%	114798/9369/165257/4915/2572/3131/6092/2258/10021/23321/22875/50964/57188/64241/2104/4929/80031/214/6596/54800/1995/2138/9705/491/10643/9480/30010/8503/161357/6533/5549/53335/81558/83694/23112/57731/23317/4026/23239/80218/202559/22986/9901/153222/192670/3209/57216/8805/546/5980/23179/4034/9149/27436/9113/2070/26523/374864/57645/57534/9857/905/80267/159/687/340351/284273
C3	YATTNATC_UNKNOWN	YATTNATC_UNKNOWN	354	0.402226	1.52246	0.00103842	0.0261513	0.020628	1890	tags=21%, list=11%, signal=19%	10814/134391/8403/1310/389206/9832/6657/127795/56934/84691/139411/2719/6927/5992/4306/2562/9576/117156/26050/85397/283514/56853/59336/27121/5915/339479/54848/6751/93986/285498/6857/3213/3798/374454/5593/2899/1602/2138/4974/7545/115827/10472/2334/120/762/2904/4857/54866/63928/1641/10485/10643/22807/3214/10129/3204/130940/219790/81501/8543/3738/85407/26002/7546/11281/59067/1740/5368/92/6671/158880/…
C3	NCX_01	NCX_01	169	0.425816	1.52215	0.00114286	0.0261513	0.020628	4226	tags=38%, list=25%, signal=29%	5015/10716/56934/5075/254528/121599/2719/6927/9378/122060/55503/5314/478/3670/54546/83699/55079/627/2115/1641/8556/2099/5101/5324/27022/7025/51057/11278/1740/9627/54734/1990/55885/660/9254/8643/2128/23705/54556/2786/55063/2626/3751/9924/7474/79960/11160/341019/5991/5178/54894/54880/57649/5077/27141/143686/2120/55904/653/56676/55205/23037/9972/10513/2596
C3	FOXJ2_02	FOXJ2_02	221	0.415245	1.51982	0.00110375	0.0261513	0.020628	3516	tags=29%, list=21%, signal=23%	258/5276/6096/6657/127795/26033/9378/54578/143471/9468/2122/2258/744/5087/23321/201625/8745/5915/53353/2104/80144/116154/10472/2904/5080/6304/3204/401024/3977/7025/84181/5368/5456/3228/2781/1894/6579/7402/53335/81558/55885/11144/80008/22901/604/376940/28951/2690/23705/130399/23519/115111/5800/84295/4756/341019/1756/648/5144/1300/4064/22797/255743
C3	FOXD3_01	FOXD3_01	193	0.416012	1.51564	0.00221484	0.0377523	0.0297789	3563	tags=33%, list=21%, signal=26%	5015/9073/29106/8471/9369/1549/4761/54578/85300/9468/2047/56853/474/84688/2254/22858/5455/85445/55079/4857/22807/125113/8543/5324/3172/7025/64399/11278/145270/22806/83990/128553/2781/9627/7402/55885/54843/8328/604/2119/2128/22865/3087/56479/6446/84614/79718/1959/64805/1875/9423/150275/4756/22882/23126/1756/4086/150353/284654/5949/22797/255743/130132
C3	TCF4_Q5	TCF4_Q5	220	0.413699	1.51509	0.00110132	0.0261513	0.020628	3661	tags=36%, list=21%, signal=29%	8403/29106/55220/5100/3169/79698/59084/4308/2561/124857/6660/59336/2139/84107/138046/389649/93986/79136/3238/84530/2877/1602/2138/51804/7545/80055/10472/5608/7029/57530/655/26137/5629/1571/3214/225/166348/85407/55553/3977/2255/121549/128553/11057/1908/256536/171019/115019/1974/9139/118856/54843/3882/56899/1795/55504/89884/80139/1911/8165/79718/283248/339855/57569/8822/22882/4086/9736/9844/116987/…
C3	YNGTTNNNATT_UNKNOWN	YNGTTNNNATT_UNKNOWN	357	0.39895	1.51164	0.00103734	0.0261513	0.020628	3515	tags=31%, list=21%, signal=25%	122876/8403/7547/6096/389206/9369/6657/56934/57628/4761/26033/27199/64101/6927/85397/105/9468/7143/79949/6660/56853/5087/10242/60484/138046/7482/83902/2254/596/2104/154091/93986/10752/367/5455/2138/777/4974/627/2115/7029/90293/22807/2838/36/3214/6304/3204/4821/8543/4916/160335/165829/283987/84181/869/7546/7707/9355/91851/5368/128553/9951/26047/6671/3228/26468/55885/3759/54843/23236/54165/3358/189…
C3	ATGTTAA_MIR302C	ATGTTAA_MIR302C	235	0.408597	1.50969	0.00107527	0.0261513	0.020628	4558	tags=36%, list=27%, signal=27%	5015/7547/10716/2555/3169/10655/4306/9892/2562/80059/2263/3213/56776/54800/1602/10472/120/137970/1501/5454/4661/5101/3977/84181/147381/167691/27164/6671/10656/53335/81558/1974/9782/4117/23112/169026/6907/84072/7163/26122/7716/27032/26999/114928/202559/5465/9334/3209/523/23014/5144/23414/30845/4212/10238/51444/11342/9113/10743/55904/7398/23355/253559/57508/905/1910/9972/130507/58487/2571/4784/8660…
C3	SOX5_01	SOX5_01	255	0.406337	1.50859	0.00212314	0.0377523	0.0297789	4698	tags=40%, list=27%, signal=30%	5126/6657/26033/253012/3982/5457/6660/2047/744/5727/60484/138046/5915/2254/4069/2104/57633/93986/2263/3670/57161/10382/10472/2066/124540/4857/7029/150864/57556/90293/284/30012/8543/55553/7546/64399/27164/1740/92/5456/4780/53335/25834/55885/9139/140710/320/23236/7994/54149/8631/8492/8854/4638/7182/3087/4908/54470/6781/79718/80243/7157/79665/55534/8493/4302/2051/5521/79977/5991/523/2186/10260/14080…
C3	PIT1_Q6	PIT1_Q6	218	0.410824	1.50466	0.00110254	0.0261513	0.020628	2375	tags=23%, list=14%, signal=20%	170825/2045/5015/114798/389206/10369/7479/4883/283514/2258/744/80125/80034/254887/2254/2104/93986/55203/3213/4762/116154/85445/2138/163589/627/5080/56256/10178/90293/160335/5324/1618/27022/64399/4211/1740/6299/83857/128553/9912/5456/26468/6659/53335/285600/481/56899/2119/3358/8643
C3	ATGCTGC_MIR103_MIR107	ATGCTGC_MIR103_MIR107	209	0.409317	1.50086	0.00327511	0.0462581	0.0364883	3834	tags=31%, list=22%, signal=24%	2045/114798/9832/3131/4602/53353/57188/781/26059/3798/7552/79012/51804/7545/627/2334/7049/23362/4857/6543/84457/150864/63982/221061/10406/2247/3360/5324/389941/145773/1128/51046/9467/286151/65986/53335/55605/23112/8313/7163/7182/56675/9880/4763/79718/80000/445815/54941/5295/84458/9110/2566/3836/192670/8867/60468/3673/29993/23414/219527/7750/23262/84333/26523
C3	GTTTGTT_MIR495	GTTTGTT_MIR495	247	0.404845	1.49613	0.00214592	0.0377523	0.0297789	5130	tags=40%, list=30%, signal=28%	1761/7547/6096/1268/131034/6660/744/23007/5727/140730/56136/56139/80031/5613/2917/9705/627/10472/2334/2823/491/6304/56890/56134/55553/56135/9355/344838/6671/6683/20/56140/53335/2201/3759/9139/140710/3224/113263/4638/56138/89853/26122/23705/6446/7716/79365/79665/10042/10742/26575/84295/55534/159090/7543/8648/5144/27436/1859/51455/6667/85406/10659/387921/56142/10735/286499/8864/6334/253260/10513/22…
C3	NKX3A_01	NKX3A_01	221	0.408765	1.4961	0.00110375	0.0261513	0.020628	3570	tags=33%, list=21%, signal=26%	5126/114798/340665/389206/9369/10716/63948/26050/6660/56163/6496/4036/84107/93986/2918/85445/2138/58511/150350/7545/115827/10472/5083/5629/5080/8092/1600/5764/10485/2835/5454/3203/4661/7025/1128/121549/90161/3815/1740/6299/5456/56650/147409/124817/53335/55885/6495/4826/54165/145581/28951/22865/85416/3212/64375/6781/23705/1959/54536/170691/149175/3782/55204/341019/1756/8805/153241/9736/10260/27319…
C3	HFH1_01	HFH1_01	234	0.405007	1.49483	0.00107759	0.0261513	0.020628	3342	tags=28%, list=20%, signal=23%	27136/5015/8403/9073/29106/8471/6657/9496/153643/776/5013/56163/474/80034/138046/83902/2254/93986/4929/80031/22858/2898/2899/5602/55079/10472/124540/54413/5629/56256/5450/3214/8543/27022/80333/64399/11278/27164/1740/23133/83990/128553/5456/9627/53335/2119/1795/3087/4908/56479/84614/54556/1959/164684/9423/150275/126147/4756/8493/5521/153222/1756/4086/3218/284654
C3	AAAYWAACM_HFH4_01	AAAYWAACM_HFH4_01	244	0.404731	1.49371	0.00215517	0.0377523	0.0297789	4394	tags=38%, list=26%, signal=29%	170825/5015/29106/7547/8471/9369/6326/81033/154215/2047/2258/5087/474/350383/29116/6492/83902/93986/22858/2898/2899/85445/55079/4974/627/124540/54413/655/55190/3214/3203/163183/85407/11278/26228/344838/22806/128553/3228/9627/3417/54959/54843/604/1795/6595/26249/3662/56479/9185/23705/6446/9358/84614/54556/27334/1959/3400/9423/51496/4756/9479/7474/8822/22882/153222/9603/1756/3218/4286/11185/5949/54…
C3	OCT1_04	OCT1_04	217	0.40542	1.48701	0.0032967	0.0462581	0.0364883	4376	tags=36%, list=26%, signal=27%	7547/10716/4306/776/6660/2258/744/5087/474/57758/84107/93986/3213/2899/4762/23657/3670/2918/2138/163589/55079/7545/2115/3790/2823/5608/26137/5080/56256/2565/5454/11073/8543/160335/84181/26002/27164/4211/1740/6887/112744/5456/84084/65986/55885/23598/9847/604/6595/23231/7163/56479/23705/6474/115111/482/84458/2566/1756/164045/4286/26298/23179/23414/5579/23262/4281/8502/5308/8573/56245/253559/1001317…
C3	AFP1_Q6	AFP1_Q6	256	0.399236	1.48377	0.00212089	0.0377523	0.0297789	2759	tags=24%, list=16%, signal=20%	5126/2045/222537/56154/83844/10716/3169/9118/1833/164832/143471/283514/2257/2925/59336/28999/8671/84107/399949/130733/57453/7504/57161/7545/627/10472/2904/1641/5629/56256/10178/10485/2099/4821/8543/7025/9427/10051/91851/137835/26047/6671/1894/147409/6659/56987/6495/55799/9847/56899/3358/1896/286205/3082/145581/3662/64066/178/6781/6474/22874
C3	POU3F2_02	POU3F2_02	247	0.400182	1.4789	0.00214592	0.0377523	0.0297789	3370	tags=28%, list=20%, signal=23%	162605/26281/5015/6572/1103/5100/6326/25928/90187/55753/474/5727/80034/84107/5915/93986/6857/4762/3670/84239/2138/115827/120/5140/56171/1608/1580/10117/6304/4661/401024/3360/56890/8543/160335/5324/56548/27164/220296/9951/2695/3776/9627/84084/57509/26468/56987/6495/343450/84570/202151/152485/6595/145581/6469/152110/23705/115111/5295/4756/84458/9110/2566/5521/23469/55204/9844/4286/648/55252
C3	YATGNWAAT_OCT_C	YATGNWAAT_OCT_C	341	0.391751	1.47793	0.00104275	0.0261513	0.020628	3283	tags=28%, list=19%, signal=23%	162605/26281/258/5015/216/9369/6572/1103/5100/10369/64881/9378/4883/283514/9468/2257/6660/90187/474/80034/6689/5915/339479/57633/6857/4762/3670/2138/79012/10382/115827/2115/124540/51704/56171/5080/56256/1608/10485/10117/3214/30010/29802/3204/4821/30012/51268/8543/238/84181/80333/27164/220296/1740/6299/112744/4131/5456/9627/84084/57509/256536/26468/57030/81558/55885/9139/343450/84570/23598/202151/…
C3	POU6F1_01	POU6F1_01	223	0.402374	1.47243	0.00332963	0.0462581	0.0364883	2317	tags=23%, list=14%, signal=20%	162605/5015/8403/79698/2169/2903/132112/5457/6660/2258/744/2925/59336/80034/93986/130733/22858/2899/4762/2138/55079/2115/10472/151742/2904/2900/727/26137/10178/22807/3214/4661/3204/5324/7025/121549/869/83989/145270/4211/344838/1740/23466/6659/25834/55885/84561/55799/84570/152485/2119
C3	TGCACTT_MIR519C_MIR519B_MIR519A	TGCACTT_MIR519C_MIR519B_MIR519A	431	0.382761	1.45548	0.00102354	0.0261513	0.020628	5023	tags=36%, list=29%, signal=26%	11122/56884/1310/6096/56934/3169/65267/59084/64881/11166/6506/26960/122060/6660/3766/4602/80034/9568/2254/83478/9615/56136/222171/56139/6857/745/3213/3798/7552/4762/2917/10472/2066/79598/10721/10643/22807/26018/4661/55638/56134/195828/56135/1285/5596/10051/11278/9467/144455/4131/11057/56140/6659/9098/30061/10000/23236/93550/56666/8462/6252/6907/86/22865/64418/64375/56138/4763/26122/6781/79365/270…
C3	ER_Q6_01	ER_Q6_01	265	0.387229	1.4394	0.00212089	0.0377523	0.0297789	2541	tags=25%, list=15%, signal=22%	5015/192134/10716/139411/57535/5100/55867/84066/2258/2735/80034/84107/160492/2254/140730/57633/4929/3196/84101/3213/5455/284340/3670/2918/6276/7545/2066/9956/2103/5608/23527/1641/8556/22807/9480/147323/6304/4821/30012/3696/8707/3977/91851/80223/1740/83857/137835/79173/388336/6337/27112/22843/57690/9451/1031/959/1788/144699/604/222950/8631/80737/152330/81629/2895/6469
C3	TTAYRTAA_E4BP4_01	TTAYRTAA_E4BP4_01	255	0.385634	1.43173	0.00318471	0.0462581	0.0364883	4394	tags=33%, list=26%, signal=25%	5126/216/140767/51557/65268/7479/255928/79057/218/6456/8927/5468/747/116931/5563/55586/2138/57161/115827/2823/5608/7029/10690/22807/10117/10129/9628/7102/8503/8543/80333/4355/90161/2259/9912/6376/26468/7402/53335/959/54847/148523/604/2119/64388/4638/124923/23705/51802/2570/80243/8741/6911/3400/137209/126147/79836/146433/22882/153222/23126/23213/1756/7541/2033/79877/10260/253152/23179/57561/222236…
C3	TGCTTTG_MIR330	TGCTTTG_MIR330	316	0.3805	1.42619	0.00315789	0.0462581	0.0364883	4885	tags=37%, list=29%, signal=27%	9369/11189/57628/27328/11166/9468/25928/6456/53353/56136/57282/54769/56139/2444/494470/7049/120/124404/2823/2904/154796/1641/9580/1750/491/10643/2099/55638/56134/56135/57552/55167/55342/6671/56704/2915/23467/22843/139065/11057/56140/490/26468/9139/23236/10251/3224/56899/23112/283310/91860/84152/23317/29068/28951/607/9201/56138/54470/339983/324/388341/6474/64799/83690/7544/114815/63874/79665/10742…
C3	AAGCCAT_MIR135A_MIR135B	AAGCCAT_MIR135A_MIR135B	324	0.379187	1.42356	0.00209205	0.0377523	0.0297789	5348	tags=36%, list=31%, signal=26%	10814/60482/1761/9832/9671/83992/4306/776/26960/50804/285382/9468/51087/8927/5915/57633/54769/80031/83698/2444/777/57161/285195/84258/491/2565/54898/79692/729956/91694/1285/222553/84100/55167/9699/1740/388336/57509/9849/168667/53335/10000/23236/481/6010/11168/91860/29068/64418/2743/79718/121601/492/9583/83482/7068/81551/10815/9901/9334/9317/11040/8648/9648/3750/54894/23179/54822/51444/6670/6667/9…
C3	SMTTTTGT_UNKNOWN	SMTTTTGT_UNKNOWN	382	0.36587	1.3889	0.00309917	0.0462581	0.0364883	3749	tags=28%, list=22%, signal=22%	29106/340665/2555/4915/5100/64101/2719/9378/22866/85300/80319/9468/79949/56896/6660/79054/28513/80125/3175/93986/2036/80144/4929/2628/84101/22858/3213/4762/3238/84530/3670/163589/57161/55079/4974/2115/90134/10472/2823/54413/1501/5629/1600/8447/7781/10485/22807/2835/3696/8543/11281/11278/1740/79627/92/9951/4131/6554/1908/57509/26468/221711/53335/2201/55885/84561/51631/604/660/56899/64388/151050/25…
C3	TGAATGT_MIR181A_MIR181B_MIR181C_MIR181D	TGAATGT_MIR181A_MIR181B_MIR181C_MIR181D	473	0.358114	1.36902	0.00204082	0.0377523	0.0297789	5215	tags=37%, list=31%, signal=27%	114798/7547/152404/57628/9671/1268/3131/9378/154215/9915/6092/170692/6660/221687/5357/23321/28999/4440/57633/56136/56139/2898/134548/56963/4857/23527/84258/491/55964/50937/2099/8503/3696/56134/55553/56135/5324/91694/23492/7546/92/10274/144455/26047/4131/2915/23467/56140/490/84433/53335/79800/114088/55885/3617/1974/9139/10000/481/9847/3224/9254/54165/23112/376940/23171/360023/10736/51306/23317/152…
C3	TTTGCAC_MIR19A_MIR19B	TTTGCAC_MIR19A_MIR19B	496	0.354712	1.35733	0.00101937	0.0261513	0.020628	5273	tags=38%, list=31%, signal=27%	1310/64478/6549/59084/284716/3131/11166/2903/5992/26960/122060/6092/5457/285382/7471/170692/56896/6660/744/4036/51454/29116/8927/4613/9615/56136/4929/56139/6857/116931/7552/494470/25849/2917/2115/10472/9649/2066/8654/57530/63982/10439/491/5454/26018/2099/55638/8503/56134/55553/56135/91694/147381/23492/222553/51046/3815/9863/65986/56140/9849/9900/6659/9098/286826/10198/3759/55125/23236/23112/1795/…
C6	KRAS.KIDNEY_UP.V1_UP	KRAS.KIDNEY_UP.V1_UP	137	0.592315	2.081	0.0011325	0.0281585	0.0194467	2611	tags=43%, list=15%, signal=37%	5121/26952/11197/216/29106/2691/6326/1113/2558/9378/9892/9745/5274/4897/202134/23321/23462/2254/2104/140597/26059/6857/2628/2898/7504/9899/57161/10382/2115/1780/2823/4674/51704/1356/1428/3800/55190/5375/6304/51299/8382/5101/7102/57088/25840/3815/6616/2915/361/114088/55885/23236/10896/2842/1363/6252/10687/28951/64066
C6	CAHOY_NEURONAL	CAHOY_NEURONAL	92	0.548505	1.8309	0.0011919	0.0281585	0.0194467	2604	tags=40%, list=15%, signal=34%	4922/2045/1310/10716/205147/9856/2572/2558/4745/131034/56853/6860/2254/9615/1393/6857/83698/9899/85445/79012/1780/85453/9956/2039/125113/80333/5368/388394/57586/1812/53335/54847/64388/8492/64084/11249/5179
C6	NFE2L2.V2	NFE2L2.V2	403	0.464424	1.77572	0.00102564	0.0281585	0.0194467	3126	tags=35%, list=18%, signal=29%	10814/54576/796/353189/9515/1010/1644/54577/1109/7429/83889/112609/4586/9856/4051/339501/54600/57535/282973/190/129684/54659/63827/284716/5992/54578/54657/57834/54768/54658/8537/4897/218/744/2925/54575/339479/875/115584/9245/162494/285498/2730/7345/55244/5455/23657/8324/2877/64850/6779/2936/3081/7296/8856/1645/2939/84842/3605/3800/7037/1608/2729/130/387914/148/7018/51176/5158/84636/9966/1244/1408…
C6	E2F3_UP.V1_UP	E2F3_UP.V1_UP	181	0.48335	1.75324	0.00109649	0.0281585	0.0194467	3220	tags=39%, list=19%, signal=32%	1592/166979/7368/80712/26033/9118/26996/84553/388228/4602/5727/23462/254887/2254/11001/134548/53820/154141/3790/55540/9143/283554/26108/55964/51176/84915/84302/9134/57088/195828/56548/7025/7546/23089/144455/56704/10656/440829/51209/1031/1122/132332/4038/1633/80318/9738/22835/4091/23576/84206/80139/339983/147015/29028/9429/10194/3248/11076/51514/1959/25837/84733/5726/8739/10675/149175/26577/81928/…
C6	KRAS.AMP.LUNG_UP.V1_UP	KRAS.AMP.LUNG_UP.V1_UP	124	0.48161	1.6699	0.00114811	0.0281585	0.0194467	2818	tags=33%, list=16%, signal=28%	1670/56914/4986/6708/9506/79949/10021/54575/9723/55821/23263/6751/8468/5593/79368/5172/1780/4857/56673/64800/2569/4868/64240/113835/1950/6533/6696/4065/27112/56165/2695/168667/3083/55891/1795/64084/4111/51032/1551/9271/2570
C6	IL21_UP.V1_DN	IL21_UP.V1_DN	154	0.458914	1.63445	0.00110988	0.0281585	0.0194467	3463	tags=38%, list=20%, signal=31%	5121/5544/1056/1761/55220/2719/9378/9071/4543/29949/79747/51146/6900/2059/4018/8448/5332/54769/8120/5593/2877/7038/25849/2936/10863/2843/56171/5629/3787/5158/5101/7102/80201/85452/92/7464/6671/7100/959/55799/3882/3592/57731/80737/135138/29948/4638/4908/1577/8777/6332/162972/4889/8287/23641/54831/3218/4081/3673
C6	IL2_UP.V1_DN	IL2_UP.V1_DN	176	0.443575	1.60286	0.00110011	0.0281585	0.0194467	2561	tags=32%, list=15%, signal=27%	1056/9940/6096/55220/9671/55507/4308/6755/9915/5087/23007/51146/26059/27284/5063/6857/80031/3670/2877/5030/7038/2138/777/8842/64757/8856/5608/4674/55779/10686/10690/3357/5450/55/225/3787/5158/7102/80345/8503/25840/869/80201/1269/9863/7404/1469/57116/54959/51276/7127/64798/151050/28951/8200/4638
C6	KRAS.600_UP.V1_UP	KRAS.600_UP.V1_UP	257	0.413831	1.53272	0.00107759	0.0281585	0.0194467	2737	tags=31%, list=16%, signal=27%	1670/7258/5121/1056/2911/29106/4477/390616/7368/5100/64577/6326/1113/4336/2903/248/9892/10083/4897/79949/23321/55613/23462/2254/83478/27324/54769/1358/26059/6857/54752/495/3798/79844/5602/57161/55079/9705/2115/1780/51286/4674/655/1501/460/3800/64800/6304/9966/8382/5101/4916/5950/1621/7166/3815/6696/27098/6616/55859/27112/6585/80263/55885/80008/5327/84436/2119/2842/64084/3777/1235/6252/10687/28951…
C6	LEF1_UP.V1_DN	LEF1_UP.V1_DN	180	0.400261	1.45141	0.00656455	0.049373	0.0340978	2844	tags=29%, list=17%, signal=25%	5121/54474/1690/27012/3169/10595/51316/7031/80736/7103/1080/54854/54682/10551/2947/6456/79170/8549/214/7504/7552/25924/6819/64757/7915/5627/55540/79695/27185/6505/9966/57088/5950/23708/83989/64699/10396/3815/28978/8644/1999/725/481/79762/79694/3784/1363/8991/1018/51090/10103/25837/1371
C6	STK33_SKM_DN	STK33_SKM_DN	247	0.373329	1.38151	0.0107759	0.049373	0.0340978	3213	tags=28%, list=19%, signal=23%	353189/56154/1005/26084/4051/84366/5100/2558/90665/4883/57460/55286/767/26050/285382/23007/65975/55753/5357/54682/55024/254887/6689/596/28/93986/5577/84707/116154/84327/83699/84144/64757/29122/150864/6770/55190/79695/387914/126549/23329/222553/79974/346689/3815/56704/9900/120892/1122/56994/55799/79762/660/151888/7163/9771/151827/5291/3385/26999/4548/114928/814/401262/3782/5096/6653/5723/51205/197…
C6	IL2_UP.V1_UP	IL2_UP.V1_UP	173	-0.291071	-1.33134	0.0107527	0.049373	0.0340978	3802	tags=36%, list=22%, signal=29%	79703/8676/1154/11132/22927/23413/23764/54896/3099/10849/2323/3596/80758/3726/64866/3207/3755/6515/10221/57718/3667/164656/8659/1846/60673/5998/3586/5339/80324/9447/10622/10749/7421/23630/8140/2125/347902/650/1316/30846/79767/124044/8838/28231/8877/1848/126321/2921/388/7293/5292/4616/27033/51330/9032/3552/1001/5008/5745/29094/8061/11007
C6	IL15_UP.V1_UP	IL15_UP.V1_UP	171	-0.297328	-1.34853	0.0111111	0.049373	0.0340978	3745	tags=34%, list=22%, signal=27%	11132/8459/256949/23764/54896/92609/3099/10849/2323/3596/6695/3726/10221/3667/164656/898/1846/6271/5998/3586/3026/5339/4094/80324/1746/9447/1893/10622/10749/7421/8140/6351/51806/650/80152/7755/79767/28231/1848/126321/388/7293/5292/80256/4616/27033/51330/11255/3552/1001/5008/5745/29094/8061/51200/5672/11007
C6	PRC2_EZH2_UP.V1_UP	PRC2_EZH2_UP.V1_UP	186	-0.301527	-1.39998	0.0106383	0.049373	0.0340978	1533	tags=19%, list=9%, signal=17%	2150/419/650/3728/669/9955/1232/6563/55640/22885/5744/1305/40/10561/9945/78990/9976/970/3576/3897/5646/5055/2069/51129/7277/6590/885/54852/4319/5650/4923/9173/2352/54544
C6	MYC_UP.V1_DN	MYC_UP.V1_DN	154	-0.319641	-1.42995	0.00990099	0.049373	0.0340978	1569	tags=18%, list=9%, signal=16%	4330/404550/4318/5467/114783/1992/9052/2709/11254/2921/9333/27076/195814/126353/79413/3606/144501/90853/2069/51129/6280/6279/4312/4314/6699/1828
C6	CAMP_UP.V1_UP	CAMP_UP.V1_UP	187	-0.310666	-1.43354	0.0113636	0.049373	0.0340978	4658	tags=39%, list=27%, signal=28%	6747/1798/10211/3309/4609/113829/4835/8402/9361/10904/171568/25946/10625/4191/2745/10296/81788/949/6775/22818/1293/468/2923/4116/81605/6396/5034/1535/84219/226/89941/3433/10616/26574/79711/79101/29088/23645/5036/8891/1351/404734/11316/112483/54732/54987/55748/8818/5875/23640/29926/4723/548596/5479/64374/115708/4830/83667/81565/6142/115098/8519/6352/3576/7980/1890/10410/7045/7378/1381/4502
C6	ESC_J1_UP_EARLY.V1_DN	ESC_J1_UP_EARLY.V1_DN	172	-0.315079	-1.43745	0.0107527	0.049373	0.0340978	3676	tags=34%, list=22%, signal=27%	79159/7942/26276/54865/3399/10001/1052/1264/54896/51084/55330/8347/8409/4598/3726/84277/81848/308/23378/1059/5245/126792/57761/81030/29115/23223/649/3397/63943/53838/301/80757/10398/346171/6876/404550/58/8379/2637/1848/2633/6567/7053/3918/10267/3491/54209/6199/55803/51330/306/3266/5054/51129/7051/2810/5502
C6	E2F3_UP.V1_DN	E2F3_UP.V1_DN	127	-0.343894	-1.49022	0.00787402	0.049373	0.0340978	1755	tags=23%, list=10%, signal=21%	624/128308/6804/54436/404550/1013/5467/23624/1992/9052/2709/11254/9333/101/27076/79413/3310/54209/56342/144501/9047/338376/6286/2069/4312/4314/6699/23581
C6	AKT_UP_MTOR_DN.V1_UP	AKT_UP_MTOR_DN.V1_UP	176	-0.332131	-1.51417	0.0107527	0.049373	0.0340978	2355	tags=36%, list=14%, signal=32%	3622/116372/4791/25984/493869/64771/7809/1948/30815/1030/25880/79159/1843/1497/8178/54926/10205/11221/3726/10493/7071/9244/5202/6441/11186/610/1839/221955/26270/10791/10755/27290/57458/9961/23770/29763/1316/6374/23541/54857/8877/90019/2919/91947/3918/3434/56169/6289/51330/284207/79176/5836/10900/10769/55287/6700/6288/6279/312/2731/1826/383/128488
C6	LTE2_UP.V1_DN	LTE2_UP.V1_DN	192	-0.331985	-1.53887	0.011236	0.049373	0.0340978	3456	tags=32%, list=20%, signal=26%	10486/4940/8334/51131/4939/1647/6672/1123/4256/54809/6890/5046/8839/8339/7357/64135/4938/9246/55008/3959/6566/3397/7020/11031/185/10964/347902/706/5698/1299/64761/9536/3437/11254/3431/11098/1475/3909/10561/2274/51083/23586/55714/8519/3434/3430/306/8638/7980/5174/3956/857/3665/684/3429/2537/1381/9636/11009/1826
C6	GCNP_SHH_UP_LATE.V1_DN	GCNP_SHH_UP_LATE.V1_DN	172	-0.337385	-1.53921	0.0107527	0.049373	0.0340978	2895	tags=31%, list=17%, signal=26%	54345/256949/84936/1264/26100/3679/2054/55707/64866/83871/81889/64080/168455/6100/6556/23286/80324/90203/6513/57804/5617/5309/26229/3566/5696/80381/3692/6282/6804/4913/4521/55210/57085/154/6284/3918/60672/741/5338/1339/10158/5745/55766/7134/7125/4188/10804/7424/5653/11202/383/4014
C6	KRAS.PROSTATE_UP.V1_DN	KRAS.PROSTATE_UP.V1_DN	130	-0.350638	-1.5414	0.00763359	0.049373	0.0340978	1073	tags=19%, list=6%, signal=18%	11254/8796/5020/3040/5055/4978/6698/5745/8710/6236/7051/6279/3785/80157/64137/5266/6699/6278/1014/383/3868/26285/100129271/1421
C6	KRAS.BREAST_UP.V1_UP	KRAS.BREAST_UP.V1_UP	125	-0.359361	-1.56436	0.00787402	0.049373	0.0340978	972	tags=21%, list=6%, signal=20%	2921/23676/8796/2920/4879/6447/1673/3885/3884/5473/3553/3294/51554/1437/57829/29114/4319/43849/5653/27178/4778/9173/6701/1041/54544
C6	AKT_UP.V1_UP	AKT_UP.V1_UP	163	-0.348507	-1.57398	0.011236	0.049373	0.0340978	2591	tags=27%, list=15%, signal=23%	27352/92521/171177/6441/11186/6398/26270/10791/6513/23597/10755/57458/79570/29763/6291/1316/669/23541/54857/8877/3437/90019/11254/140456/3434/56169/6289/51330/284207/57402/5836/10900/10769/118881/6698/55287/2171/6700/6288/312/383/84639/128488
C6	RB_P130_DN.V1_DN	RB_P130_DN.V1_DN	132	-0.357449	-1.57504	0.008	0.049373	0.0340978	3364	tags=27%, list=20%, signal=22%	2773/1647/84650/7266/64215/2739/54978/646/1075/1832/171177/567/6513/7421/345274/4973/53917/5269/664/80256/5654/6237/8796/91947/79153/29094/338785/3858/1672/387695/2706/5653/5650/3848/3854
C6	CSR_LATE_UP.V1_UP	CSR_LATE_UP.V1_UP	157	-0.348094	-1.57834	0.01	0.049373	0.0340978	4128	tags=33%, list=24%, signal=25%	4828/222865/10953/332/6611/1020/10056/92856/84798/83716/6372/1503/9138/3875/84154/3575/84266/10598/57019/26155/5036/55646/2280/1841/3655/7078/2009/112495/5702/4496/4619/285761/7076/1984/8662/10726/147183/4494/6723/7169/1000/3814/148398/4501/10589/8710/7277/29114/7424/4314/4502
C6	SIRNA_EIF4GI_UP	SIRNA_EIF4GI_UP	91	-0.386733	-1.60253	0.0060241	0.049373	0.0340978	4478	tags=38%, list=26%, signal=29%	79039/5859/23403/10575/22980/4733/1632/5250/51056/1052/8904/501/8839/5349/1075/4043/678/51016/64065/5720/27335/10758/2204/3315/3106/4728/79783/57402/5836/760/6698/7138/6288/6699
C6	LEF1_UP.V1_UP	LEF1_UP.V1_UP	188	-0.353826	-1.63756	0.0111111	0.049373	0.0340978	2022	tags=27%, list=12%, signal=24%	2791/8572/29015/10202/55107/4237/2273/9435/5947/10398/4753/56937/6275/558/7431/3783/1299/2625/3002/1396/23612/3768/3852/1382/8190/79156/2335/2014/9032/3897/3040/24147/9047/6274/3589/27344/3956/5054/8061/6273/50486/3577/23237/3489/4923/978/6701/51350/7054/3887
C6	TBK1.DN.48HRS_DN	TBK1.DN.48HRS_DN	49	-0.443623	-1.64041	0.00858369	0.049373	0.0340978	4919	tags=57%, list=29%, signal=41%	4482/5154/1282/2958/80347/23/3303/332/2582/5898/8727/56940/3597/5588/9270/1846/57761/55111/329/5696/8821/6804/8870/51382/5997/8869/2769
C6	TGFB_UP.V1_UP	TGFB_UP.V1_UP	180	-0.362887	-1.65876	0.0113636	0.049373	0.0340978	3875	tags=43%, list=23%, signal=34%	1410/5155/8609/3340/7066/6038/1030/7942/2004/2244/2324/3399/5553/23189/10205/10849/65981/6615/3373/2114/3726/4776/58495/10221/1454/3667/79905/54797/7071/3694/23210/3269/4606/50515/3142/838/3725/6002/54498/8572/23529/1490/22936/10848/54361/221749/56937/2150/6876/84951/4146/7481/3783/286/23541/5467/8877/9935/5293/388/3678/2297/4616/1160/1307/126353/56603/6274/3352/3589/6525/9388/7476/6236/4803/9173…
C6	HINATA_NFKB_IMMU_INF	HINATA_NFKB_IMMU_INF	17	-0.578372	-1.66401	0.0108696	0.049373	0.0340978	4232	tags=65%, list=25%, signal=49%	3659/6372/3569/5806/6347/4973/2921/2920/3576/3553
C6	KRAS.LUNG_UP.V1_DN	KRAS.LUNG_UP.V1_DN	134	-0.384358	-1.6861	0.00819672	0.049373	0.0340978	1123	tags=27%, list=7%, signal=25%	9547/9935/2668/1382/222/11254/810/27076/11012/51458/1280/8581/5540/10249/56603/8608/3352/8424/3963/29986/200315/1672/170679/7051/11250/43849/3713/5676/11202/5650/6283/6278/1014/3848/3868
C6	PTEN_DN.V2_UP	PTEN_DN.V2_UP	123	-0.389346	-1.68799	0.00769231	0.049373	0.0340978	2460	tags=33%, list=14%, signal=28%	5743/27129/51327/3725/6398/90273/10791/80833/4017/28234/7379/23034/25822/3566/93408/5268/56998/55954/79094/837/5328/1305/3909/78990/9235/3576/56895/306/27147/89795/8715/9388/3553/51129/50486/51200/2998/5655/9119
C6	EGFR_UP.V1_UP	EGFR_UP.V1_UP	183	-0.368419	-1.69681	0.0114943	0.049373	0.0340978	4238	tags=39%, list=25%, signal=30%	2131/3659/6416/55332/112399/2745/4791/6578/10161/3601/80323/6674/2004/83716/2244/1052/27289/3099/10205/5699/8727/2114/3726/22822/6890/5791/6347/3694/1846/1839/1290/72/4017/1490/65124/133/23034/81537/22936/5031/80757/3566/2150/3306/55076/23406/5698/3995/23474/1848/2633/1847/2697/3437/51083/3675/29109/3491/9260/3669/3624/6286/51129/7138/6280/1594/6279/7280/4319/4312/3887
C6	ESC_V6.5_UP_EARLY.V1_DN	ESC_V6.5_UP_EARLY.V1_DN	169	-0.378335	-1.71725	0.0105263	0.049373	0.0340978	3159	tags=37%, list=18%, signal=31%	3875/11285/4811/4256/3726/800/308/11135/3481/79092/1281/7041/1832/6690/1839/8747/10911/1278/567/26270/1490/220323/302/6277/57159/301/5118/1277/2150/6876/2191/6275/558/633/404550/58/2637/2709/5328/5654/84667/2274/11012/2707/3918/1307/27033/3491/51330/360/3624/306/84617/5054/857/7051/3929/2810/3872/5655/4648/3868
C6	RB_P107_DN.V1_DN	RB_P107_DN.V1_DN	128	-0.398674	-1.74346	0.00757576	0.049373	0.0340978	4408	tags=45%, list=26%, signal=33%	1906/84958/80347/10904/29959/2745/51109/7097/192286/10280/23627/37/81887/9111/7390/6717/54840/84246/8347/3875/29922/127262/25828/51250/5791/1603/64425/8694/5917/10808/64320/10622/10487/54541/51371/301/10095/8655/64834/79094/23566/1382/1992/140576/12/54/1263/81892/1514/338785/5473/387695/6280/6279/6590/2706
C6	MEL18_DN.V1_UP	MEL18_DN.V1_UP	138	-0.409097	-1.80703	0.00847458	0.049373	0.0340978	2969	tags=36%, list=17%, signal=30%	3037/6890/64866/4222/81029/50515/8744/1839/1893/9780/54541/55092/133/7130/8140/624/9435/27092/3772/56937/6804/2191/10536/3995/9955/3914/28231/22885/5744/4494/4907/3678/2919/1305/9945/51083/3675/80380/1307/5329/24147/3624/1464/8061/2152/51200/1437/7424
C6	CSR_EARLY_UP.V1_UP	CSR_EARLY_UP.V1_UP	144	-0.408224	-1.82409	0.00869565	0.049373	0.0340978	3591	tags=37%, list=21%, signal=29%	83716/3399/8178/4092/91283/1503/3301/2113/84933/100287932/11047/6615/6675/81848/55432/29928/9775/7071/9564/1832/60673/5743/3142/8767/1746/1839/6566/30844/29126/5606/285672/115265/5829/285761/51491/9136/24145/6461/4907/2297/4860/51083/623/8412/51330/5329/24147/3624/10105/3589/6525/2152
C6	KRAS.50_UP.V1_DN	KRAS.50_UP.V1_DN	45	-0.506454	-1.85469	0.00390625	0.049373	0.0340978	2227	tags=36%, list=13%, signal=31%	6664/4600/27202/10964/11254/8581/23553/170679/6236/7051/6699/6278/1014/3868/1421
C6	KRAS.LUNG.BREAST_UP.V1_UP	KRAS.LUNG.BREAST_UP.V1_UP	131	-0.421845	-1.85855	0.00763359	0.049373	0.0340978	1256	tags=27%, list=7%, signal=25%	6374/11174/28231/2921/2919/23676/101/80380/7869/2920/3669/4879/3576/6447/5646/3624/9047/89795/3885/1440/5473/51129/3294/50486/1437/57829/56729/29114/4319/4312/27178/9173/1041/54544
C6	RB_DN.V1_DN	RB_DN.V1_DN	124	-0.443139	-1.92997	0.00763359	0.049373	0.0340978	4586	tags=52%, list=27%, signal=38%	3309/90865/80781/53637/4783/65997/83930/9510/6578/5155/1154/960/9570/7390/8347/5699/1647/6713/6307/8727/5045/646/3338/2316/50814/1075/171177/27122/5720/10487/54541/57458/8140/2273/11072/9961/2150/50805/8655/9645/79094/4318/91663/6187/3914/10654/5721/85027/1992/10397/140576/12/128822/10409/3918/7092/857/684/5473/387695/7277/4322/2706
C6	BMI1_DN_MEL18_DN.V1_UP	BMI1_DN_MEL18_DN.V1_UP	143	-0.436628	-1.94768	0.00877193	0.049373	0.0340978	3324	tags=42%, list=19%, signal=34%	150094/323/1647/3575/11221/3037/81029/51177/3694/50515/85377/57761/8744/1839/7078/9780/55092/133/7130/8140/79570/56937/6804/6876/2191/3783/3995/10435/3914/22885/5744/4494/4907/5292/3678/2919/1305/9945/51083/3675/154/80380/1307/10938/5329/4879/3576/3552/24147/3624/306/1464/3352/8061/2152/51200/1437/7424/9119
C6	BMI1_DN.V1_UP	BMI1_DN.V1_UP	143	-0.445312	-1.98641	0.00877193	0.049373	0.0340978	3116	tags=39%, list=18%, signal=32%	3732/290/5045/3037/6890/64866/3694/4240/50515/22943/8744/1839/7078/9780/6513/140885/55092/2317/7130/8140/624/56937/6804/6876/2191/10536/79581/24145/3995/3914/28231/5744/9052/4907/3678/2919/1305/9945/51083/3675/154/80380/1307/24147/3624/306/1464/8076/2152/51200/1437/5673/7424/3872/4314
C6	SINGH_KRAS_DEPENDENCY_SIGNATURE_	SINGH_KRAS_DEPENDENCY_SIGNATURE_	20	-0.672907	-2.02765	0.002849	0.049373	0.0340978	3514	tags=80%, list=21%, signal=64%	4486/272/120224/3898/7039/79098/3909/10045/101/195814/3918/135398/374/9982/84985
C6	KRAS.DF.V1_UP	KRAS.DF.V1_UP	184	-0.440447	-2.03785	0.0111111	0.049373	0.0340978	1697	tags=45%, list=10%, signal=41%	3622/2745/7097/11146/7122/1293/37/1030/598/2004/2109/9540/28227/22839/65981/7837/10544/220/4507/26207/290/56259/501/54922/2281/5880/22943/254102/3959/4017/2791/9961/10098/10964/8821/6810/3306/10226/650/65990/9955/6374/5997/23624/8406/1992/2921/5328/2919/64236/10561/101/9945/10630/8519/51282/3434/79783/3430/54958/3669/2014/3576/6447/5646/3624/7980/5054/6525/6286/1440/3294/11226/3429/23767/6236/431…
