# Supplementary material for: Mitochondrial RNA modifications shape metabolic plasticity in metastasis
Source: Nature. 2022 Jun 29;607(7919):593–603. doi: 10.1038/s41586-022-04898-5 (PMC9300468; doi:10.1038/s41586-022-04898-5)
Supplement: Supplementary file 11 — Source Data Figs. 1-7 and Extended Data Figs. 1-9 and 11-12 [file 41586_2022_4898_MOESM11_ESM.xlsx]

## Sheet: Fig.1a
Figure 1a
VDH01
pos	fCAB-VDH01_repl1	fCAB-VDH01_repl2	fCAB-VDH01_repl1_coverage	fCAB-VDH01_repl2_coverage
998	0.107955	0.0140845	176	142
1000	0.0661765	0.0481928	136	166
1001	0.0279188	0.0216606	394	277
1008	0.125592	0.0216718	422	323
1010	0.0971302	0.0189573	453	422
1019	0.0446927	0.0114943	537	522
1022	0.0476974	0.0396396	608	555
1031	0.10299	0.0683761	602	585
1037	0.0864382	0.0549273	671	619
1042	0.0715137	0.0735456	839	911
1047	0.118267	0.0828905	854	941
1049	0.0646259	0.0393199	882	941
1051	0.0777656	0.0349576	913	944
1057	0.05837	0.0482833	908	932
1063	0.0779363	0.0399137	911	927
1064	0.0231023	0.00975081	909	923
1065	0.030837	0.0166852	908	899
1069	0.0862471	0.080226	858	885
1232	0.0249027	0.0130719	2570	153
1233	0.0116758	0.0299401	2912	167
1235	0.00870348	0.00510204	3332	196
1237	0.0152672	0.0338983	4454	236
1238	0.014353	0.0123457	4668	243
1240	0.023393	0.0192308	4916	260
1241	0.00997805	0.0107914	5011	278
1243	0.00861079	0	5226	306
1247	0.0156495	0.0190736	5751	367
1249	0.0105612	0	6344	437
1252	0.0145098	0.0153846	7650	520
1253	0.0121664	0.0162455	8055	554
1260	0.0126807	0.0114504	68687	1048
1261	0.0136351	0.0157993	72240	1076
1263	0.0145693	0.0057947	75021	1208
1264	0.0213181	0.0182648	75945	1314
1267	0.0118326	0.0120025	78512	1583
1270	0.0100059	0.025227	82751	1982
1273	0.0225717	0.0083717	87809	2389
1277	0.0209558	0.0213018	155279	3380
1278	0.0158679	0.0128205	157677	3510
1279	0.0109342	0.0113794	159682	3603
1289	0.0179441	0.0144871	182846	5108
1292	0.0315268	0.022193	208743	6849
1301	0.0469476	0.0192642	178220	13808
1303	0.0445832	0.0125174	191754	15099
1309	0.0503455	0.0201986	196383	20645
1310	0.0243396	0.0108175	201482	21077
1311	0.0385511	0.0112506	206920	21510
1313	0.0520789	0.014944	171413	23220
1321	0.119576	0.0212127	136190	30972
1329	0.0970772	0.0149982	152765	32804
1339	0.0624174	0.0145351	169456	33918
1340	0.0713221	0.0145729	169120	33830
1341	0.0695793	0.0126724	168944	33853
1351	0.0497474	0.0210736	230183	14046
1362	0.0214459	0.0170291	223726	15268
1365	0.0267281	0.0151466	219769	15317
1371	0.0109274	0.00853291	260996	13946
1374	0.0161014	0.011702	244824	13502
1375	0.00901096	0.0101497	244369	13498
1376	0.0107287	0.00679719	243831	13535
1377	0.00699624	0.00676641	240129	13301
1384	0.0166691	0.00847793	215188	12621
1387	0.0129367	0.0148155	195722	11542
1393	0.00838657	0.0126855	117092	8829
1394	0.00649728	0.0105008	115433	8666
1395	0.00660528	0.00609256	113697	8535
1404	0.0441839	0.0310078	1109	129
1413	0.0191147	0.0337838	994	148
1428	0.00949914	0.00724638	1158	138
1435	0.0347551	0.0510949	1266	137
1449	0.0124708	0.0145985	1283	137
1530	0.0353228	0.0261438	821	153
1531	0.0321429	0.0251572	840	159
1532	0.0272189	0.0365854	845	164
1533	0.0294811	0.0365854	848	164
1536	0.0319829	0.0824176	938	182
1538	0.0337769	0.0416667	977	192
1555	0.0506673	0.0701754	4421	285
1560	0.0318644	0.0704225	4425	284
1565	0.0388613	0.0801394	4426	287
1578	0.032171	0.09319	4445	279
1601	0.015534	0.048	515	125
1611	0.0519031	0.0650888	578	169
1616	0.0500759	0.0672043	659	372
1618	0.0521739	0.100796	690	377
1623	0.0362319	0.116049	690	405
1625	0.0376266	0.123188	691	414
1626	0.0303907	0.125301	691	415
1627	0.0202605	0.114078	691	412
1630	0.056196	0.115942	694	414
1634	0.0687679	0.12619	698	420
1636	0.0857143	0.117647	700	425
1648	0.0192572	0.161863	727	451
1651	0.0344828	0.17713	725	446
1656	0.0552486	0.146226	724	424
1661	0.0305132	0.136253	721	411
1662	0.0457698	0.133005	721	406
1664	0.0125	0.104738	720	401
1666	0.0180807	0.0657895	719	380
1671	0.0143885	0.0872093	695	344
1748	0.058438	0.118812	3662	101
1888	0.0261044	0.0300752	498	133
1889	0.0330097	0.05	515	140
1894	0.0305755	0.0424242	556	165
1900	0.059542	0.0823529	655	170
1901	0.0210843	0.0114286	664	175
1902	0.005997	0.0113636	667	176
1903	0.0503704	0.0960452	675	177
1904	0.00892857	0.00558659	672	179
1909	0.034632	0.0474138	693	232
1910	0.0401146	0.0127119	698	236
1914	0.0431937	0.0288809	764	277
1918	0.0267857	0.0454545	784	286
1921	0.0098401	0.00931677	813	322
1922	0.0206311	0.0183486	824	327
1929	0.040293	0.0244444	1092	450
1932	0.0159262	0.0210728	1193	522
1941	0.0276565	0.0324763	1374	739
1943	0.0373295	0.0157895	1393	760
1945	0.0128988	0.0237203	1473	801
1946	0.00747283	0.0174564	1472	802
1947	0.0254111	0.0387016	1338	801
1950	0.017991	0.0277078	1334	794
1958	0.0185659	0.0257732	1562	776
2510	0.0168176	0.04	773	100
2512	0.0216086	0.0188679	833	106
2513	0.0127758	0.0181818	861	110
2515	0.00643777	0.0625	932	112
2519	0.0182517	0.0136986	1041	146
2522	0.0125369	0.0314465	1356	159
2524	0.0091104	0.0542169	1866	166
2525	0.017658	0.0169492	2152	177
2537	0.0219233	0.0128205	4014	312
2539	0.0599214	0.0127389	4072	314
2540	0.0157017	0.0125786	4076	318
2542	0.0100073	0.00925926	4097	324
2543	0.0130372	0.0336391	4142	327
2546	0.0247973	0.0060241	4194	332
2547	0.020956	0.0678466	4247	339
2548	0.0230393	0.0202899	4297	345
2554	0.0354176	0.0623229	4574	353
2556	0.025598	0.0166205	4766	361
2565	0.0433814	0.0157895	7630	380
2568	0.0550459	0.0287206	7739	383
2569	0.00723608	0.0078329	7739	383
2571	0.0363744	0.00636943	5086	157
2576	0.0352057	0.0294118	5056	170
2577	0.00913786	0.00584795	5034	171
2578	0.0294583	0.0828402	5058	169
2582	0.0518992	0.0603015	5318	199
2583	0.0236518	0.0216216	5285	185
2587	0.0204082	0	5341	193
2596	0.0170568	0	5511	218
2602	0.00950119	0.0042735	5894	234
2604	0.0147085	0	5711	240
2610	0.00936396	0.0210084	5660	238
2611	0.0124017	0.0123967	5725	242
2623	0.0180515	0.04329	7534	231
2624	0.0119	0.017094	7479	234
2652	0.0195714	0.0186916	8073	107
2656	0.00801859	0.00775194	8605	129
2658	0.00493218	0.00699301	8921	143
2662	0.0187402	0.0168539	12700	178
2669	0.0255585	0.0212766	24845	282
2670	0.0174624	0.013289	25426	301
2682	0.00552467	0.0180995	29142	442
2683	0.0158093	0.0110865	29160	451
2686	0.00821475	0.0087146	29094	459
2687	0.0109426	0.0174292	29152	459
2688	0.0151171	0.0218818	28643	457
2698	0.0293422	0.0337711	27469	533
2702	0.0479864	0.0368421	26966	570
2707	0.041294	0.0243478	23926	575
2709	0.0447711	0.025	23743	600
2712	0.0346242	0.0243902	23654	615
2717	0.0271353	0.038526	23217	597
2725	0.0144205	0.017331	22052	577
2726	0.0056888	0.013913	21973	575
2727	0.00474821	0.00701754	21903	570
2755	0.0340314	0	382	101
2760	0.0205339	0.0466667	487	150
2761	0.0220441	0.109677	499	155
2765	0.0254873	0.0577778	667	225
2769	0.0236908	0.0198675	802	302
2770	0.0121065	0.00967742	826	310
2771	0.00947867	0.0248447	844	322
2773	0.0349493	0.0356164	887	365
2778	0.0142077	0.0132743	915	452
2779	0.0194384	0.0430328	926	488
2784	0.054078	0.0297974	1128	839
2787	0.0304325	0.0331447	1873	1237
2788	0.0352113	0.0322581	1988	1333
2792	0.034534	0.0347513	2693	1669
2793	0.016735	0.0213379	2928	1734
2796	0.032457	0.0324074	3081	1944
2808	0.00852417	0.0180493	15720	2881
2817	0.0232444	0.0141975	16262	3240
2820	0.0260135	0.0219251	16453	3740
2821	0.0157046	0.016028	16683	3993
2823	0.0149236	0.00688468	16685	4067
2828	0.0280212	0.014395	16773	4446
2833	0.0346423	0.0209968	16858	4715
2834	0.0202518	0.00666806	16838	4799
2835	0.0290018	0.0135579	16861	4868
2838	0.028449	0.00997208	16802	5014
2839	0.0141305	0.0100711	16843	5064
2841	0.00944124	0.0156908	16841	5226
2842	0.0117591	0.0109384	16838	5211
2846	0.0293003	0.0217157	16894	5572
2851	0.0261678	0.0206736	16891	5998
2855	0.024541	0.020969	17155	6295
2861	0.038705	0.01951	16587	6612
2864	0.00427834	0.00529328	15894	6990
2866	0.0314182	0.0172732	17283	7584
2867	0.0316883	0.0142767	17609	7915
2871	0.013442	0.00924156	18524	9414
2876	0.0296637	0.0158939	9338	10633
2880	0.0362357	0.0273135	9383	11606
2883	0.0171131	0.0150148	17881	14852
2888	0.0123017	0.0115375	66007	23142
2890	0.0144274	0.0114943	74788	26100
2898	0.0144858	0.00958817	101824	28264
2899	0.0187404	0.011971	101812	28235
2905	0.00988539	0.00750767	101564	27705
2910	0.0177147	0.0126661	101441	27396
2911	0.00571254	0.00528014	101356	27272
3034	0.019962	0	1052	168
3042	0.0291153	0.00531915	893	188
3045	0.0218391	0.0307692	870	195
3055	0.0184922	0.00980392	703	204
3056	0.01	0.00480769	700	208
3059	0.0162963	0.00943396	675	212
3065	0.0185471	0.00471698	647	212
3072	0.00995025	0.0188679	603	212
3076	0.0124113	0.014218	564	211
4409	0.336	0.362869	125	237
4412	0.253968	0.420168	126	238
4421	0.269231	0.356275	130	247
4425	0.338462	0.442748	130	262
4429	0.284615	0.398467	130	261
4430	0.238462	0.387833	130	263
4431	0.869231	0.891892	130	259
4435	0.253846	0.445283	130	265
4436	0.176923	0.324528	130	265
4437	0.253846	0.449057	130	265
4438	0.210938	0.349624	128	266
4455	0.243243	0.348624	111	218
4456	0.198198	0.331776	111	214
4457	0.171171	0.391509	111	212
4460	0.238532	0.388626	109	211
4461	0.256881	0.419512	109	205
4462	0.220183	0.351485	109	202
4466	0.212963	0.386935	108	199
5582	0.0237154	0.00478469	253	209
5585	0.0347826	0.0196078	345	204
5592	0.0189702	0	369	215
5595	0	0	368	214
5600	0.0406504	0.0186047	369	215
5601	0.0108401	0.0790698	369	215
5602	0.0189702	0.00465116	369	215
5603	0.00813008	0	369	215
5605	0.0298103	0.00465116	369	215
5607	0	0	369	214
5610	0.0135501	0	369	213
5613	0.0352304	0.00465116	369	215
5616	0.0135501	0.00930233	369	215
5621	0.0296496	0.0184332	371	217
5623	0.0431267	0.00921659	371	217
5628	0.0161725	0.0184332	371	217
5631	0.0243243	0.0184332	370	217
5632	0.0189189	0.0230415	370	217
5634	0.0134771	0.00925926	371	216
5645	0.0244565	0.0691244	368	217
5650	0.0108992	0.0138889	367	216
5651	0.010929	0.00925926	366	216
5652	0.00826446	0.00925926	363	216
5900	0.00265174	0.00343643	3394	9021
5908	0.0142505	0.0104311	3649	9395
5910	0.0163354	0.0114979	3673	9480
5911	0.0192882	0.010533	3681	9494
5914	0.0314278	0.0144367	3691	9559
5915	0.0135391	0.00941127	3693	9563
5921	0.0231307	0.0155734	3718	9696
5926	0.00477987	0.0100661	3975	9835
5928	0.00652447	0.0114907	3985	9834
5931	0.0173106	0.02024	3986	9832
5935	0.0253323	0.0207507	3987	9831
5936	0.0220662	0.0133266	3988	9830
5938	0.0223058	0.0210473	3990	9835
5944	0.0240481	0.0244449	3992	9818
5952	0.0455487	0.0216049	483	324
5954	0.0102881	0.015625	486	320
5959	0.0121704	0.015674	493	319
5960	0.0138889	0.025	504	320
5968	0.0200803	0.00625	498	320
5971	0.0040404	0.021875	495	320
5973	0.0120724	0.0188088	497	319
6712	0.0125261	0.0134228	479	149
6724	0.016129	0.0412844	496	218
6729	0.111111	0.0976744	495	215
6738	0.00205339	0.0333333	487	210
12213	0.046729	0.0898204	107	167
12215	0.037037	0.0532544	108	169
12217	0.0363636	0.153846	110	169
12223	0.0508475	0.188571	118	175
12226	0.0508475	0.146341	118	164
12230	0.0762712	0.10625	118	160
12232	0.0603448	0.115385	116	156
12236	0.0344828	0.136054	116	147
12237	0.0948276	0.129252	116	147
12238	0.913043	0.986395	115	147
12239	1	1	116	147
12240	0.991379	1	116	145
12245	0.0619469	0.105634	113	142
12249	0.12	0.0875912	100	137
14654	0.0122449	0.01875	245	160
14662	0	0	238	148

## Sheet: Fig.1e-n
Figure e-n
sample	total.c.N	total.reads	frac.meth				HNEK	%
MT_TM.Kerats.bs03_wt1	25899	37060	0.7	0.7		C	0.0433333	4.33333
MT_TM.Kerats.bs03_wt2	14000	22069	0.63			m5C	0.7	70
MT_TM.Kerats.bs03_wt3	22576	32917	0.69			f5C	0.256667	25.6667
						Sum	1	100
MT_TM.Kerats.fcabs03_wt1	33284	35055	0.95	0.956667
MT_TM.Kerats.fcabs03_wt2	31147	32371	0.96
MT_TM.Kerats.fcabs03_wt3	28954	30077	0.96
MT_TM.SCC25.bs04_ctr1	2406228	4665788	0.52	0.5125			SCC25	%
MT_TM.SCC25.bs04_ctr2	1923673	3781310	0.51			C	0.1725	17.25
MT_TM.SCC25.bs04_ctr3	3667042	7150423	0.51			m5C	0.5125	51.25
MT_TM.SCC25.bs04_ctr4	2199449	4317593	0.51			f5C	0.315	31.5
						Sum	1	100
MT_TM.SCC25.fcabs04_ctr1	3739044	4533544	0.82	0.8275
MT_TM.SCC25.fcabs04_ctr2	4139068	5002339	0.83
MT_TM.SCC25.fcabs04_ctr3	2934375	3541600	0.83
MT_TM.SCC25.fcabs04_ctr4	3055119	3679492	0.83
MT_TM.VDH01.bs03_wt1	12539	23458	0.53	0.536667			VDH01	%
MT_TM.VDH01.bs03_wt2	13388	24613	0.54			C	0.07	7
MT_TM.VDH01.bs03_wt3	10765	19863	0.54			m5C	0.536667	53.6667
						f5C	0.393333	39.3333
MT_TM.VDH01.fcabs03_wt1	103	113	0.91	0.93		Sum	1	100
MT_TM.VDH01.fcabs03_wt2	32434	34521	0.94
MT_TM.VDH01.fcabs03_wt3	18431	19574	0.94
MT_TM.FaDu.bs03_wt1	21519	38645	0.556838	0.543101			FaDu	%
MT_TM.FaDu.bs03_wt2	22111	40321	0.548374			C	0.0838383	8.38383
MT_TM.FaDu.bs03_wt3	7788	14860	0.524092			m5C	0.543101	54.3101
						fmC	0.37306	37.306
MT_TM.FaDu.fcabs03_wt1	42355	45287	0.935257	0.916162		Sum	1	100
MT_TM.FaDu.fcabs03_wt2	30531	33754	0.904515
MT_TM.FaDu.fcabs03_wt3	45651	50237	0.908713
MT_TM.VDH01.CTR_bs05_CTR1	34752	63558	0.546776	0.546776			VDH01-shCtr
MT_TM.VDH01.CTR_bs05_CTR2	34863	62218	0.560336			C	0.0866742	8.66742
MT_TM.VDH01.CTR_bs05_CTR3	40204	73694	0.545553			m5C	0.546776	54.6776
MT_TM.VDH01.CTR_bs05_CTR4	27524	50897	0.540778			fmC	0.36655	36.655
						Sum	1	100
MT_TM.VDH01_fCABS05_CTR1	45154	49726	0.908056	0.913326
MT_TM.VDH01_fCABS05_CTR2	50816	55441	0.916578
MT_TM.VDH01_fCABS05_CTR3	45759	49979	0.915565
MT_TM.VDH01_fCABS05_CTR4	44176	48380	0.913105
MT_TM.VDH01_bs05_sh_1	14860	69073	0.215135	0.233836			VDH01-shNSUN3
MT_TM.VDH01_bs05_sh_2	20167	67038	0.300829			C	0.741422	74.1422
MT_TM.VDH01_bs05_sh_3	15376	67417	0.228073			m5C	0.233836	23.3836
MT_TM.VDH01_bs05_sh_4	9914	51822	0.191309			fmC	0.0247411	2.47411
						Sum	1	100
MT_TM.VDH01_fCABS05_sh_1	19769	76207	0.259412	0.258578
MT_TM.VDH01_fCABS05_sh_2	31541	102988	0.306259
MT_TM.VDH01_fCABS05_sh_3	17979	72994	0.246308
MT_TM.VDH01_fCABS05_sh_4	15175	68254	0.222331

## Sheet: Fig. 2b
Figure 2b
	OP-puro high				Column B	shNSUN3#1
	shCTR	shNSUN3#1	Puromycin		vs.	vs.
	1525	905	1039		Column A	shCTR
	1722	988	1146
	1379	1035			Unpaired t test
	1335	1019			P value	0.0015
					P value summary	**
					Significantly different (P < 0.05)?	Yes
					One- or two-tailed P value?	Two-tailed
					t, df	t=5.476, df=6
	OP-puro mid				Column B	shNSUN3#1
	shCTR	shNSUN3#1	Puromycin		vs.	vs.
	90.4	67.4	51.2		Column A	shCTR
	87.7	72.7	52.5
	99.8	74.7			Unpaired t test
	93	64.7			P value	0.0006
					P value summary	***
					Significantly different (P < 0.05)?	Yes
					One- or two-tailed P value?	Two-tailed
					t, df	t=6.574, df=6

## Sheet: Fig2c
Figure 2c
	shCtr_Citrate	sh#1_Citrate	WT_Citrate	MUT_Citrate	shCtr_Pyrovate	sh#1_Pyrovate	WT_Pyrovate	MUT_Pyrovate	shCtr_Fumarate	sh#1_Fumarate	WT_Fumarate	MUT_Fumarate	shCtr_Malate	sh#1_Malate	WT_Malate	MUT_Malate	shCtr_Succinate	sh#1_Succinate	WT_Succinate	MUT_Succinate	shCtr_Ketoglutarate	sh#1_Ketoglutarate	WT_Ketoglutarate	MUT_Ketoglutarate			Column B	sh#1_Citrate		Column D	MUT_Citrate
	-0.17119	-0.185362	0.208925	-1.00458	-0.149462	-0.385187	-0.0006874	-0.174266	-0.107064	0.0574561	0.128691	-0.793454	-0.0653836	-0.369392	0.213919	-1.30431	-0.885638	-0.486956	0.929099	-0.546082	0.333988	-0.0079543	-1.68809	-1.60175			vs.	vs.		vs.	vs.
	-0.165083	-0.581244	0.300527	-0.958897	-0.257038	-0.310494	0.407562	-0.409135	-0.0523561	-0.136386	0.151242	-0.858888	-0.157083	0.151112	0.139622	-0.976193	-1.0319	-0.608508	0.759461	-0.59859	0.425847	0.0584412	-1.11804	-1.74859			Column A	shCtr_Citrate		Column C	WT_Citrate
	-0.162797	-1.04702	0.245291	-0.964076	-0.13341	-0.513918	0.363054	-0.121409	-0.0138207	-0.864526	0.275343	-0.789756	-0.159292	-0.836015	0.197938	-1.24992	-1.11296	-0.706846	0.915141	-0.726319	0.370979	-1.06934	-1.30581	-1.54289
	0.127463	-0.832329	0.355948	-0.839306	0.324978	-0.381381	0.778184	-0.405527	0.00425773	-0.757145	0.382433	-0.836843	-0.0273103	-0.953772	0.0150619	-1.02993	0.693343	-0.812574	0.914931	-0.662468	-0.664706	-1.14778	-0.510704	-1.71199			Unpaired t test			Unpaired t test
	0.303752	-0.858991	-0.37194	-1.19727	0.133944	-0.277541	0.238226	-0.426384	0.155416	-0.662211	-0.34105	-1.21405	0.345691	-1.02787	-0.82873	-1.53527	0.918628	-0.965379	-0.362079	-1.18651	-1.08284	-1.17256	-1.09451	-1.75775			P value	0.0048		P value	<0.0001
																											P value summary	**		P value summary	****
																											Significantly different (P < 0.05)?	Yes		Significantly different (P < 0.05)?	Yes
																											One- or two-tailed P value?	Two-tailed		One- or two-tailed P value?	Two-tailed
																											t, df	t=3.865, df=8		t, df	t=7.894, df=8
																											Column F	sh#1_Pyrovate		Column H	MUT_Pyrovate
																											vs.	vs.		vs.	vs.
																											Column E	shCtr_Pyrovate		Column G	WT_Pyrovate
																											Unpaired t test			Unpaired t test
																											P value	0.0141		P value	0.0016
																											P value summary	*		P value summary	**
																											Significantly different (P < 0.05)?	Yes		Significantly different (P < 0.05)?	Yes
																											One- or two-tailed P value?	Two-tailed		One- or two-tailed P value?	Two-tailed
																											t, df	t=3.126, df=8		t, df	t=4.650, df=8
																											Column J	sh#1_Fumarate		Column L	MUT_Fumarate
																											vs.	vs.		vs.	vs.
																											Column I	shCtr_Fumarate		Column K	WT_Fumarate
																											Unpaired t test			Unpaired t test
																											P value	0.0366		P value	0.0001
																											P value summary	*		P value summary	***
																											Significantly different (P < 0.05)?	Yes		Significantly different (P < 0.05)?	Yes
																											One- or two-tailed P value?	Two-tailed		One- or two-tailed P value?	Two-tailed
																											t, df	t=2.506, df=8		t, df	t=6.907, df=8
																											Column N	sh#1_Malate		Column P	MUT_Malate
																											vs.	vs.		vs.	vs.
																											Column M	shCtr_Malate		Column O	WT_Malate
																											Unpaired t test			Unpaired t test
																											P value	0.0385		P value	0.0008
																											P value summary	*		P value summary	***
																											Significantly different (P < 0.05)?	Yes		Significantly different (P < 0.05)?	Yes
																											One- or two-tailed P value?	Two-tailed		One- or two-tailed P value?	Two-tailed
																											t, df	t=2.474, df=8		t, df	t=5.269, df=8
																											Column R	sh#1_Succinate		Column T	MUT_Succinate
																											vs.	vs.		vs.	vs.
																											Column Q	shCtr_Succinate		Column S	WT_Succinate
																											Unpaired t test			Unpaired t test
																											P value	0.3701		P value	0.0011
																											P value summary	ns		P value summary	**
																											Significantly different (P < 0.05)?	No		Significantly different (P < 0.05)?	Yes
																											One- or two-tailed P value?	Two-tailed		One- or two-tailed P value?	Two-tailed
																											t, df	t=0.9496, df=8		t, df	t=4.995, df=8
																											Column V	sh#1_Ketoglutarate		Column X	MUT_Ketoglutarate
																											vs.	vs.		vs.	vs.
																											Column U	shCtr_Ketoglutarate		Column W	WT_Ketoglutarate
																											Unpaired t test			Unpaired t test
																											P value	0.234		P value	0.0267
																											P value summary	ns		P value summary	*
																											Significantly different (P < 0.05)?	No		Significantly different (P < 0.05)?	Yes
																											One- or two-tailed P value?	Two-tailed		One- or two-tailed P value?	Two-tailed
																											t, df	t=1.287, df=8		t, df	t=2.710, df=8

## Sheet: Fig. 2d,e
Figure 2d															Multiple unpaired t-test
	Time [hours]	VDH15 shCTR					VDH15 #2									Discovery?	P value	Mean of VDH15 shCTR	Mean of VDH15 #2	Difference	SE of difference	t ratio	df	q value
	0	17.0403	23.407	21.7552	20.7256	25.2155	23.0846	20.0577	19.8616	21.141	20.4673	19.9119	24.7399		0	No	0.834616	21.63	21.32	0.3053	1.424	0.2143	10	0.689697
	7	11.5324	18.7572	15.3288	16.0773	19.4021	18.762	15.9442	15.7737	18.3118	17.1426	15.0206	21.1498		7	No	0.436721	16.22	17.44	-1.224	1.511	0.8101	10	0.567113
	14	12.7907	19.4002	14.5284	16.8173	18.5098	17.9077	16.2895	17.8115	18.0084	17.1421	15.6534	22.0684		14	No	0.325045	16.41	17.84	-1.431	1.382	1.035	10	0.567113
	21	6.75051	11.632	8.1052	12.5043	9.82179	10.4267	8.93505	6.38376	10.8751	10.8382	8.64051	13.2604		21	No	0.914502	9.763	9.909	-0.1458	1.324	0.1101	10	0.692736
	28	7.65508	12.8321	8.07235	12.637	10.6821	12.0005	10.7752	8.08939	11.5154	11.7256	9.04431	15.332		28	No	0.561553	10.38	11.21	-0.836	1.392	0.6005	10	0.574284
	35	7.69581	12.8032	8.92605	12.4398	11.1146	13.3938	12.7018	7.79174	12.1451	11.5677	10.993	16.0705		35	No	0.311269	10.6	12.09	-1.499	1.405	1.066	10	0.567113
	42	25.1382	20.2047	26.0693	24.9635	23.086	16.0096	12.729	18.9092	17.3269	16.1309	14.6509	19.0356		42	Yes	0.000233	23.89	16.4	7.493	1.342	5.583	10	0.000707
	49	25.1585	29.1355	26.5084	25.6965	23.7737	16.6243	14.6416	18.2	19.0207	17.4231	15.7882	19.7977		49	Yes	1.4e-05	26.05	17.36	8.698	1.105	7.868	10	6.2e-05
	56	25.2568	29.0477	26.432	25.9918	26.8152	16.8527	15.3738	18.3138	19.3385	18.9991	15.6482	20.299		56	Yes	5e-06	26.71	17.83	8.877	1.013	8.767	10	4.8e-05
	63	4.97707	9.01132	4.21726	4.66385	5.74369	7.04132	4.06883	2.06451	9.73545	9.61532	7.32593	10.3162		63	No	0.382626	5.723	7.167	-1.444	1.581	0.9132	10	0.567113
	70	5.8078	9.76417	4.75063	6.17501	9.36542	7.6515	4.82548	3.13523	10.5469	11.395	7.05075	11.526		70	No	0.631776	7.173	8.019	-0.8461	1.712	0.4943	10	0.574284
	77	4.99374	10.5229	4.68234	6.32675	8.32303	7.90981	4.63462	3.92681	9.47863	10.4422	6.96638	10.7883		77	No	0.628066	6.97	7.735	-0.7655	1.532	0.4997	10	0.574284
Figure 2e
	Time [hours]	VDH15 Ctr_empty vector				VDH15 NSUN3 Wild-type				VDH15 NSUN3 C2A								Dunnett's multiple comparisons test	Mean Diff.	95.00% CI of diff.	Below threshold?	Summary	Adjusted P Value
	0	88.5928	58.5425	70.656	82.1561	74.6456	74.3255	72.102	61.5673	54.7507	41.8007	45.3334	61.3835	55.1775	47.5678		0	VDH15CTR vs. VDH15NSUN3WT	4.327	-26.97 to 35.62	No	ns	0.8233
	7	85.2862	54.7827	70.9714	81.8966	69.9594	74.2727	71.9466	61.2908	48.4964	56.2363	40.7451	60.8892	49.4491	41.6861			VDH15CTR vs. VDH15NSUN3C2A	23.98	11.10 to 36.87	Yes	**	0.0092
	14	80.8663	49.0969	72.1125	81.33	62.7531	73.7009	72.3132	60.5569	44.3084	51.002	38.46	59.4851	45.9353	37.4516		7	VDH15CTR vs. VDH15NSUN3WT	3.867	-30.90 to 38.63	No	ns	0.878
	21	53.1224	33.0061	37.7846	43.8025	40.2825	38.1186	39.2299	33.3854	34.3628	34.5612	26.6646	30.0571	34.8757	32.8611			VDH15CTR vs. VDH15NSUN3C2A	23.65	-5.950 to 53.25	No	ns	0.087
	28	48.9443	32.2025	37.9578	43.2954	38.4067	37.5241	38.8369	31.6461	33.2067	32.6394	25.9269	29.5425	33.5597	29.7764		14	VDH15CTR vs. VDH15NSUN3WT	3.52	-36.75 to 43.79	No	ns	0.921
	35	46.1435	30.2498	36.9345	43.6379	36.8225	35.4258	36.9523	30.0399	30.2131	30.6379	22.9247	29.438	30.6472	28.079			VDH15CTR vs. VDH15NSUN3C2A	24.74	-6.287 to 55.78	No	ns	0.0874
	42	108.745	102.814	123.188	120.405	136.973	130.429	123.683	108.073	42.1439	53.5566	48.0767	95.8	50.8883	52.9559		21	VDH15CTR vs. VDH15NSUN3WT	4.175	-12.73 to 21.08	No	ns	0.5888
	49	104.317	117.185	141.172	121.196	157.468	141.386	136.052	115.338	40.7647	57.3739	46.6513	96.207	49.4057	50.9503			VDH15CTR vs. VDH15NSUN3C2A	9.699	-5.576 to 24.97	No	ns	0.1458
	56	93.9607	121.251	146.275	133.309	159.226	141.329	137.217	118.69	37.4465	58.3336	45.9328	93.7676	45.8512	49.0966		28	VDH15CTR vs. VDH15NSUN3WT	3.997	-12.17 to 20.16	No	ns	0.5881
	63	36.8838	26.8232	28.3842	34.1039	32.4497	29.7417	27.5907	23.7652	20.8731	21.2215	20.7509	22.2039	21.296	20.3625			VDH15CTR vs. VDH15NSUN3C2A	9.825	-3.017 to 22.67	No	ns	0.0963
	70	33.7411	24.6449	28.0967	33.5144	29.8247	28.3742	26.8624	21.3783	21.2727	19.8323	21.7508	22.7659	21.3294	21.6263		35	VDH15CTR vs. VDH15NSUN3WT	4.431	-12.04 to 20.90	No	ns	0.5448
	77	32.133	24.3402	28.656	32.2536	27.6632	27.3808	25.3053	21.1693	19.1047	18.7682	19.2145	20.8576	18.9809	19.5518			VDH15CTR vs. VDH15NSUN3C2A	10.58	-2.775 to 23.94	No	ns	0.0888
																	42	VDH15CTR vs. VDH15NSUN3WT	-11	-49.90 to 27.90	No	ns	0.5187
																		VDH15CTR vs. VDH15NSUN3C2A	56.55	17.05 to 96.05	Yes	*	0.0192
																	49	VDH15CTR vs. VDH15NSUN3WT	-16.59	-70.64 to 37.45	No	ns	0.475
																		VDH15CTR vs. VDH15NSUN3C2A	64.08	13.67 to 114.5	Yes	*	0.0265
																	56	VDH15CTR vs. VDH15NSUN3WT	-15.42	-85.70 to 54.87	No	ns	0.6465
																		VDH15CTR vs. VDH15NSUN3C2A	68.63	22.95 to 114.3	Yes	*	0.0168
																	63	VDH15CTR vs. VDH15NSUN3WT	3.162	-7.699 to 14.02	No	ns	0.5033
																		VDH15CTR vs. VDH15NSUN3C2A	10.43	2.295 to 18.57	Yes	*	0.0259
																	70	VDH15CTR vs. VDH15NSUN3WT	3.389	-9.371 to 16.15	No	ns	0.5515
																		VDH15CTR vs. VDH15NSUN3C2A	8.57	2.240 to 14.90	Yes	*	0.0224
																	77	VDH15CTR vs. VDH15NSUN3WT	3.966	-7.158 to 15.09	No	ns	0.3956
																		VDH15CTR vs. VDH15NSUN3C2A	9.933	4.292 to 15.57	Yes	*	0.0107

## Sheet: Fig. 2f,g
Figure 2f
	ECAR_Ctr	ECAR_WT	ECAR_Mut	shCtr	sh#2
	41.8909	45.9417	54.8892	54.7686	89.7089				Column C	ECAR_Mut		Column E	siRNA #2
	58.8687	47.7537	68.7123	42.1445	65.5112				vs.	vs.		vs.	vs.
	45.1363	46.6839	55.943	51.7597	75.3646				Column B	ECAR_WT		Column D	siRNA Ctr
	54.3459	43.2398	62.3576	42.4121	70.4283
	45.5683	48.5143	71.5597	60.9672	62.139				Unpaired t test			Unpaired t test
	60.8155	48.1308	67.6301	48.2914	52.6484				P value	<0.0001		P value	0.0003
	47.8107	47.3854	56.6919	35.8831	52.915				P value summary	****		P value summary	***
	54.6388	43.4155	70.292	42.7985	75.7943				Significantly different (P < 0.05)?	Yes		Significantly different (P < 0.05)?	Yes
	48.9033	52.2098	57.1759	44.4646	53.6362				One- or two-tailed P value?	Two-tailed		One- or two-tailed P value?	Two-tailed
	61.7309	48.0961	63.0437	54.1158	70.9558				t, df	t=9.008, df=28		t, df	t=4.007, df=34
	50.7336	47.1292	73.5116	47.3983	58.7486
	54.5923	43.1317	67.5963	30.0686	55.8363				How big is the difference?			How big is the difference?
			58.1572	48.75	43.9564				Mean of column B	46.8		Mean of column D	46.28
			70.7992	43.0705	45.5389				Mean of column C	64.63		Mean of column E	60.64
			58.2627	47.2779	70.9646				Difference between means (C - B) ± SEM	17.82 ± 1.979		Difference between means (E - D) ± SEM	14.36 ± 3.585
			64.2853		51.9094				95% confidence interval	13.77 to 21.88		95% confidence interval	7.078 to 21.65
			74.1334		72.6751				R squared (eta squared)	0.7434		R squared (eta squared)	0.3207
			68.2407		53.9589
					57.6708				F test to compare variances			F test to compare variances
					47.3875				F, DFn, Dfd	6.131, 17, 11		F, DFn, Dfd	2.563, 20, 14
					45.7457				P value	0.004		P value	0.0761
									P value summary	**		P value summary	ns
									Significantly different (P < 0.05)?	Yes		Significantly different (P < 0.05)?	No
									Data analyzed			Data analyzed
									Sample size, column B	12		Sample size, column D	15
									Sample size, column C	18		Sample size, column E	21
Figure 2g
		MitoATP			GlycoATP				MitoATP		GlycoATP
	Ctr_fadu	359.308	316.39	302.456	169.785	171.023	152.371		Column B	sh#1_fadu	Column B	sh#1_fadu
	Ctr_VDH15	197.026	179.097	175.686	159.757	156.061	174.45		vs.	vs.	vs.	vs.
	Ctr_SCC25	232.258	203.598	196.09	152.731	148.293	175.259		Column A	Ctr_fadu	Column A	Ctr_fadu
	sh#1_fadu	188.89	157.614	195.611	284.26	236.794	298.161
	sh#2_fadu	125.575	134.684	199.092	246.059	262.929	256.538		Unpaired t test		Unpaired t test
	sh#1_VDH15	123.304	108.677	143.503	182.862	205.136	233.448		P value	0.0022	P value	0.0051
	sh#2_VDH15	156.681	121.191	117.362	184.773	209.223	232.667		P value summary	**	P value summary	**
	sh#1_SCC25	98.1491	119.11	127.239	206.93	223.621	184.075		Significantly different (P < 0.05)?	Yes	Significantly different (P < 0.05)?	Yes
	sh#2_SCC25	103.389	86.7306	75.8793	224.622	216.325	281.911		One- or two-tailed P value?	Two-tailed	One- or two-tailed P value?	Two-tailed
									t, df	t=7.011, df=4	t, df	t=5.565, df=4
									Column C	sh#2_fadu	Column C	sh#2_fadu
									vs.	vs.	vs.	vs.
									Column A	Ctr_fadu	Column A	Ctr_fadu
									Unpaired t test		Unpaired t test
									P value	0.0039	P value	0.0003
									P value summary	**	P value summary	***
									Significantly different (P < 0.05)?	Yes	Significantly different (P < 0.05)?	Yes
									One- or two-tailed P value?	Two-tailed	One- or two-tailed P value?	Two-tailed
									t, df	t=6.010, df=4	t, df	t=11.68, df=4
									Column B	sh#1_VDH15	Column B	sh#1_VDH15
									vs.	vs.	vs.	vs.
									Column A	Ctr_VDH15	Column A	Ctr_VDH15
									Unpaired t test		Unpaired t test
									P value	0.0082	P value	0.0494
									P value summary	**	P value summary	*
									Significantly different (P < 0.05)?	Yes	Significantly different (P < 0.05)?	Yes
									One- or two-tailed P value?	Two-tailed	One- or two-tailed P value?	Two-tailed
											t, df	t=2.789, df=4
									t, df	t=4.869, df=4
									Column C	sh#2_VDH15	Column C	sh#2_VDH15
									vs.	vs.	vs.	vs.
									Column A	Ctr_VDH15	Column A	Ctr_VDH15
									Unpaired t test		Unpaired t test
									P value	0.0211	P value	0.0382
									P value summary	*	P value summary	*
									Significantly different (P < 0.05)?	Yes	Significantly different (P < 0.05)?	Yes
									One- or two-tailed P value?	Two-tailed	One- or two-tailed P value?	Two-tailed
									t, df	t=3.686, df=4	t, df	t=3.046, df=4
									Column B	sh#1_SCC25	Column B	sh#1_SCC25
									vs.	vs.	vs.	vs.
									Column A	Ctr_SCC25	Column A	Ctr_SCC25
									Unpaired t test		Unpaired t test
									P value	0.0024	P value	0.0313
									P value summary	**	P value summary	*
									Significantly different (P < 0.05)?	Yes	Significantly different (P < 0.05)?	Yes
									One- or two-tailed P value?	Two-tailed	One- or two-tailed P value?	Two-tailed
									t, df	t=6.835, df=4	t, df	t=3.252, df=4
									Column C	sh#2_SCC25	Column C	sh#2_SCC25
									vs.	vs.	vs.	vs.
									Column A	Ctr_SCC25	Column A	Ctr_SCC25
									Unpaired t test		Unpaired t test
									P value	0.0009	P value	0.0209
									P value summary	***	P value summary	*
									Significantly different (P < 0.05)?	Yes	Significantly different (P < 0.05)?	Yes
									One- or two-tailed P value?	Two-tailed	One- or two-tailed P value?	Two-tailed
									t, df	t=8.958, df=4

## Sheet: Fig. 2k
Figure 2k
	shCtr	sh#1	sh#2						Šídák's multiple comparisons test	Mean Diff.	95.00% CI of diff.	Below threshold?	Summary	Adjusted P Value
	0.734	0.496	0.923						shCtr vs. sh#1	-0.2387	-0.3114 to -0.1660	Yes	****	3.87372e-12	A-B
	0.276	0.377	0.964						shCtr vs. sh#2	-0.1927	-0.2640 to -0.1214	Yes	****	8.35751e-09	A-C
	0.292	0.489	0.32
	0.344	0.515	0.463						Test details	Mean 1	Mean 2	Mean Diff.	SE of diff.	n1	n2	t	DF
	0.753	0.702	0.714						shCtr vs. sh#1	0.5105	0.7492	-0.2387	0.03234	92	87	7.382	270
	0.491	0.893	0.8						shCtr vs. sh#2	0.5105	0.7032	-0.1927	0.03171	92	94	6.076	270
	0.628	0.732	0.357
	0.167	0.884	0.794
	0.144	0.616	0.903
	0.415	0.668	0.295
	0.214	0.846	0.945
	0.425	0.959	0.201
	0.336	0.921	0.922
	0.383	0.79	0.769
	0.704	0.519	0.368
	0.187	0.355	0.948
	0.608	0.904	0.911
	0.855	0.863	0.945
	0.887	0.926	0.176
	0.862	0.876	0.591
	0.402	0.877	0.937
	0.841	0.791	0.611
	0.664	0.704	0.78
	0.729	0.941	0.188
	0.774	0.941	0.896
	0.528	0.841	0.581
	0.519	0.929	0.545
	0.395	0.735	0.442
	0.25	0.926	0.933
	0.847	0.908	0.881
	0.828	0.93	0.454
	0.882	0.872	0.934
	0.195	0.568	0.374
	0.423	0.772	0.949
	0.865	0.593	0.619
	0.423	0.714	0.886
	0.541	0.873	0.942
	0.762	0.809	0.381
	0.33	0.547	0.396
	0.856	0.869	0.52
	0.929	0.829	0.763
	0.419	0.751	0.925
	0.476	0.766	0.484
	0.135	0.883	0.358
	0.521	0.289	0.553
	0.415	0.416	0.368
	0.881	0.919	0.869
	0.428	0.941	0.924
	0.483	0.343	0.94
	0.385	0.778	0.28
	0.922	0.794	0.403
	0.544	0.824	0.807
	0.48	0.384	0.725
	0.666	0.57	0.612
	0.38	0.875	0.881
	0.668	0.735	0.953
	0.566	0.588	0.608
	0.28	0.709	0.312
	0.265	0.58	0.919
	0.319	0.866	0.895
	0.424	0.897	0.964
	0.406	0.461	0.955
	0.477	0.781	0.588
	0.626	0.605	0.697
	0.437	0.884	0.949
	0.373	0.91	0.635
	0.393	0.934	0.781
	0.437	0.882	0.953
	0.227	0.597	0.726
	0.296	0.706	0.899
	0.851	0.952	0.45
	0.508	0.89	0.589
	0.285	0.761	0.848
	0.323	0.734	0.902
	0.198	0.629	0.924
	0.313	0.894	0.879
	0.846	0.541	0.702
	0.783	0.943	0.326
	0.853	0.894	0.725
	0.96	0.928	0.859
	0.484	0.277	0.661
	0.43	0.914	0.301
	0.681	0.604	0.952
	0.191	0.647	0.908
	0.485	0.924	0.94
	0.316	0.752	0.896
	0.686	0.932	0.816
	0.537		0.791
	0.205		0.953
	0.187		0.545
	0.523		0.867
	0.307		0.615
			0.629
			0.74

## Sheet: Fig.3b,c,e
Figure 3b
		Tumour	No Tumour												Table Analyzed	shRNA
VDH01	shCtr	5	2	7
	sh1	1	5	6											P value and statistical significance
	sh#2	0	6	6											Test	Chi-square
															Chi-square, df	8.531, 2
															P value	0.014
		Tumour	No Tumour												P value summary	*
VDH01	Ctr_ev	5	4	9											One- or two-sided	NA
	NSUN3_WT	6	4	10											Statistically significant (P < 0.05)?	Yes
	NSUN3_MUT	1	9	10
															Data analyzed
															Number of rows	3
															Number of columns	2
															Table Analyzed	NSUN3
															P value and statistical significance
															Test	Chi-square
															Chi-square, df	6.234, 2
															P value	0.0443
															P value summary	*
															One- or two-sided	NA
															Statistically significant (P < 0.05)?	Yes
															Data analyzed
															Number of rows	3
															Number of columns	2
Figure 3c
	Tumour size [Metastasis / primary tumour]														Dunnett's multiple comparisons test	Mean Diff.	95.00% CI of diff.	Below threshold?	Summary	Adjusted P Value	B-?
	Ctr_ev	NSUN3-WT	NSUN3-C2A	shCtr	sh#1	sh#2									NSUN3-WT vs. Ctr_ev	0.0195	-0.01829 to 0.05729	No	ns	0.3889	A	Ctr_ev
	0.0541	0.11	0.00173	0.0697	0.00795	0.000898									NSUN3-WT vs. NSUN3-C2A	0.03995	0.003169 to 0.07673	Yes	*	0.0322	C	NSUN3-C2A
	0.0696	0.00237	0.00217	0.0218	0.000759	0.000418
	0.0667	0.00181	0.0192	0.00901	0.000697	0.000826
	0.000896	0.066	0.000911	0.0324	0.00103	0.000908									Dunnett's multiple comparisons test	Mean Diff.	95.00% CI of diff.	Below threshold?	Summary	Adjusted P Value	D-?
	0.0037	0.0237	0.00225	0.0628	0.00166	0.000662									shCtr vs. sh#1	0.03238	0.01067 to 0.05410	Yes	**	0.0044	E	sh#1
	0.00626	0.00471	0.00156	0.00115	0.00142	0.000698									shCtr vs. sh#2	0.0339	0.01218 to 0.05562	Yes	**	0.003	F	sh#2
	0.00511	0.0217	0.00153	0.0456
	0.00292	0.154	0.00127
	0.00434	0.00309	0.00141
		0.045	0.000842
															RNA-seq analyses Supplementary Table 2
Figure 3e	GLUT1 RNA level
	CTR	shNSUN3 #1	shNSUN3 #2												shNSUN3#1	padj=1.1e-08		Wald test
	39.5974	143.18	94.8141												shNSUN3#1	padj=0.0004
	37.6124	144.735	75.0901
	68.326	155.719	89.3329
	74.5554		81.7013

## Sheet: Fig. 4g,i
Figure 4g
	Body	Leader Cell						Table Analyzed	CMXROS per area
	32	55
	14.8	54						Column B	Leader Cell
	11.8	48.9						vs.	vs.
	24.03	37.09						Column A	Body
								Paired t test
								P value	0.0198
								P value summary	*
								Significantly different (P < 0.05)?	Yes
								One- or two-tailed P value?	Two-tailed
								t, df	t=4.555, df=3
								Number of pairs	4
Figure 4i								Column B	Leader cells
	Mito length							vs.	vs.
	Body	Leader cells						Column A	Body
	1.942	42.851
	1.369	74.176						Unpaired t test
	3.304	73.509						P value	1.65474e-09
	2.332	66.518						P value summary	****
	1.48	137.157						Significantly different (P < 0.05)?	Yes
	1.842	68.343						One- or two-tailed P value?	Two-tailed
	1.978	135.292						t, df	t=7.619, df=43
	1.962	167.484
	3.534	162.061
	4.994	91.731
	5.802	181.942
	8.974	134.688
	0.503	133.11
	1.005	75.441
	0.928	73.444
	0.402	30.028
	0.826	8.472
	2.127	68.269
	1.108	72.859
	6.472	30.361
	32.116	30
	24.106	34.049
	11.264

## Sheet: Fig. 4j,k
Figure 4j
	Leaders per sphere VDH1											Šídák's multiple comparisons test	Mean Diff.	95.00% CI of diff.	Below threshold?	Summary	Adjusted P Value
	CTR	sh#1	sh#2									CTR vs. sh#1	6.952	4.143 to 9.761	Yes	****	1.87494e-06	A-B
	6	3	8									CTR vs. sh#2	5.938	2.858 to 9.017	Yes	***	0.000115934	A-C
	7	4	0
	8	2	1									Test details	Mean 1	Mean 2	Mean Diff.	SE of diff.	n1	n2	t	DF
	1	0	5									CTR vs. sh#1	9.188	2.235	6.952	1.211	16	17	5.741	42
	13	0	8									CTR vs. sh#2	9.188	3.25	5.938	1.328	16	12	4.472	42
	11	0	1
	12	3	1
	12	2	4
	4	1	5
	11	2	2
	5	3	0
	6	0	4
	4	1
	13	2
	18	6
	16	1
		8
Figure 4k												Šídák's multiple comparisons test	Mean Diff.	95.00% CI of diff.	Below threshold?	Summary	Adjusted P Value
	Leaders per sphere VDH1											Ctr_ev vs. NSUN3WT	-0.5	-7.471 to 6.471	No	ns	0.983043	A-B
	Ctr_ev	NSUN3WT	NSUN3MUT									Ctr_ev vs. NSUN3MUT	8.652	1.900 to 15.40	Yes	**	0.00934567	A-C
	6	10	17
	16	14	6									Test details	Mean 1	Mean 2	Mean Diff.	SE of diff.	n1	n2	t	DF
	11	19	17									Ctr_ev vs. NSUN3WT	20	20.5	-0.5	3.036	18	20	0.1647	58
	28	33	12									Ctr_ev vs. NSUN3MUT	20	11.35	8.652	2.941	18	23	2.942	58
	39	6	12
	7	30	19
	18	37	21
	11	14	10
	20	31	20
	7	36	9
	36	13	19
	22	23	4
	28	10	14
	29	35	15
	40	12	5
	16	30	10
	12	7	14
	14	11	14
		11	4
		28	8
			4
			2
			5

[truncated: 35 more sheets: Fig. 5c-e, Fig. 5g,h, Fig. 5l, Fig. 5o-r, Fig. 6a-c, Figure 6d, Fig.6j, Fig. 7a,b, Fig. 7e,f, Fig. S1b,c, Fig. S1e,g, Fig.S1j,i, Fig.S1k, Fig. S2a, Fig. S2b,d, Fig.S2j-o, Fig. S3a-d, Fig.S3i-k, Fig. S4b-f, Fig. S4t …]
